# Supplementary material for: Sub-diffractional infrared absorption of two-dimensional water
Source: Nat Commun. 2026 May 14;17:6430. doi: 10.1038/s41467-026-72629-9 (PMC13376428; doi:10.1038/s41467-026-72629-9)
Supplement: Supplementary file 4 — Supplementary Data 2 [file 41467_2026_72629_MOESM4_ESM.zip]

Archive with 18 entries (18 files):
- first_frame_graph_N=1.xyz
- first_frame_graph_N=3.xyz
- first_frame_graph_N=9.xyz
- first_frame_hBN_graph_N=1.xyz
- first_frame_hBN_graph_N=3.xyz
- first_frame_hBN_graph_N=9.xyz
- graph_N=1.inp
- graph_N=3.inp
- graph_N=9.inp
- hBN_graph_N=1.inp
- hBN_graph_N=3.inp
- hBN_graph_N=9.inp
- last_frame_graph_N=1.xyz
- last_frame_graph_N=3.xyz
- last_frame_graph_N=9.xyz
- last_frame_hBN_graph_N=1.xyz
- last_frame_hBN_graph_N=3.xyz
- last_frame_hBN_graph_N=9.xyz
