# Supplementary material for: Sub-diffractional infrared absorption of two-dimensional water
Source: Nat Commun. 2026 May 14;17:6430. doi: 10.1038/s41467-026-72629-9 (PMC13376428; doi:10.1038/s41467-026-72629-9)
Supplement: Supplementary file 4 — Supplementary Data 2 [file 41467_2026_72629_MOESM4_ESM.zip › first_frame_graph_N=1.xyz]

886
frame 0 | Written by MDAnalysis XYZWriter (release 2.9.0)
       C     0.00000   25.56000    0.00000
       C     2.84000   25.56000    0.00000
       C     4.26000   25.56000    0.00000
       C     7.10000   25.56000    0.00000
       C     8.52000   25.56000    0.00000
       C    11.36000   25.56000    0.00000
       C    12.78000   25.56000    0.00000
       C    15.62000   25.56000    0.00000
       C    17.04000   25.56000    0.00000
       C    19.88000   25.56000    0.00000
       C    21.30000   25.56000    0.00000
       C    24.14000   25.56000    0.00000
       C    25.56000   25.56000    0.00000
       C    28.40000   25.56000    0.00000
       C     0.71000   24.33000    0.00000
       C     2.13000   24.33000    0.00000
       C     4.97000   24.33000    0.00000
       C     6.39000   24.33000    0.00000
       C     9.23000   24.33000    0.00000
       C    10.65000   24.33000    0.00000
       C    13.49000   24.33000    0.00000
       C    14.91000   24.33000    0.00000
       C    17.75000   24.33000    0.00000
       C    19.17000   24.33000    0.00000
       C    22.01000   24.33000    0.00000
       C    23.43000   24.33000    0.00000
       C    26.27000   24.33000    0.00000
       C    27.69000   24.33000    0.00000
       C     0.00000   23.10000    0.00000
       C     2.84000   23.10000    0.00000
       C     4.26000   23.10000    0.00000
       C     7.10000   23.10000    0.00000
       C     8.52000   23.10000    0.00000
       C    11.36000   23.10000    0.00000
       C    12.78000   23.10000    0.00000
       C    15.62000   23.10000    0.00000
       C    17.04000   23.10000    0.00000
       C    19.88000   23.10000    0.00000
       C    21.30000   23.10000    0.00000
       C    24.14000   23.10000    0.00000
       C    25.56000   23.10000    0.00000
       C    28.40000   23.10000    0.00000
       C     0.71000   21.87000    0.00000
       C     2.13000   21.87000    0.00000
       C     4.97000   21.87000    0.00000
       C     6.39000   21.87000    0.00000
       C     9.23000   21.87000    0.00000
       C    10.65000   21.87000    0.00000
       C    13.49000   21.87000    0.00000
       C    14.91000   21.87000    0.00000
       C    17.75000   21.87000    0.00000
       C    19.17000   21.87000    0.00000
       C    22.01000   21.87000    0.00000
       C    23.43000   21.87000    0.00000
       C    26.27000   21.87000    0.00000
       C    27.69000   21.87000    0.00000
       C     0.00000   20.64000    0.00000
       C     2.84000   20.64000    0.00000
       C     4.26000   20.64000    0.00000
       C     7.10000   20.64000    0.00000
       C     8.52000   20.64000    0.00000
       C    11.36000   20.64000    0.00000
       C    12.78000   20.64000    0.00000
       C    15.62000   20.64000    0.00000
       C    17.04000   20.64000    0.00000
       C    19.88000   20.64000    0.00000
       C    21.30000   20.64000    0.00000
       C    24.14000   20.64000    0.00000
       C    25.56000   20.64000    0.00000
       C    28.40000   20.64000    0.00000
       C     0.71000   19.41000    0.00000
       C     2.13000   19.41000    0.00000
       C     4.97000   19.41000    0.00000
       C     6.39000   19.41000    0.00000
       C     9.23000   19.41000    0.00000
       C    10.65000   19.41000    0.00000
       C    13.49000   19.41000    0.00000
       C    14.91000   19.41000    0.00000
       C    17.75000   19.41000    0.00000
       C    19.17000   19.41000    0.00000
       C    22.01000   19.41000    0.00000
       C    23.43000   19.41000    0.00000
       C    26.27000   19.41000    0.00000
       C    27.69000   19.41000    0.00000
       C     0.00000   18.18000    0.00000
       C     2.84000   18.18000    0.00000
       C     4.26000   18.18000    0.00000
       C     7.10000   18.18000    0.00000
       C     8.52000   18.18000    0.00000
       C    11.36000   18.18000    0.00000
       C    12.78000   18.18000    0.00000
       C    15.62000   18.18000    0.00000
       C    17.04000   18.18000    0.00000
       C    19.88000   18.18000    0.00000
       C    21.30000   18.18000    0.00000
       C    24.14000   18.18000    0.00000
       C    25.56000   18.18000    0.00000
       C    28.40000   18.18000    0.00000
       C     0.71000   16.95000    0.00000
       C     2.13000   16.95000    0.00000
       C     4.97000   16.95000    0.00000
       C     6.39000   16.95000    0.00000
       C     9.23000   16.95000    0.00000
       C    10.65000   16.95000    0.00000
       C    13.49000   16.95000    0.00000
       C    14.91000   16.95000    0.00000
       C    17.75000   16.95000    0.00000
       C    19.17000   16.95000    0.00000
       C    22.01000   16.95000    0.00000
       C    23.43000   16.95000    0.00000
       C    26.27000   16.95000    0.00000
       C    27.69000   16.95000    0.00000
       C     0.00000   15.72000    0.00000
       C     2.84000   15.72000    0.00000
       C     4.26000   15.72000    0.00000
       C     7.10000   15.72000    0.00000
       C     8.52000   15.72000    0.00000
       C    11.36000   15.72000    0.00000
       C    12.78000   15.72000    0.00000
       C    15.62000   15.72000    0.00000
       C    17.04000   15.72000    0.00000
       C    19.88000   15.72000    0.00000
       C    21.30000   15.72000    0.00000
       C    24.14000   15.72000    0.00000
       C    25.56000   15.72000    0.00000
       C    28.40000   15.72000    0.00000
       C     0.71000   14.49000    0.00000
       C     2.13000   14.49000    0.00000
       C     4.97000   14.49000    0.00000
       C     6.39000   14.49000    0.00000
       C     9.23000   14.49000    0.00000
       C    10.65000   14.49000    0.00000
       C    13.49000   14.49000    0.00000
       C    14.91000   14.49000    0.00000
       C    17.75000   14.49000    0.00000
       C    19.17000   14.49000    0.00000
       C    22.01000   14.49000    0.00000
       C    23.43000   14.49000    0.00000
       C    26.27000   14.49000    0.00000
       C    27.69000   14.49000    0.00000
       C     0.00000   13.26000    0.00000
       C     2.84000   13.26000    0.00000
       C     4.26000   13.26000    0.00000
       C     7.10000   13.26000    0.00000
       C     8.52000   13.26000    0.00000
       C    11.36000   13.26000    0.00000
       C    12.78000   13.26000    0.00000
       C    15.62000   13.26000    0.00000
       C    17.04000   13.26000    0.00000
       C    19.88000   13.26000    0.00000
       C    21.30000   13.26000    0.00000
       C    24.14000   13.26000    0.00000
       C    25.56000   13.26000    0.00000
       C    28.40000   13.26000    0.00000
       C     0.71000   12.03000    0.00000
       C     2.13000   12.03000    0.00000
       C     4.97000   12.03000    0.00000
       C     6.39000   12.03000    0.00000
       C     9.23000   12.03000    0.00000
       C    10.65000   12.03000    0.00000
       C    13.49000   12.03000    0.00000
       C    14.91000   12.03000    0.00000
       C    17.75000   12.03000    0.00000
       C    19.17000   12.03000    0.00000
       C    22.01000   12.03000    0.00000
       C    23.43000   12.03000    0.00000
       C    26.27000   12.03000    0.00000
       C    27.69000   12.03000    0.00000
       C     0.00000   10.80000    0.00000
       C     2.84000   10.80000    0.00000
       C     4.26000   10.80000    0.00000
       C     7.10000   10.80000    0.00000
       C     8.52000   10.80000    0.00000
       C    11.36000   10.80000    0.00000
       C    12.78000   10.80000    0.00000
       C    15.62000   10.80000    0.00000
       C    17.04000   10.80000    0.00000
       C    19.88000   10.80000    0.00000
       C    21.30000   10.80000    0.00000
       C    24.14000   10.80000    0.00000
       C    25.56000   10.80000    0.00000
       C    28.40000   10.80000    0.00000
       C     0.71000    9.57000    0.00000
       C     2.13000    9.57000    0.00000
       C     4.97000    9.57000    0.00000
       C     6.39000    9.57000    0.00000
       C     9.23000    9.57000    0.00000
       C    10.65000    9.57000    0.00000
       C    13.49000    9.57000    0.00000
       C    14.91000    9.57000    0.00000
       C    17.75000    9.57000    0.00000
       C    19.17000    9.57000    0.00000
       C    22.01000    9.57000    0.00000
       C    23.43000    9.57000    0.00000
       C    26.27000    9.57000    0.00000
       C    27.69000    9.57000    0.00000
       C     0.00000    8.34000    0.00000
       C     2.84000    8.34000    0.00000
       C     4.26000    8.34000    0.00000
       C     7.10000    8.34000    0.00000
       C     8.52000    8.34000    0.00000
       C    11.36000    8.34000    0.00000
       C    12.78000    8.34000    0.00000
       C    15.62000    8.34000    0.00000
       C    17.04000    8.34000    0.00000
       C    19.88000    8.34000    0.00000
       C    21.30000    8.34000    0.00000
       C    24.14000    8.34000    0.00000
       C    25.56000    8.34000    0.00000
       C    28.40000    8.34000    0.00000
       C     0.71000    7.11000    0.00000
       C     2.13000    7.11000    0.00000
       C     4.97000    7.11000    0.00000
       C     6.39000    7.11000    0.00000
       C     9.23000    7.11000    0.00000
       C    10.65000    7.11000    0.00000
       C    13.49000    7.11000    0.00000
       C    14.91000    7.11000    0.00000
       C    17.75000    7.11000    0.00000
       C    19.17000    7.11000    0.00000
       C    22.01000    7.11000    0.00000
       C    23.43000    7.11000    0.00000
       C    26.27000    7.11000    0.00000
       C    27.69000    7.11000    0.00000
       C     0.00000    5.88000    0.00000
       C     2.84000    5.88000    0.00000
       C     4.26000    5.88000    0.00000
       C     7.10000    5.88000    0.00000
       C     8.52000    5.88000    0.00000
       C    11.36000    5.88000    0.00000
       C    12.78000    5.88000    0.00000
       C    15.62000    5.88000    0.00000
       C    17.04000    5.88000    0.00000
       C    19.88000    5.88000    0.00000
       C    21.30000    5.88000    0.00000
       C    24.14000    5.88000    0.00000
       C    25.56000    5.88000    0.00000
       C    28.40000    5.88000    0.00000
       C     0.71000    4.65000    0.00000
       C     2.13000    4.65000    0.00000
       C     4.97000    4.65000    0.00000
       C     6.39000    4.65000    0.00000
       C     9.23000    4.65000    0.00000
       C    10.65000    4.65000    0.00000
       C    13.49000    4.65000    0.00000
       C    14.91000    4.65000    0.00000
       C    17.75000    4.65000    0.00000
       C    19.17000    4.65000    0.00000
       C    22.01000    4.65000    0.00000
       C    23.43000    4.65000    0.00000
       C    26.27000    4.65000    0.00000
       C    27.69000    4.65000    0.00000
       C     0.00000    3.42000    0.00000
       C     2.84000    3.42000    0.00000
       C     4.26000    3.42000    0.00000
       C     7.10000    3.42000    0.00000
       C     8.52000    3.42000    0.00000
       C    11.36000    3.42000    0.00000
       C    12.78000    3.42000    0.00000
       C    15.62000    3.42000    0.00000
       C    17.04000    3.42000    0.00000
       C    19.88000    3.42000    0.00000
       C    21.30000    3.42000    0.00000
       C    24.14000    3.42000    0.00000
       C    25.56000    3.42000    0.00000
       C    28.40000    3.42000    0.00000
       C     0.71000    2.19000    0.00000
       C     2.13000    2.19000    0.00000
       C     4.97000    2.19000    0.00000
       C     6.39000    2.19000    0.00000
       C     9.23000    2.19000    0.00000
       C    10.65000    2.19000    0.00000
       C    13.49000    2.19000    0.00000
       C    14.91000    2.19000    0.00000
       C    17.75000    2.19000    0.00000
       C    19.17000    2.19000    0.00000
       C    22.01000    2.19000    0.00000
       C    23.43000    2.19000    0.00000
       C    26.27000    2.19000    0.00000
       C    27.69000    2.19000    0.00000
       C     0.00000    0.96000    0.00000
       C     2.84000    0.96000    0.00000
       C     4.26000    0.96000    0.00000
       C     7.10000    0.96000    0.00000
       C     8.52000    0.96000    0.00000
       C    11.36000    0.96000    0.00000
       C    12.78000    0.96000    0.00000
       C    15.62000    0.96000    0.00000
       C    17.04000    0.96000    0.00000
       C    19.88000    0.96000    0.00000
       C    21.30000    0.96000    0.00000
       C    24.14000    0.96000    0.00000
       C    25.56000    0.96000    0.00000
       C    28.40000    0.96000    0.00000
       C     0.71000   26.79000    0.00000
       C     2.13000   26.79000    0.00000
       C     4.97000   26.79000    0.00000
       C     6.39000   26.79000    0.00000
       C     9.23000   26.79000    0.00000
       C    10.65000   26.79000    0.00000
       C    13.49000   26.79000    0.00000
       C    14.91000   26.79000    0.00000
       C    17.75000   26.79000    0.00000
       C    19.17000   26.79000    0.00000
       C    22.01000   26.79000    0.00000
       C    23.43000   26.79000    0.00000
       C    26.27000   26.79000    0.00000
       C    27.69000   26.79000    0.00000
       C     0.00000   25.56000    7.00000
       C     2.84000   25.56000    7.00000
       C     4.26000   25.56000    7.00000
       C     7.10000   25.56000    7.00000
       C     8.52000   25.56000    7.00000
       C    11.36000   25.56000    7.00000
       C    12.78000   25.56000    7.00000
       C    15.62000   25.56000    7.00000
       C    17.04000   25.56000    7.00000
       C    19.88000   25.56000    7.00000
       C    21.30000   25.56000    7.00000
       C    24.14000   25.56000    7.00000
       C    25.56000   25.56000    7.00000
       C    28.40000   25.56000    7.00000
       C     0.71000   24.33000    7.00000
       C     2.13000   24.33000    7.00000
       C     4.97000   24.33000    7.00000
       C     6.39000   24.33000    7.00000
       C     9.23000   24.33000    7.00000
       C    10.65000   24.33000    7.00000
       C    13.49000   24.33000    7.00000
       C    14.91000   24.33000    7.00000
       C    17.75000   24.33000    7.00000
       C    19.17000   24.33000    7.00000
       C    22.01000   24.33000    7.00000
       C    23.43000   24.33000    7.00000
       C    26.27000   24.33000    7.00000
       C    27.69000   24.33000    7.00000
       C     0.00000   23.10000    7.00000
       C     2.84000   23.10000    7.00000
       C     4.26000   23.10000    7.00000
       C     7.10000   23.10000    7.00000
       C     8.52000   23.10000    7.00000
       C    11.36000   23.10000    7.00000
       C    12.78000   23.10000    7.00000
       C    15.62000   23.10000    7.00000
       C    17.04000   23.10000    7.00000
       C    19.88000   23.10000    7.00000
       C    21.30000   23.10000    7.00000
       C    24.14000   23.10000    7.00000
       C    25.56000   23.10000    7.00000
       C    28.40000   23.10000    7.00000
       C     0.71000   21.87000    7.00000
       C     2.13000   21.87000    7.00000
       C     4.97000   21.87000    7.00000
       C     6.39000   21.87000    7.00000
       C     9.23000   21.87000    7.00000
       C    10.65000   21.87000    7.00000
       C    13.49000   21.87000    7.00000
       C    14.91000   21.87000    7.00000
       C    17.75000   21.87000    7.00000
       C    19.17000   21.87000    7.00000
       C    22.01000   21.87000    7.00000
       C    23.43000   21.87000    7.00000
       C    26.27000   21.87000    7.00000
       C    27.69000   21.87000    7.00000
       C     0.00000   20.64000    7.00000
       C     2.84000   20.64000    7.00000
       C     4.26000   20.64000    7.00000
       C     7.10000   20.64000    7.00000
       C     8.52000   20.64000    7.00000
       C    11.36000   20.64000    7.00000
       C    12.78000   20.64000    7.00000
       C    15.62000   20.64000    7.00000
       C    17.04000   20.64000    7.00000
       C    19.88000   20.64000    7.00000
       C    21.30000   20.64000    7.00000
       C    24.14000   20.64000    7.00000
       C    25.56000   20.64000    7.00000
       C    28.40000   20.64000    7.00000
       C     0.71000   19.41000    7.00000
       C     2.13000   19.41000    7.00000
       C     4.97000   19.41000    7.00000
       C     6.39000   19.41000    7.00000
       C     9.23000   19.41000    7.00000
       C    10.65000   19.41000    7.00000
       C    13.49000   19.41000    7.00000
       C    14.91000   19.41000    7.00000
       C    17.75000   19.41000    7.00000
       C    19.17000   19.41000    7.00000
       C    22.01000   19.41000    7.00000
       C    23.43000   19.41000    7.00000
       C    26.27000   19.41000    7.00000
       C    27.69000   19.41000    7.00000
       C     0.00000   18.18000    7.00000
       C     2.84000   18.18000    7.00000
       C     4.26000   18.18000    7.00000
       C     7.10000   18.18000    7.00000
       C     8.52000   18.18000    7.00000
       C    11.36000   18.18000    7.00000
       C    12.78000   18.18000    7.00000
       C    15.62000   18.18000    7.00000
       C    17.04000   18.18000    7.00000
       C    19.88000   18.18000    7.00000
       C    21.30000   18.18000    7.00000
       C    24.14000   18.18000    7.00000
       C    25.56000   18.18000    7.00000
       C    28.40000   18.18000    7.00000
       C     0.71000   16.95000    7.00000
       C     2.13000   16.95000    7.00000
       C     4.97000   16.95000    7.00000
       C     6.39000   16.95000    7.00000
       C     9.23000   16.95000    7.00000
       C    10.65000   16.95000    7.00000
       C    13.49000   16.95000    7.00000
       C    14.91000   16.95000    7.00000
       C    17.75000   16.95000    7.00000
       C    19.17000   16.95000    7.00000
       C    22.01000   16.95000    7.00000
       C    23.43000   16.95000    7.00000
       C    26.27000   16.95000    7.00000
       C    27.69000   16.95000    7.00000
       C     0.00000   15.72000    7.00000
       C     2.84000   15.72000    7.00000
       C     4.26000   15.72000    7.00000
       C     7.10000   15.72000    7.00000
       C     8.52000   15.72000    7.00000
       C    11.36000   15.72000    7.00000
       C    12.78000   15.72000    7.00000
       C    15.62000   15.72000    7.00000
       C    17.04000   15.72000    7.00000
       C    19.88000   15.72000    7.00000
       C    21.30000   15.72000    7.00000
       C    24.14000   15.72000    7.00000
       C    25.56000   15.72000    7.00000
       C    28.40000   15.72000    7.00000
       C     0.71000   14.49000    7.00000
       C     2.13000   14.49000    7.00000
       C     4.97000   14.49000    7.00000
       C     6.39000   14.49000    7.00000
       C     9.23000   14.49000    7.00000
       C    10.65000   14.49000    7.00000
       C    13.49000   14.49000    7.00000
       C    14.91000   14.49000    7.00000
       C    17.75000   14.49000    7.00000
       C    19.17000   14.49000    7.00000
       C    22.01000   14.49000    7.00000
       C    23.43000   14.49000    7.00000
       C    26.27000   14.49000    7.00000
       C    27.69000   14.49000    7.00000
       C     0.00000   13.26000    7.00000
       C     2.84000   13.26000    7.00000
       C     4.26000   13.26000    7.00000
       C     7.10000   13.26000    7.00000
       C     8.52000   13.26000    7.00000
       C    11.36000   13.26000    7.00000
       C    12.78000   13.26000    7.00000
       C    15.62000   13.26000    7.00000
       C    17.04000   13.26000    7.00000
       C    19.88000   13.26000    7.00000
       C    21.30000   13.26000    7.00000
       C    24.14000   13.26000    7.00000
       C    25.56000   13.26000    7.00000
       C    28.40000   13.26000    7.00000
       C     0.71000   12.03000    7.00000
       C     2.13000   12.03000    7.00000
       C     4.97000   12.03000    7.00000
       C     6.39000   12.03000    7.00000
       C     9.23000   12.03000    7.00000
       C    10.65000   12.03000    7.00000
       C    13.49000   12.03000    7.00000
       C    14.91000   12.03000    7.00000
       C    17.75000   12.03000    7.00000
       C    19.17000   12.03000    7.00000
       C    22.01000   12.03000    7.00000
       C    23.43000   12.03000    7.00000
       C    26.27000   12.03000    7.00000
       C    27.69000   12.03000    7.00000
       C     0.00000   10.80000    7.00000
       C     2.84000   10.80000    7.00000
       C     4.26000   10.80000    7.00000
       C     7.10000   10.80000    7.00000
       C     8.52000   10.80000    7.00000
       C    11.36000   10.80000    7.00000
       C    12.78000   10.80000    7.00000
       C    15.62000   10.80000    7.00000
       C    17.04000   10.80000    7.00000
       C    19.88000   10.80000    7.00000
       C    21.30000   10.80000    7.00000
       C    24.14000   10.80000    7.00000
       C    25.56000   10.80000    7.00000
       C    28.40000   10.80000    7.00000
       C     0.71000    9.57000    7.00000
       C     2.13000    9.57000    7.00000
       C     4.97000    9.57000    7.00000
       C     6.39000    9.57000    7.00000
       C     9.23000    9.57000    7.00000
       C    10.65000    9.57000    7.00000
       C    13.49000    9.57000    7.00000
       C    14.91000    9.57000    7.00000
       C    17.75000    9.57000    7.00000
       C    19.17000    9.57000    7.00000
       C    22.01000    9.57000    7.00000
       C    23.43000    9.57000    7.00000
       C    26.27000    9.57000    7.00000
       C    27.69000    9.57000    7.00000
       C     0.00000    8.34000    7.00000
       C     2.84000    8.34000    7.00000
       C     4.26000    8.34000    7.00000
       C     7.10000    8.34000    7.00000
       C     8.52000    8.34000    7.00000
       C    11.36000    8.34000    7.00000
       C    12.78000    8.34000    7.00000
       C    15.62000    8.34000    7.00000
       C    17.04000    8.34000    7.00000
       C    19.88000    8.34000    7.00000
       C    21.30000    8.34000    7.00000
       C    24.14000    8.34000    7.00000
       C    25.56000    8.34000    7.00000
       C    28.40000    8.34000    7.00000
       C     0.71000    7.11000    7.00000
       C     2.13000    7.11000    7.00000
       C     4.97000    7.11000    7.00000
       C     6.39000    7.11000    7.00000
       C     9.23000    7.11000    7.00000
       C    10.65000    7.11000    7.00000
       C    13.49000    7.11000    7.00000
       C    14.91000    7.11000    7.00000
       C    17.75000    7.11000    7.00000
       C    19.17000    7.11000    7.00000
       C    22.01000    7.11000    7.00000
       C    23.43000    7.11000    7.00000
       C    26.27000    7.11000    7.00000
       C    27.69000    7.11000    7.00000
       C     0.00000    5.88000    7.00000
       C     2.84000    5.88000    7.00000
       C     4.26000    5.88000    7.00000
       C     7.10000    5.88000    7.00000
       C     8.52000    5.88000    7.00000
       C    11.36000    5.88000    7.00000
       C    12.78000    5.88000    7.00000
       C    15.62000    5.88000    7.00000
       C    17.04000    5.88000    7.00000
       C    19.88000    5.88000    7.00000
       C    21.30000    5.88000    7.00000
       C    24.14000    5.88000    7.00000
       C    25.56000    5.88000    7.00000
       C    28.40000    5.88000    7.00000
       C     0.71000    4.65000    7.00000
       C     2.13000    4.65000    7.00000
       C     4.97000    4.65000    7.00000
       C     6.39000    4.65000    7.00000
       C     9.23000    4.65000    7.00000
       C    10.65000    4.65000    7.00000
       C    13.49000    4.65000    7.00000
       C    14.91000    4.65000    7.00000
       C    17.75000    4.65000    7.00000
       C    19.17000    4.65000    7.00000
       C    22.01000    4.65000    7.00000
       C    23.43000    4.65000    7.00000
       C    26.27000    4.65000    7.00000
       C    27.69000    4.65000    7.00000
       C     0.00000    3.42000    7.00000
       C     2.84000    3.42000    7.00000
       C     4.26000    3.42000    7.00000
       C     7.10000    3.42000    7.00000
       C     8.52000    3.42000    7.00000
       C    11.36000    3.42000    7.00000
       C    12.78000    3.42000    7.00000
       C    15.62000    3.42000    7.00000
       C    17.04000    3.42000    7.00000
       C    19.88000    3.42000    7.00000
       C    21.30000    3.42000    7.00000
       C    24.14000    3.42000    7.00000
       C    25.56000    3.42000    7.00000
       C    28.40000    3.42000    7.00000
       C     0.71000    2.19000    7.00000
       C     2.13000    2.19000    7.00000
       C     4.97000    2.19000    7.00000
       C     6.39000    2.19000    7.00000
       C     9.23000    2.19000    7.00000
       C    10.65000    2.19000    7.00000
       C    13.49000    2.19000    7.00000
       C    14.91000    2.19000    7.00000
       C    17.75000    2.19000    7.00000
       C    19.17000    2.19000    7.00000
       C    22.01000    2.19000    7.00000
       C    23.43000    2.19000    7.00000
       C    26.27000    2.19000    7.00000
       C    27.69000    2.19000    7.00000
       C     0.00000    0.96000    7.00000
       C     2.84000    0.96000    7.00000
       C     4.26000    0.96000    7.00000
       C     7.10000    0.96000    7.00000
       C     8.52000    0.96000    7.00000
       C    11.36000    0.96000    7.00000
       C    12.78000    0.96000    7.00000
       C    15.62000    0.96000    7.00000
       C    17.04000    0.96000    7.00000
       C    19.88000    0.96000    7.00000
       C    21.30000    0.96000    7.00000
       C    24.14000    0.96000    7.00000
       C    25.56000    0.96000    7.00000
       C    28.40000    0.96000    7.00000
       C     0.71000   26.79000    7.00000
       C     2.13000   26.79000    7.00000
       C     4.97000   26.79000    7.00000
       C     6.39000   26.79000    7.00000
       C     9.23000   26.79000    7.00000
       C    10.65000   26.79000    7.00000
       C    13.49000   26.79000    7.00000
       C    14.91000   26.79000    7.00000
       C    17.75000   26.79000    7.00000
       C    19.17000   26.79000    7.00000
       C    22.01000   26.79000    7.00000
       C    23.43000   26.79000    7.00000
       C    26.27000   26.79000    7.00000
       C    27.69000   26.79000    7.00000
       O    16.26568   16.41813    3.51951
       H    17.07660   15.84672    3.40754
       H    16.55575   17.22192    3.08236
       O    23.44814   32.52427    4.08448
       H    22.53832   32.84133    3.83421
       H    23.50275   31.56652    3.91775
       O    -0.78490   12.27186    3.57493
       H    -0.67391   11.91526    2.67599
       H    -0.60616   11.46735    4.13330
       O    29.25087   15.01503    4.04150
       H     0.04661   15.14394    4.78048
       H    29.50716   14.14377    3.59353
       O    27.84964    7.16824    3.66595
       H    26.89580    6.87597    3.58218
       H    28.28687    6.69095    2.97259
       O     0.43603   -1.25780    3.51905
       H    -0.39095   -1.61701    3.89480
       H     1.17787   -1.77362    3.92634
       O    12.96610   10.05814    3.19273
       H    12.96287    9.85394    2.26017
       H    12.74312   11.04870    3.26025
       O     0.85394   17.80430    3.06996
       H     0.24496   17.10640    2.83782
       H     0.42204   18.59597    3.46175
       O    26.24834    4.23839    3.20268
       H    25.98373    4.97997    2.66037
       H    27.17297    4.41200    3.51034
       O     7.52383   15.16725    3.00640
       H     6.67385   15.62836    2.88283
       H     7.25069   14.27405    3.28576
       O     0.47269    1.76291    3.28877
       H     1.07764    1.60021    2.52721
       H     0.42112    0.88020    3.72150
       O    22.29337    9.04997    3.86568
       H    22.83991    8.45925    3.32209
       H    22.84507    9.87063    3.95217
       O    -1.43276   23.36963    3.75044
       H    -0.44955   23.28399    3.79784
       H    -1.65683   23.54485    2.82637
       O    17.09707   25.25716    4.14611
       H    17.90036   25.92584    3.96658
       H    17.41986   24.73529    4.88184
       O    29.46679   20.16224    3.72221
       H    -1.10226   19.73219    4.22516
       H    29.95249   20.69532    4.37169
       O    23.64694   11.14189    3.48506
       H    24.09096   10.88752    2.66342
       H    23.42384   12.10825    3.35219
       O    25.21786   26.37182    3.56362
       H    25.98982   26.83762    3.23369
       H    25.58493   25.78095    4.26251
       O    16.08260   20.55069    3.39459
       H    15.24385   20.08146    3.48000
       H    16.84962   19.85218    3.49573
       O    22.53593   20.82299    3.04915
       H    22.92553   21.75101    3.25608
       H    21.58251   20.80603    3.32856
       O     6.07203   23.46926    3.71066
       H     6.39364   24.37816    3.83978
       H     6.59181   23.10444    2.94913
       O    12.85275    2.01080    3.76133
       H    12.56546    1.04214    3.75227
       H    12.05506    2.49592    4.06284
       O     8.45927   10.37187    4.07516
       H     8.00385   10.31943    4.91636
       H     9.31610    9.88206    4.21655
       O    24.13708   18.69133    3.34470
       H    23.57422   19.57507    3.17862
       H    25.08824   18.80526    3.25071
       O    17.93688   22.98437    3.06745
       H    17.55569   23.89008    3.21039
       H    17.25233   22.29627    3.13647
       O    28.96383    4.40391    3.78608
       H    -0.29343    3.61753    3.56886
       H    28.61944    4.14605    4.69882
       O    20.48032   13.43391    3.74044
       H    20.31635   12.46232    3.58574
       H    21.35643   13.46561    3.30302
       O    25.90311    9.86191    4.08996
       H    26.84290    9.98278    3.82422
       H    25.59616   10.78105    4.08964
       O     1.61354   22.61001    3.87825
       H     2.38912   22.13154    3.35771
       H     1.93491   22.54086    4.80872
       O    17.77332    8.76599    3.41113
       H    16.78395    9.07941    3.56566
       H    18.36474    9.51464    3.63697
       O     4.26019   11.53796    2.80686
       H     3.42751   11.80816    3.24507
       H     4.61448   10.71913    3.25467
       O     9.26645    5.44838    3.17313
       H     9.00103    4.61646    3.58591
       H    10.30242    5.34417    3.18505
       O    15.92917   12.48536    3.82506
       H    15.30243   13.14007    4.16666
       H    16.26398   11.86777    4.49781
       O     4.10279    0.89659    3.16802
       H     3.74568    1.07244    4.09259
       H     3.90651   -0.07013    3.07741
       O     1.77157    6.02440    3.31598
       H     0.95725    5.91972    3.83313
       H     2.23124    5.12958    3.23336
       O     4.81169   15.15376    3.67596
       H     4.96301   15.10369    4.62310
       H     4.41981   16.03239    3.53592
       O     9.98796   18.58743    3.85596
       H    10.73900   18.76167    3.27970
       H     9.77685   17.63069    3.73334
       O     6.71379   12.84537    3.94366
       H     5.76100   12.69659    3.83419
       H     7.05393   11.90928    3.86188
       O    20.68487   24.32918    3.54757
       H    19.84481   24.09799    3.12039
       H    20.88492   23.60205    4.18320
       O    23.67064   14.04320    3.37700
       H    23.53022   15.00119    3.41150
       H    24.05266   13.85673    4.22071
       O     7.49597    2.51493    3.02103
       H     6.85224    1.94090    2.57397
       H     8.16841    1.93690    3.36794
       O    20.76174    5.84552    3.39615
       H    20.15072    6.42407    3.92863
       H    20.21861    5.25354    2.81420
       O     3.47408   -2.16260    3.34675
       H     4.22310   -2.73741    3.68006
       H     2.77257   -2.81569    3.46519
       O    21.01448   29.57330    3.04536
       H    21.45713   30.20731    3.63142
       H    21.48758   28.74557    2.95009
       O    24.10808    2.69965    3.94139
       H    24.42269    1.90967    4.34949
       H    24.95817    3.18066    3.82244
       O     9.63264   22.58270    3.89077
       H     9.11418   21.75260    3.82820
       H    10.60527   22.34639    3.84207
       O     9.71418   28.14743    3.37815
       H    10.42262   28.36623    2.80220
       H     9.86566   27.20359    3.74709
       O     5.37217    9.24338    3.97737
       H     5.83109    8.50765    3.46138
       H     4.44672    8.89404    4.08672
       O    10.70018    8.81746    3.94392
       H    11.57104    9.26066    3.74105
       H    10.33189    8.73582    3.06809
       O     7.03361    6.81190    3.61860
       H     7.87406    6.49576    3.19395
       H     7.29755    7.05732    4.47417
       O    22.36383   26.77498    3.58775
       H    23.29988   26.65068    3.30182
       H    21.93898   25.88457    3.43387
       O    24.23427   23.29575    3.63225
       H    25.17539   22.95157    3.63008
       H    24.23795   24.15438    3.19693
       O    24.97299    7.59704    3.11604
       H    25.16796    8.45103    3.62938
       H    24.57211    6.93604    3.71213
       O    11.96913    4.71134    3.37482
       H    12.35669    4.41226    2.53814
       H    12.78002    5.11974    3.81038
       O    14.51473   25.05372    3.86650
       H    15.40064   25.37180    3.92597
       H    14.58637   24.18562    3.42005
       O    12.00179   12.50390    3.53803
       H    12.23161   13.08109    4.31678
       H    11.02290   12.46663    3.55265
       O    26.35141   21.58251    3.60748
       H    25.98757   20.97522    4.24867
       H    27.13287   21.91959    4.03792
       O    18.95843   -0.01789    3.70042
       H    18.56990    0.86343    3.90889
       H    19.94513    0.06578    3.52609
       O    12.57872   16.87191    2.99454
       H    13.14424   16.09056    2.95796
       H    11.68069   16.53210    3.19337
       O     9.64541   25.44844    3.17197
       H     9.55769   24.54869    3.59238
       H     9.12704   25.40207    2.34525
       O     3.01432    3.64843    3.29699
       H     3.94415    3.95930    3.47199
       H     3.20365    3.00305    2.60919
       O    27.06067    1.22119    3.07708
       H    27.96952    1.11229    2.74769
       H    26.68300    2.03779    2.71312
       O     5.47241   20.71724    4.06496
       H     5.62675   21.64925    4.42022
       H     6.36123   20.31038    4.02833
       O    15.39875    3.31467    3.93776
       H    14.52511    2.73297    3.87857
       H    16.20337    2.74543    3.83459
       O    26.17632   12.82492    3.43688
       H    27.12875   12.71342    3.47501
       H    25.93051   13.08344    2.53969
       O     9.91127   15.94785    3.46429
       H     8.97121   15.68566    3.18506
       H     9.95897   15.51159    4.35873
       O    18.09543   14.32141    2.94062
       H    18.80124   13.96995    3.55446
       H    17.31568   13.67965    3.17359
       O    32.12743   13.47709    3.14956
       H     3.17560   13.93604    3.39370
       H     2.08123   13.92566    2.29067
       O     3.82281   17.62844    3.19255
       H     2.82683   17.54141    3.02996
       H     3.86666   17.87045    4.14997
       O    13.38888   19.36600    3.91553
       H    13.42465   19.35782    4.89262
       H    13.10781   18.48551    3.72176
       O    14.12914   14.56389    3.64003
       H    14.87237   15.25651    3.48063
       H    13.95697   13.99721    2.89705
       O    18.24518   18.40944    3.16168
       H    18.33252   18.91041    2.33988
       H    19.10999   17.85524    3.15957
       O     2.29500    8.92248    3.54450
       H     2.37228    7.94078    3.44855
       H     2.83078    9.26479    2.83367
       O    18.33611    2.89582    3.70249
       H    19.27402    2.86505    3.71101
       H    18.17935   30.59869    3.02014
       O     9.40840   12.95760    3.62188
       H     9.06608   12.08262    3.92723
       H     8.99370   13.08926    2.72798
       O     3.35794   21.05395    2.68059
       H     3.12497   20.15927    3.04313
       H     4.31739   21.12727    3.07501
       O    27.00818   18.57102    3.31446
       H    27.28001   18.67781    2.38852
       H    26.99271   17.58472    3.52385
       O     6.79935   -0.83505    3.55383
       H     7.47769   26.80089    3.95978
       H     6.10157   -0.18473    3.47423
       O    20.15965   16.60726    2.97314
       H    19.84813   15.75505    3.30398
       H    21.16027   16.52391    3.12251
       O    29.29410    9.48886    3.31642
       H    28.80447    8.58840    3.30442
       H    30.25770    9.34013    3.51820
       O    12.31222   26.48354    3.52765
       H    13.11244   25.97069    3.61491
       H    11.54020   25.88780    3.42891
       O    15.26465    8.55853    3.94497
       H    14.95267    7.69472    3.57766
       H    14.42784    9.07464    3.90068
       O    22.86024   16.46752    3.69057
       H    22.58341   16.68833    4.59697
       H    23.48435   17.25327    3.47601
       O    26.71263   15.98129    3.53825
       H    26.07210   15.24555    3.55238
       H    27.61201   15.53299    3.65723
       O    12.21333   21.82917    3.22999
       H    12.11125   21.88502    2.28723
       H    12.76196   21.01980    3.45867
       O     8.08648   20.32546    3.20349
       H     7.66170   20.35429    2.32065
       H     8.78946   19.57186    3.20229
       O     5.59860    4.35756    3.60086
       H     6.28372    3.70272    3.40579
       H     6.03716    5.22096    3.66037
       O    19.96363   10.79479    3.30974
       H    20.69246   10.12691    3.33757
       H    19.53020   10.53924    2.48896
       O    19.96582   20.95358    3.96892
       H    19.65751   20.04963    3.75687
       H    19.29747   21.55353    3.48232
       O    18.02062    5.95748    3.70701
       H    17.22198    5.75670    4.28152
       H    17.78552    6.87030    3.42579
       O    14.63824    5.85900    3.96414
       H    15.04041    4.98064    3.67088
       H    14.96004    5.99043    4.87488
