# Supplementary material for: Sub-diffractional infrared absorption of two-dimensional water
Source: Nat Commun. 2026 May 14;17:6430. doi: 10.1038/s41467-026-72629-9 (PMC13376428; doi:10.1038/s41467-026-72629-9)
Supplement: Supplementary file 4 — Supplementary Data 2 [file 41467_2026_72629_MOESM4_ESM.zip › first_frame_graph_N=3.xyz]

1420
frame 0 | Written by MDAnalysis XYZWriter (release 2.9.0)
       C     0.00000   25.56000    0.00000
       C     2.84000   25.56000    0.00000
       C     4.26000   25.56000    0.00000
       C     7.10000   25.56000    0.00000
       C     8.52000   25.56000    0.00000
       C    11.36000   25.56000    0.00000
       C    12.78000   25.56000    0.00000
       C    15.62000   25.56000    0.00000
       C    17.04000   25.56000    0.00000
       C    19.88000   25.56000    0.00000
       C    21.30000   25.56000    0.00000
       C    24.14000   25.56000    0.00000
       C    25.56000   25.56000    0.00000
       C    28.40000   25.56000    0.00000
       C     0.71000   24.33000    0.00000
       C     2.13000   24.33000    0.00000
       C     4.97000   24.33000    0.00000
       C     6.39000   24.33000    0.00000
       C     9.23000   24.33000    0.00000
       C    10.65000   24.33000    0.00000
       C    13.49000   24.33000    0.00000
       C    14.91000   24.33000    0.00000
       C    17.75000   24.33000    0.00000
       C    19.17000   24.33000    0.00000
       C    22.01000   24.33000    0.00000
       C    23.43000   24.33000    0.00000
       C    26.27000   24.33000    0.00000
       C    27.69000   24.33000    0.00000
       C     0.00000   23.10000    0.00000
       C     2.84000   23.10000    0.00000
       C     4.26000   23.10000    0.00000
       C     7.10000   23.10000    0.00000
       C     8.52000   23.10000    0.00000
       C    11.36000   23.10000    0.00000
       C    12.78000   23.10000    0.00000
       C    15.62000   23.10000    0.00000
       C    17.04000   23.10000    0.00000
       C    19.88000   23.10000    0.00000
       C    21.30000   23.10000    0.00000
       C    24.14000   23.10000    0.00000
       C    25.56000   23.10000    0.00000
       C    28.40000   23.10000    0.00000
       C     0.71000   21.87000    0.00000
       C     2.13000   21.87000    0.00000
       C     4.97000   21.87000    0.00000
       C     6.39000   21.87000    0.00000
       C     9.23000   21.87000    0.00000
       C    10.65000   21.87000    0.00000
       C    13.49000   21.87000    0.00000
       C    14.91000   21.87000    0.00000
       C    17.75000   21.87000    0.00000
       C    19.17000   21.87000    0.00000
       C    22.01000   21.87000    0.00000
       C    23.43000   21.87000    0.00000
       C    26.27000   21.87000    0.00000
       C    27.69000   21.87000    0.00000
       C     0.00000   20.64000    0.00000
       C     2.84000   20.64000    0.00000
       C     4.26000   20.64000    0.00000
       C     7.10000   20.64000    0.00000
       C     8.52000   20.64000    0.00000
       C    11.36000   20.64000    0.00000
       C    12.78000   20.64000    0.00000
       C    15.62000   20.64000    0.00000
       C    17.04000   20.64000    0.00000
       C    19.88000   20.64000    0.00000
       C    21.30000   20.64000    0.00000
       C    24.14000   20.64000    0.00000
       C    25.56000   20.64000    0.00000
       C    28.40000   20.64000    0.00000
       C     0.71000   19.41000    0.00000
       C     2.13000   19.41000    0.00000
       C     4.97000   19.41000    0.00000
       C     6.39000   19.41000    0.00000
       C     9.23000   19.41000    0.00000
       C    10.65000   19.41000    0.00000
       C    13.49000   19.41000    0.00000
       C    14.91000   19.41000    0.00000
       C    17.75000   19.41000    0.00000
       C    19.17000   19.41000    0.00000
       C    22.01000   19.41000    0.00000
       C    23.43000   19.41000    0.00000
       C    26.27000   19.41000    0.00000
       C    27.69000   19.41000    0.00000
       C     0.00000   18.18000    0.00000
       C     2.84000   18.18000    0.00000
       C     4.26000   18.18000    0.00000
       C     7.10000   18.18000    0.00000
       C     8.52000   18.18000    0.00000
       C    11.36000   18.18000    0.00000
       C    12.78000   18.18000    0.00000
       C    15.62000   18.18000    0.00000
       C    17.04000   18.18000    0.00000
       C    19.88000   18.18000    0.00000
       C    21.30000   18.18000    0.00000
       C    24.14000   18.18000    0.00000
       C    25.56000   18.18000    0.00000
       C    28.40000   18.18000    0.00000
       C     0.71000   16.95000    0.00000
       C     2.13000   16.95000    0.00000
       C     4.97000   16.95000    0.00000
       C     6.39000   16.95000    0.00000
       C     9.23000   16.95000    0.00000
       C    10.65000   16.95000    0.00000
       C    13.49000   16.95000    0.00000
       C    14.91000   16.95000    0.00000
       C    17.75000   16.95000    0.00000
       C    19.17000   16.95000    0.00000
       C    22.01000   16.95000    0.00000
       C    23.43000   16.95000    0.00000
       C    26.27000   16.95000    0.00000
       C    27.69000   16.95000    0.00000
       C     0.00000   15.72000    0.00000
       C     2.84000   15.72000    0.00000
       C     4.26000   15.72000    0.00000
       C     7.10000   15.72000    0.00000
       C     8.52000   15.72000    0.00000
       C    11.36000   15.72000    0.00000
       C    12.78000   15.72000    0.00000
       C    15.62000   15.72000    0.00000
       C    17.04000   15.72000    0.00000
       C    19.88000   15.72000    0.00000
       C    21.30000   15.72000    0.00000
       C    24.14000   15.72000    0.00000
       C    25.56000   15.72000    0.00000
       C    28.40000   15.72000    0.00000
       C     0.71000   14.49000    0.00000
       C     2.13000   14.49000    0.00000
       C     4.97000   14.49000    0.00000
       C     6.39000   14.49000    0.00000
       C     9.23000   14.49000    0.00000
       C    10.65000   14.49000    0.00000
       C    13.49000   14.49000    0.00000
       C    14.91000   14.49000    0.00000
       C    17.75000   14.49000    0.00000
       C    19.17000   14.49000    0.00000
       C    22.01000   14.49000    0.00000
       C    23.43000   14.49000    0.00000
       C    26.27000   14.49000    0.00000
       C    27.69000   14.49000    0.00000
       C     0.00000   13.26000    0.00000
       C     2.84000   13.26000    0.00000
       C     4.26000   13.26000    0.00000
       C     7.10000   13.26000    0.00000
       C     8.52000   13.26000    0.00000
       C    11.36000   13.26000    0.00000
       C    12.78000   13.26000    0.00000
       C    15.62000   13.26000    0.00000
       C    17.04000   13.26000    0.00000
       C    19.88000   13.26000    0.00000
       C    21.30000   13.26000    0.00000
       C    24.14000   13.26000    0.00000
       C    25.56000   13.26000    0.00000
       C    28.40000   13.26000    0.00000
       C     0.71000   12.03000    0.00000
       C     2.13000   12.03000    0.00000
       C     4.97000   12.03000    0.00000
       C     6.39000   12.03000    0.00000
       C     9.23000   12.03000    0.00000
       C    10.65000   12.03000    0.00000
       C    13.49000   12.03000    0.00000
       C    14.91000   12.03000    0.00000
       C    17.75000   12.03000    0.00000
       C    19.17000   12.03000    0.00000
       C    22.01000   12.03000    0.00000
       C    23.43000   12.03000    0.00000
       C    26.27000   12.03000    0.00000
       C    27.69000   12.03000    0.00000
       C     0.00000   10.80000    0.00000
       C     2.84000   10.80000    0.00000
       C     4.26000   10.80000    0.00000
       C     7.10000   10.80000    0.00000
       C     8.52000   10.80000    0.00000
       C    11.36000   10.80000    0.00000
       C    12.78000   10.80000    0.00000
       C    15.62000   10.80000    0.00000
       C    17.04000   10.80000    0.00000
       C    19.88000   10.80000    0.00000
       C    21.30000   10.80000    0.00000
       C    24.14000   10.80000    0.00000
       C    25.56000   10.80000    0.00000
       C    28.40000   10.80000    0.00000
       C     0.71000    9.57000    0.00000
       C     2.13000    9.57000    0.00000
       C     4.97000    9.57000    0.00000
       C     6.39000    9.57000    0.00000
       C     9.23000    9.57000    0.00000
       C    10.65000    9.57000    0.00000
       C    13.49000    9.57000    0.00000
       C    14.91000    9.57000    0.00000
       C    17.75000    9.57000    0.00000
       C    19.17000    9.57000    0.00000
       C    22.01000    9.57000    0.00000
       C    23.43000    9.57000    0.00000
       C    26.27000    9.57000    0.00000
       C    27.69000    9.57000    0.00000
       C     0.00000    8.34000    0.00000
       C     2.84000    8.34000    0.00000
       C     4.26000    8.34000    0.00000
       C     7.10000    8.34000    0.00000
       C     8.52000    8.34000    0.00000
       C    11.36000    8.34000    0.00000
       C    12.78000    8.34000    0.00000
       C    15.62000    8.34000    0.00000
       C    17.04000    8.34000    0.00000
       C    19.88000    8.34000    0.00000
       C    21.30000    8.34000    0.00000
       C    24.14000    8.34000    0.00000
       C    25.56000    8.34000    0.00000
       C    28.40000    8.34000    0.00000
       C     0.71000    7.11000    0.00000
       C     2.13000    7.11000    0.00000
       C     4.97000    7.11000    0.00000
       C     6.39000    7.11000    0.00000
       C     9.23000    7.11000    0.00000
       C    10.65000    7.11000    0.00000
       C    13.49000    7.11000    0.00000
       C    14.91000    7.11000    0.00000
       C    17.75000    7.11000    0.00000
       C    19.17000    7.11000    0.00000
       C    22.01000    7.11000    0.00000
       C    23.43000    7.11000    0.00000
       C    26.27000    7.11000    0.00000
       C    27.69000    7.11000    0.00000
       C     0.00000    5.88000    0.00000
       C     2.84000    5.88000    0.00000
       C     4.26000    5.88000    0.00000
       C     7.10000    5.88000    0.00000
       C     8.52000    5.88000    0.00000
       C    11.36000    5.88000    0.00000
       C    12.78000    5.88000    0.00000
       C    15.62000    5.88000    0.00000
       C    17.04000    5.88000    0.00000
       C    19.88000    5.88000    0.00000
       C    21.30000    5.88000    0.00000
       C    24.14000    5.88000    0.00000
       C    25.56000    5.88000    0.00000
       C    28.40000    5.88000    0.00000
       C     0.71000    4.65000    0.00000
       C     2.13000    4.65000    0.00000
       C     4.97000    4.65000    0.00000
       C     6.39000    4.65000    0.00000
       C     9.23000    4.65000    0.00000
       C    10.65000    4.65000    0.00000
       C    13.49000    4.65000    0.00000
       C    14.91000    4.65000    0.00000
       C    17.75000    4.65000    0.00000
       C    19.17000    4.65000    0.00000
       C    22.01000    4.65000    0.00000
       C    23.43000    4.65000    0.00000
       C    26.27000    4.65000    0.00000
       C    27.69000    4.65000    0.00000
       C     0.00000    3.42000    0.00000
       C     2.84000    3.42000    0.00000
       C     4.26000    3.42000    0.00000
       C     7.10000    3.42000    0.00000
       C     8.52000    3.42000    0.00000
       C    11.36000    3.42000    0.00000
       C    12.78000    3.42000    0.00000
       C    15.62000    3.42000    0.00000
       C    17.04000    3.42000    0.00000
       C    19.88000    3.42000    0.00000
       C    21.30000    3.42000    0.00000
       C    24.14000    3.42000    0.00000
       C    25.56000    3.42000    0.00000
       C    28.40000    3.42000    0.00000
       C     0.71000    2.19000    0.00000
       C     2.13000    2.19000    0.00000
       C     4.97000    2.19000    0.00000
       C     6.39000    2.19000    0.00000
       C     9.23000    2.19000    0.00000
       C    10.65000    2.19000    0.00000
       C    13.49000    2.19000    0.00000
       C    14.91000    2.19000    0.00000
       C    17.75000    2.19000    0.00000
       C    19.17000    2.19000    0.00000
       C    22.01000    2.19000    0.00000
       C    23.43000    2.19000    0.00000
       C    26.27000    2.19000    0.00000
       C    27.69000    2.19000    0.00000
       C     0.00000    0.96000    0.00000
       C     2.84000    0.96000    0.00000
       C     4.26000    0.96000    0.00000
       C     7.10000    0.96000    0.00000
       C     8.52000    0.96000    0.00000
       C    11.36000    0.96000    0.00000
       C    12.78000    0.96000    0.00000
       C    15.62000    0.96000    0.00000
       C    17.04000    0.96000    0.00000
       C    19.88000    0.96000    0.00000
       C    21.30000    0.96000    0.00000
       C    24.14000    0.96000    0.00000
       C    25.56000    0.96000    0.00000
       C    28.40000    0.96000    0.00000
       C     0.71000   26.79000    0.00000
       C     2.13000   26.79000    0.00000
       C     4.97000   26.79000    0.00000
       C     6.39000   26.79000    0.00000
       C     9.23000   26.79000    0.00000
       C    10.65000   26.79000    0.00000
       C    13.49000   26.79000    0.00000
       C    14.91000   26.79000    0.00000
       C    17.75000   26.79000    0.00000
       C    19.17000   26.79000    0.00000
       C    22.01000   26.79000    0.00000
       C    23.43000   26.79000    0.00000
       C    26.27000   26.79000    0.00000
       C    27.69000   26.79000    0.00000
       C     0.00000   25.56000   14.00000
       C     2.84000   25.56000   14.00000
       C     4.26000   25.56000   14.00000
       C     7.10000   25.56000   14.00000
       C     8.52000   25.56000   14.00000
       C    11.36000   25.56000   14.00000
       C    12.78000   25.56000   14.00000
       C    15.62000   25.56000   14.00000
       C    17.04000   25.56000   14.00000
       C    19.88000   25.56000   14.00000
       C    21.30000   25.56000   14.00000
       C    24.14000   25.56000   14.00000
       C    25.56000   25.56000   14.00000
       C    28.40000   25.56000   14.00000
       C     0.71000   24.33000   14.00000
       C     2.13000   24.33000   14.00000
       C     4.97000   24.33000   14.00000
       C     6.39000   24.33000   14.00000
       C     9.23000   24.33000   14.00000
       C    10.65000   24.33000   14.00000
       C    13.49000   24.33000   14.00000
       C    14.91000   24.33000   14.00000
       C    17.75000   24.33000   14.00000
       C    19.17000   24.33000   14.00000
       C    22.01000   24.33000   14.00000
       C    23.43000   24.33000   14.00000
       C    26.27000   24.33000   14.00000
       C    27.69000   24.33000   14.00000
       C     0.00000   23.10000   14.00000
       C     2.84000   23.10000   14.00000
       C     4.26000   23.10000   14.00000
       C     7.10000   23.10000   14.00000
       C     8.52000   23.10000   14.00000
       C    11.36000   23.10000   14.00000
       C    12.78000   23.10000   14.00000
       C    15.62000   23.10000   14.00000
       C    17.04000   23.10000   14.00000
       C    19.88000   23.10000   14.00000
       C    21.30000   23.10000   14.00000
       C    24.14000   23.10000   14.00000
       C    25.56000   23.10000   14.00000
       C    28.40000   23.10000   14.00000
       C     0.71000   21.87000   14.00000
       C     2.13000   21.87000   14.00000
       C     4.97000   21.87000   14.00000
       C     6.39000   21.87000   14.00000
       C     9.23000   21.87000   14.00000
       C    10.65000   21.87000   14.00000
       C    13.49000   21.87000   14.00000
       C    14.91000   21.87000   14.00000
       C    17.75000   21.87000   14.00000
       C    19.17000   21.87000   14.00000
       C    22.01000   21.87000   14.00000
       C    23.43000   21.87000   14.00000
       C    26.27000   21.87000   14.00000
       C    27.69000   21.87000   14.00000
       C     0.00000   20.64000   14.00000
       C     2.84000   20.64000   14.00000
       C     4.26000   20.64000   14.00000
       C     7.10000   20.64000   14.00000
       C     8.52000   20.64000   14.00000
       C    11.36000   20.64000   14.00000
       C    12.78000   20.64000   14.00000
       C    15.62000   20.64000   14.00000
       C    17.04000   20.64000   14.00000
       C    19.88000   20.64000   14.00000
       C    21.30000   20.64000   14.00000
       C    24.14000   20.64000   14.00000
       C    25.56000   20.64000   14.00000
       C    28.40000   20.64000   14.00000
       C     0.71000   19.41000   14.00000
       C     2.13000   19.41000   14.00000
       C     4.97000   19.41000   14.00000
       C     6.39000   19.41000   14.00000
       C     9.23000   19.41000   14.00000
       C    10.65000   19.41000   14.00000
       C    13.49000   19.41000   14.00000
       C    14.91000   19.41000   14.00000
       C    17.75000   19.41000   14.00000
       C    19.17000   19.41000   14.00000
       C    22.01000   19.41000   14.00000
       C    23.43000   19.41000   14.00000
       C    26.27000   19.41000   14.00000
       C    27.69000   19.41000   14.00000
       C     0.00000   18.18000   14.00000
       C     2.84000   18.18000   14.00000
       C     4.26000   18.18000   14.00000
       C     7.10000   18.18000   14.00000
       C     8.52000   18.18000   14.00000
       C    11.36000   18.18000   14.00000
       C    12.78000   18.18000   14.00000
       C    15.62000   18.18000   14.00000
       C    17.04000   18.18000   14.00000
       C    19.88000   18.18000   14.00000
       C    21.30000   18.18000   14.00000
       C    24.14000   18.18000   14.00000
       C    25.56000   18.18000   14.00000
       C    28.40000   18.18000   14.00000
       C     0.71000   16.95000   14.00000
       C     2.13000   16.95000   14.00000
       C     4.97000   16.95000   14.00000
       C     6.39000   16.95000   14.00000
       C     9.23000   16.95000   14.00000
       C    10.65000   16.95000   14.00000
       C    13.49000   16.95000   14.00000
       C    14.91000   16.95000   14.00000
       C    17.75000   16.95000   14.00000
       C    19.17000   16.95000   14.00000
       C    22.01000   16.95000   14.00000
       C    23.43000   16.95000   14.00000
       C    26.27000   16.95000   14.00000
       C    27.69000   16.95000   14.00000
       C     0.00000   15.72000   14.00000
       C     2.84000   15.72000   14.00000
       C     4.26000   15.72000   14.00000
       C     7.10000   15.72000   14.00000
       C     8.52000   15.72000   14.00000
       C    11.36000   15.72000   14.00000
       C    12.78000   15.72000   14.00000
       C    15.62000   15.72000   14.00000
       C    17.04000   15.72000   14.00000
       C    19.88000   15.72000   14.00000
       C    21.30000   15.72000   14.00000
       C    24.14000   15.72000   14.00000
       C    25.56000   15.72000   14.00000
       C    28.40000   15.72000   14.00000
       C     0.71000   14.49000   14.00000
       C     2.13000   14.49000   14.00000
       C     4.97000   14.49000   14.00000
       C     6.39000   14.49000   14.00000
       C     9.23000   14.49000   14.00000
       C    10.65000   14.49000   14.00000
       C    13.49000   14.49000   14.00000
       C    14.91000   14.49000   14.00000
       C    17.75000   14.49000   14.00000
       C    19.17000   14.49000   14.00000
       C    22.01000   14.49000   14.00000
       C    23.43000   14.49000   14.00000
       C    26.27000   14.49000   14.00000
       C    27.69000   14.49000   14.00000
       C     0.00000   13.26000   14.00000
       C     2.84000   13.26000   14.00000
       C     4.26000   13.26000   14.00000
       C     7.10000   13.26000   14.00000
       C     8.52000   13.26000   14.00000
       C    11.36000   13.26000   14.00000
       C    12.78000   13.26000   14.00000
       C    15.62000   13.26000   14.00000
       C    17.04000   13.26000   14.00000
       C    19.88000   13.26000   14.00000
       C    21.30000   13.26000   14.00000
       C    24.14000   13.26000   14.00000
       C    25.56000   13.26000   14.00000
       C    28.40000   13.26000   14.00000
       C     0.71000   12.03000   14.00000
       C     2.13000   12.03000   14.00000
       C     4.97000   12.03000   14.00000
       C     6.39000   12.03000   14.00000
       C     9.23000   12.03000   14.00000
       C    10.65000   12.03000   14.00000
       C    13.49000   12.03000   14.00000
       C    14.91000   12.03000   14.00000
       C    17.75000   12.03000   14.00000
       C    19.17000   12.03000   14.00000
       C    22.01000   12.03000   14.00000
       C    23.43000   12.03000   14.00000
       C    26.27000   12.03000   14.00000
       C    27.69000   12.03000   14.00000
       C     0.00000   10.80000   14.00000
       C     2.84000   10.80000   14.00000
       C     4.26000   10.80000   14.00000
       C     7.10000   10.80000   14.00000
       C     8.52000   10.80000   14.00000
       C    11.36000   10.80000   14.00000
       C    12.78000   10.80000   14.00000
       C    15.62000   10.80000   14.00000
       C    17.04000   10.80000   14.00000
       C    19.88000   10.80000   14.00000
       C    21.30000   10.80000   14.00000
       C    24.14000   10.80000   14.00000
       C    25.56000   10.80000   14.00000
       C    28.40000   10.80000   14.00000
       C     0.71000    9.57000   14.00000
       C     2.13000    9.57000   14.00000
       C     4.97000    9.57000   14.00000
       C     6.39000    9.57000   14.00000
       C     9.23000    9.57000   14.00000
       C    10.65000    9.57000   14.00000
       C    13.49000    9.57000   14.00000
       C    14.91000    9.57000   14.00000
       C    17.75000    9.57000   14.00000
       C    19.17000    9.57000   14.00000
       C    22.01000    9.57000   14.00000
       C    23.43000    9.57000   14.00000
       C    26.27000    9.57000   14.00000
       C    27.69000    9.57000   14.00000
       C     0.00000    8.34000   14.00000
       C     2.84000    8.34000   14.00000
       C     4.26000    8.34000   14.00000
       C     7.10000    8.34000   14.00000
       C     8.52000    8.34000   14.00000
       C    11.36000    8.34000   14.00000
       C    12.78000    8.34000   14.00000
       C    15.62000    8.34000   14.00000
       C    17.04000    8.34000   14.00000
       C    19.88000    8.34000   14.00000
       C    21.30000    8.34000   14.00000
       C    24.14000    8.34000   14.00000
       C    25.56000    8.34000   14.00000
       C    28.40000    8.34000   14.00000
       C     0.71000    7.11000   14.00000
       C     2.13000    7.11000   14.00000
       C     4.97000    7.11000   14.00000
       C     6.39000    7.11000   14.00000
       C     9.23000    7.11000   14.00000
       C    10.65000    7.11000   14.00000
       C    13.49000    7.11000   14.00000
       C    14.91000    7.11000   14.00000
       C    17.75000    7.11000   14.00000
       C    19.17000    7.11000   14.00000
       C    22.01000    7.11000   14.00000
       C    23.43000    7.11000   14.00000
       C    26.27000    7.11000   14.00000
       C    27.69000    7.11000   14.00000
       C     0.00000    5.88000   14.00000
       C     2.84000    5.88000   14.00000
       C     4.26000    5.88000   14.00000
       C     7.10000    5.88000   14.00000
       C     8.52000    5.88000   14.00000
       C    11.36000    5.88000   14.00000
       C    12.78000    5.88000   14.00000
       C    15.62000    5.88000   14.00000
       C    17.04000    5.88000   14.00000
       C    19.88000    5.88000   14.00000
       C    21.30000    5.88000   14.00000
       C    24.14000    5.88000   14.00000
       C    25.56000    5.88000   14.00000
       C    28.40000    5.88000   14.00000
       C     0.71000    4.65000   14.00000
       C     2.13000    4.65000   14.00000
       C     4.97000    4.65000   14.00000
       C     6.39000    4.65000   14.00000
       C     9.23000    4.65000   14.00000
       C    10.65000    4.65000   14.00000
       C    13.49000    4.65000   14.00000
       C    14.91000    4.65000   14.00000
       C    17.75000    4.65000   14.00000
       C    19.17000    4.65000   14.00000
       C    22.01000    4.65000   14.00000
       C    23.43000    4.65000   14.00000
       C    26.27000    4.65000   14.00000
       C    27.69000    4.65000   14.00000
       C     0.00000    3.42000   14.00000
       C     2.84000    3.42000   14.00000
       C     4.26000    3.42000   14.00000
       C     7.10000    3.42000   14.00000
       C     8.52000    3.42000   14.00000
       C    11.36000    3.42000   14.00000
       C    12.78000    3.42000   14.00000
       C    15.62000    3.42000   14.00000
       C    17.04000    3.42000   14.00000
       C    19.88000    3.42000   14.00000
       C    21.30000    3.42000   14.00000
       C    24.14000    3.42000   14.00000
       C    25.56000    3.42000   14.00000
       C    28.40000    3.42000   14.00000
       C     0.71000    2.19000   14.00000
       C     2.13000    2.19000   14.00000
       C     4.97000    2.19000   14.00000
       C     6.39000    2.19000   14.00000
       C     9.23000    2.19000   14.00000
       C    10.65000    2.19000   14.00000
       C    13.49000    2.19000   14.00000
       C    14.91000    2.19000   14.00000
       C    17.75000    2.19000   14.00000
       C    19.17000    2.19000   14.00000
       C    22.01000    2.19000   14.00000
       C    23.43000    2.19000   14.00000
       C    26.27000    2.19000   14.00000
       C    27.69000    2.19000   14.00000
       C     0.00000    0.96000   14.00000
       C     2.84000    0.96000   14.00000
       C     4.26000    0.96000   14.00000
       C     7.10000    0.96000   14.00000
       C     8.52000    0.96000   14.00000
       C    11.36000    0.96000   14.00000
       C    12.78000    0.96000   14.00000
       C    15.62000    0.96000   14.00000
       C    17.04000    0.96000   14.00000
       C    19.88000    0.96000   14.00000
       C    21.30000    0.96000   14.00000
       C    24.14000    0.96000   14.00000
       C    25.56000    0.96000   14.00000
       C    28.40000    0.96000   14.00000
       C     0.71000   26.79000   14.00000
       C     2.13000   26.79000   14.00000
       C     4.97000   26.79000   14.00000
       C     6.39000   26.79000   14.00000
       C     9.23000   26.79000   14.00000
       C    10.65000   26.79000   14.00000
       C    13.49000   26.79000   14.00000
       C    14.91000   26.79000   14.00000
       C    17.75000   26.79000   14.00000
       C    19.17000   26.79000   14.00000
       C    22.01000   26.79000   14.00000
       C    23.43000   26.79000   14.00000
       C    26.27000   26.79000   14.00000
       C    27.69000   26.79000   14.00000
       O    23.74161   23.11096    3.17887
       H    24.39863   22.36113    3.09552
       H    22.77725   22.69943    3.32942
       O     1.15809   27.67885    7.76204
       H     1.21874   27.00894    8.52368
       H     1.29952   28.54390    8.21915
       O    10.29852    6.01070    4.92685
       H     9.63682    5.47091    4.38366
       H    10.83502    5.47369    5.56434
       O    16.91836   21.10506    8.02367
       H    17.48672   20.29211    8.26844
       H    15.94246   20.83121    8.11360
       O     7.56202   21.40792   10.15629
       H     7.48031   20.69635   10.78391
       H     7.02315   22.21799   10.41296
       O    14.20061    6.99199    8.50729
       H    13.65414    7.18787    9.33412
       H    14.94193    6.35045    8.81105
       O    15.59467    3.06257    3.12550
       H    16.50516    3.07519    3.50135
       H    15.73139    3.53016    2.26297
       O    19.66436    7.31175    5.18851
       H    19.21793    6.82007    5.96669
       H    20.47363    7.70095    5.55253
       O    16.62711    3.09247    9.07774
       H    17.30360    2.45019    9.47295
       H    16.40277    2.66294    8.18300
       O     2.03086    8.77374   10.71821
       H     1.68490    8.67485    9.74782
       H     2.80488    8.15555   10.79072
       O    22.76419   17.43571   10.77273
       H    23.22022   17.48457    9.89408
       H    23.24636   16.82875   11.37615
       O    22.57946   12.59155   10.87309
       H    23.37679   13.16308   10.75903
       H    23.01387   11.76166   11.11596
       O    21.21601    0.01720    7.40180
       H    21.59549    0.86722    7.14130
       H    21.29450   -0.05453    8.35228
       O     9.66096   -1.24049   10.13429
       H     9.37739   -2.06978   10.57409
       H     9.08988   -0.51081   10.38942
       O     8.93015    2.88564    5.85626
       H     8.24053    2.87041    5.20466
       H     8.39651    3.24712    6.62648
       O    29.97504   24.66315    6.88613
       H    29.06387   24.29800    7.03341
       H    29.86018   25.60409    7.03683
       O    23.04874   22.00177    7.14317
       H    23.60458   22.63195    6.66085
       H    22.38262   21.66364    6.54604
       O     6.48334    0.66982    6.43754
       H     6.43810   -0.28457    6.73068
       H     7.44879    0.86231    6.68238
       O    24.05066    5.00424    3.04997
       H    24.43307    5.86860    3.40908
       H    23.13809    5.26065    3.16877
       O     2.91576    3.70066    6.61499
       H     2.27677    3.71979    7.37599
       H     2.76453    2.92975    5.97103
       O     9.00289    4.90220   10.37637
       H     9.95170    4.69126   10.27737
       H     9.10363    5.88598   10.40282
       O    20.01008   13.78028    5.12945
       H    20.77735   13.56583    4.62322
       H    19.57338   12.89076    5.22378
       O    30.70390   11.40719    8.01106
       H    29.91121   11.73247    7.51724
       H    31.53984   11.67733    7.60744
       O    20.95222   27.88092    3.02102
       H    20.21699   27.31917    3.20481
       H    21.78005   27.34320    2.82278
       O    25.84333   21.13136    3.55429
       H    26.24873   22.02703    3.76553
       H    25.50962   20.87570    4.46651
       O    14.25479   -0.71910    6.83907
       H    14.03738   -1.66142    7.21199
       H    13.41255   -0.29491    7.11880
       O    26.00114    9.65942    8.22359
       H    25.55548    9.65704    7.31279
       H    26.81675    9.05216    8.18524
       O    21.15605   22.63462    3.57915
       H    20.91214   22.01918    4.41502
       H    20.42225   23.25311    3.46071
       O     3.39359   11.16113   10.87933
       H     2.70961   11.75132   11.24727
       H     2.94380   10.34218   10.99112
       O    27.25443   15.49093    5.65185
       H    27.17983   15.71316    4.69698
       H    28.08547   16.01707    5.90022
       O    18.75980    2.73686    7.01588
       H    17.95700    2.84858    6.43262
       H    19.11692    3.66304    7.31597
       O     7.46808   19.11237    4.57592
       H     8.18379   18.52222    4.96710
       H     7.89694   19.92791    4.42118
       O    24.04902   18.04881    7.73638
       H    24.11588   18.95732    8.04631
       H    24.85099   17.47200    7.96585
       O     4.42042   17.26625    6.68674
       H     5.36470   17.12130    6.72757
       H     4.19402   18.22302    6.84102
       O    16.57092    5.74609    8.84269
       H    16.69311    4.73062    8.95468
       H    16.86100    5.82253    7.88431
       O     3.77720   19.90367    7.00777
       H     4.71976   20.00868    6.77529
       H     3.77752   20.21636    7.94016
       O    13.71729    3.12604    6.21427
       H    12.93050    2.55959    6.03708
       H    13.33461    4.01737    6.54544
       O     7.65425    9.74271    9.75110
       H     6.88200    9.10348    9.97044
       H     7.56252    9.98215    8.81399
       O     9.00869   25.40985    5.49988
       H     8.41084   24.63896    5.41285
       H     8.84733   26.04593    4.78004
       O     3.23419   11.59706    3.77405
       H     2.69550   10.82127    3.45995
       H     2.90930   12.37145    3.32326
       O     4.32221   10.41428    5.90597
       H     3.97757   11.12663    5.30136
       H     4.48364   10.84682    6.75479
       O    12.83363   13.33301    7.87729
       H    12.35223   12.48258    7.72888
       H    13.17649   13.09926    8.73907
       O    21.55118   20.35379    5.38823
       H    21.68099   19.87506    4.53240
       H    20.66046   20.02036    5.55081
       O    20.02293   22.96325    8.21836
       H    20.17431   22.30627    8.93815
       H    19.79656   22.46364    7.42281
       O     2.25383    8.64010    5.75942
       H     2.96545    9.32099    6.00313
       H     1.62501    8.68802    6.53127
       O    10.69835   13.93147    3.11814
       H    11.34760   13.15817    3.13995
       H     9.77197   13.54724    2.97960
       O    23.37966   26.21486    5.86748
       H    23.10949   26.25568    4.91028
       H    22.58913   26.53883    6.41219
       O    31.92774   18.96013    3.42390
       H    32.10188   19.81690    3.78214
       H    32.43429   18.84252    2.59396
       O    11.70215   20.59881    5.89014
       H    11.35026   20.39886    4.97990
       H    12.57648   20.98786    5.68729
       O    27.58465    0.78267    6.23504
       H    26.59283    0.95724    6.09215
       H    27.57006    0.50579    7.24781
       O    18.06074    0.19733    3.38309
       H    18.11547    0.15325    4.35946
       H    17.31075   -0.39815    3.20688
       O    14.52861   21.11552    5.45048
       H    14.42849   20.92339    6.44222
       H    15.12940   20.29388    5.08482
       O     2.75458    4.80885   10.70066
       H     2.46915    5.28154    9.84302
       H     2.62873    5.32503   11.50404
       O    10.90959   17.22181   10.80348
       H    11.02785   17.10359   11.77683
       H     9.93884   17.22798   10.55648
       O    24.94664    0.25041    3.15438
       H    25.77102   -0.15497    3.35350
       H    25.14534    1.23724    2.92676
       O     9.13712    8.09532    6.03065
       H    10.01273    8.48238    6.43136
       H     9.50440    7.35237    5.49560
       O    22.76659   25.84100    3.26118
       H    23.68922   26.22594    3.09642
       H    22.91198   24.95265    2.97490
       O    25.09839   20.33571    5.99277
       H    24.35862   20.68930    6.53390
       H    24.80087   19.36225    5.68620
       O    25.64457    3.02477    3.28823
       H    26.57092    3.42444    3.39203
       H    25.03253    3.76397    3.04347
       O     7.83051   22.38842    6.35145
       H     8.31620   22.42676    7.17345
       H     8.42881   22.18303    5.62106
       O    14.39598    3.45749   10.85341
       H    14.85148    3.20245   11.68429
       H    15.11896    3.25642   10.17509
       O    24.76851    9.93850    5.82845
       H    24.13610   10.70474    6.03755
       H    24.17709    9.17910    5.60375
       O     4.79978   24.29699    3.07008
       H     4.88174   24.50046    4.02946
       H     4.18341   24.91152    2.62141
       O    16.69923    8.58614    5.44864
       H    17.07258    8.90450    4.57938
       H    17.24651    8.95370    6.13617
       O    20.29735    3.85755   10.78274
       H    21.15583    3.36915   10.97307
       H    19.80944    3.11389   10.36941
       O    13.73776   16.20622    2.91353
       H    14.17831   15.32069    3.21689
       H    14.34465   16.80960    2.51875
       O    12.21510   11.56038    4.36373
       H    11.83268   11.79758    5.23178
       H    11.62206   10.87017    4.00361
       O     9.60405    7.74651    9.60217
       H     9.79559    7.67047    8.67107
       H     9.01537    8.51484    9.68901
       O     2.38916    6.10259    5.01058
       H     2.65753    5.38301    5.65817
       H     2.36977    7.03998    5.41015
       O     7.06433   16.59149    7.18531
       H     7.07185   15.63522    7.05433
       H     7.69678   17.01342    6.54713
       O    21.17563   -0.66374   10.73131
       H    20.53050    0.03580   10.95824
       H    20.72574   -1.47846   11.05847
       O    14.80230   -0.12938    3.98910
       H    14.80383   -0.19601    4.98261
       H    14.82364    0.79831    3.67192
       O    20.13076   20.97780   10.14193
       H    19.88000   20.04784    9.67030
       H    19.31633   21.21713   10.62322
       O     8.16997   18.14448    9.47457
       H     8.23660   18.97506    8.96700
       H     7.84346   17.47923    8.78707
       O     6.22405   24.01621   10.99086
       H     5.28717   23.96444   11.19390
       H     6.37066   24.98800   10.83069
       O     4.35465    1.96774    2.91492
       H     3.46548    1.96072    3.39219
       H     4.33158    1.12905    2.38882
       O    20.43791   15.86631   10.57826
       H    21.18591   16.50512   10.71929
       H    20.16764   15.37585   11.40765
       O    13.81911   -4.50570    3.25650
       H    12.86841   -4.43736    3.43251
       H    14.20217   -5.07533    3.98028
       O    11.36359    1.73984    5.53111
       H    10.52229    2.28774    5.68675
       H    11.32323    1.13781    4.74794
       O    18.14716    3.86054    4.15671
       H    19.06753    3.59462    4.09053
       H    18.13187    4.69026    3.62841
       O    15.80777   -0.53519    9.36726
       H    14.87312   -0.63723    9.83992
       H    15.65249    0.02988    8.55933
       O    30.46768   12.37836   10.67706
       H    29.56688   12.11339   10.95134
       H    30.52181   12.09678    9.69315
       O    -0.38395   16.57760    6.85199
       H     0.37513   16.31643    6.23137
       H    -0.25669   16.24554    7.76699
       O    19.03477   15.40836    8.28364
       H    19.25829   15.93195    7.45360
       H    19.52418   15.77701    9.04205
       O     4.34779    7.22651    8.49937
       H     3.67906    6.47885    8.31173
       H     5.13015    7.17126    7.92680
       O    10.73889   13.83745   10.69902
       H    10.25065   14.15110   11.48425
       H    10.12431   13.96015    9.96301
       O     5.72214   13.04692    3.46426
       H     5.26436   12.20141    3.24540
       H     5.08464   13.77817    3.24606
       O     8.07719   10.70229    7.05931
       H     8.12315    9.90166    6.46791
       H     7.65707   11.41097    6.51648
       O    19.55852   17.17066    6.36547
       H    19.04553   17.51773    5.56517
       H    20.51143   17.07559    6.03563
       O    22.89781    1.85175   10.74875
       H    22.89687    1.15070   10.07367
       H    23.79493    2.16315   10.80914
       O     6.46453    7.23693    3.94734
       H     5.42777    7.19845    3.84677
       H     6.70339    6.93767    4.85693
       O    14.55718   17.35991    8.67376
       H    13.76398   16.72750    8.81481
       H    15.34634   16.69016    8.61165
       O    17.91891   17.92424    4.24587
       H    18.48258   18.65745    3.86004
       H    18.02388   17.01782    3.96492
       O     1.94605   22.68939    3.98858
       H     1.91081   22.09294    4.82860
       H     2.77276   22.58177    3.47215
       O    23.77671   25.89523   10.05833
       H    23.39096   24.97091   10.04344
       H    22.93379   26.36477   10.41359
       O    11.97120    0.38704    7.96153
       H    11.80369    0.79513    7.08680
       H    11.46797   -0.47688    8.03489
       O    30.93907    3.07855    9.07662
       H    31.29251    3.42498    9.90696
       H    30.23744    3.74950    8.81980
       O    15.31876   18.74829   10.97372
       H    14.90667   18.24553   10.17467
       H    15.07842   19.71145   10.97376
       O     3.30410   14.53033    3.16586
       H     3.51418   15.15375    2.42362
       H     3.12696   15.09569    3.98699
       O    30.05267   24.70324    3.59741
       H    29.53404   24.76442    4.43248
       H    30.63689   23.84478    3.71501
       O    10.39947   22.11253    8.04849
       H    10.33749   23.13813    7.99322
       H    10.84013   21.74427    7.25477
       O    18.18140   26.76408    6.25299
       H    17.82853   27.59228    6.61044
       H    19.12747   26.69752    6.48306
       O     5.74279    5.11269   10.95589
       H     5.01344    4.61240   11.42252
       H     6.14155    4.59092   10.25370
       O    -1.56550   12.07951    5.15476
       H    -2.29521   12.62782    4.79721
       H    -1.67405   11.98082    6.12029
       O    16.26418   15.58367    8.35995
       H    16.02992   15.09461    9.28657
       H    17.19990   15.65701    8.42184
       O     7.86181   14.44650   10.29778
       H     7.16341   15.10969   10.24800
       H     7.31504   13.59143   10.40360
       O     3.80880    7.04681    3.02196
       H     3.16038    7.68569    2.80003
       H     3.44755    6.58371    3.81451
       O    12.26427   16.09416    8.81230
       H    12.16703   15.11957    8.61873
       H    11.71249   16.38192    9.61515
       O    25.10403    1.49773    5.76463
       H    25.33336    2.08126    5.02601
       H    24.56142    0.79857    5.47182
       O    12.45872   20.70607   10.02073
       H    11.91126   21.35186    9.49462
       H    11.81989   19.98050    9.90241
       O    16.79364   11.74494    3.14856
       H    17.05534   11.63229    4.10071
       H    16.02338   11.09993    3.03040
       O    18.74732    9.70657    3.55917
       H    18.52123    8.94801    3.01024
       H    18.13577   10.38137    3.20574
       O    30.34468   16.51877    9.68115
       H    29.47765   16.62868   10.14562
       H    31.10238   16.01927   10.13004
       O     6.43783    0.06728   11.06047
       H     5.69779    0.72107   11.10945
       H     7.29815    0.50604   10.91241
       O    24.78244   10.36849   10.71880
       H    24.98158   10.10343    9.77575
       H    24.48924    9.50268   11.06463
       O     1.56990    6.05203    8.48872
       H     1.24840    6.95757    8.75524
       H     0.68935    5.60006    8.39318
       O    -0.50166   19.51078    5.59400
       H    -1.22137   19.84951    6.12664
       H    -0.34274   18.54512    5.75502
       O    12.23607   23.60250   10.75552
       H    12.76828   23.40335   11.52753
       H    11.29688   23.56456   11.02802
       O     9.48942   23.20114   11.01185
       H     9.02370   22.58605   10.37150
       H     9.28427   22.93690   11.92688
       O    21.30893   10.31318    4.18642
       H    21.54115   11.17101    3.70871
       H    20.37645   10.06437    3.91880
       O     3.09448   23.94324    7.46725
       H     3.60156   23.25224    6.92006
       H     2.26715   24.10308    7.04402
       O    15.52782   13.16776    6.48770
       H    15.85291   13.73328    7.21431
       H    14.58630   13.18852    6.69940
       O    30.28792   25.66906    9.79619
       H    30.41994   24.70429    9.47169
       H    31.24866   25.85498   10.08400
       O    20.66943    3.35320    4.11339
       H    21.10811    4.09932    3.77076
       H    20.76275    2.54043    3.52133
       O    17.65715    6.57112    3.30140
       H    18.19415    6.95609    4.00127
       H    16.77849    6.47804    3.61515
       O    21.42577   16.11115    3.11275
       H    21.76427   16.32849    4.00693
       H    20.45559   16.21085    3.17524
       O     0.79597    8.81298    8.16272
       H    -0.07453    8.51829    7.82028
       H     0.80588    9.79121    8.20294
       O     5.83658    8.11577   10.74017
       H     6.08556    7.26083   11.11158
       H     5.25016    7.77303    9.96795
       O    18.31612   11.72204    5.50824
       H    17.87063   12.15037    6.23790
       H    18.56375   10.85095    5.85797
       O     3.44760   17.23560   10.94167
       H     2.53259   17.65031   10.93874
       H     3.34922   16.36849   11.24979
       O    27.25784   16.11327    2.87572
       H    28.19731   15.83183    2.92518
       H    27.33433   17.11561    2.58784
       O    18.65364   21.95134    5.72277
       H    18.45520   22.86565    5.56839
       H    18.09440   21.64663    6.49485
       O    28.58695    1.27482   10.83453
       H    28.53094    0.80816    9.95705
       H    28.88455    0.60317   11.46346
       O    17.68343    5.92195    6.28735
       H    18.07830    5.12345    5.83417
       H    16.81730    6.07513    5.88972
       O    27.42542   23.15218    4.05199
       H    27.28690   24.13851    3.91293
       H    28.19113   23.07344    3.46242
       O    18.84062   24.29907    3.25427
       H    17.92669   24.24779    2.96754
       H    18.90183   25.25299    3.57656
       O    12.09952    5.28044    6.93849
       H    12.68175    6.04199    7.03303
       H    11.93978    5.13242    7.90874
       O     7.77304   23.76905    2.99688
       H     8.13154   24.51169    2.47778
       H     6.76967   23.82414    2.83433
       O    19.07200    1.67860    9.51170
       H    19.16092    1.53482    8.47834
       H    18.72303    0.80932   10.01456
       O     6.93799   13.36736    5.99133
       H     6.49096   13.45229    5.12663
       H     7.82795   13.76566    5.82593
       O    22.16713   19.02593    3.02714
       H    21.83067   18.16364    2.68839
       H    23.09669   18.75723    3.20002
       O    25.94305   13.24847    3.56818
       H    25.63482   12.32437    3.30691
       H    26.19346   13.58123    2.66273
       O     9.61930   14.45368    5.71421
       H    10.09996   14.31320    4.84258
       H     9.70681   15.37596    5.88525
       O    -2.22952   20.73208    6.97869
       H    -3.23042   20.53999    6.77969
       H    -2.23274   21.69630    6.74920
       O     2.35782   26.13830    2.91966
       H     1.56402   25.60355    3.01781
       H     2.45473   26.63195    3.79448
       O    24.57350   17.90651    4.36333
       H    24.55984   16.96087    4.52695
       H    25.51464   17.99916    3.97783
       O     6.66626    6.60350    6.71771
       H     6.81344    5.71522    7.22564
       H     7.39740    7.15591    6.99336
       O    13.22204   -1.01098   10.48542
       H    12.68978   -1.82863   10.62442
       H    12.96771   -0.35133   11.18889
       O     5.61743   18.73819   10.50282
       H     4.94515   18.06100   10.22166
       H     6.44797   18.56287   10.09575
       O    18.89521   24.43424   10.44584
       H    19.01099   24.22108    9.53336
       H    18.54615   23.57525   10.83444
       O    28.41733    3.86805    3.06969
       H    29.07509    4.55058    2.90393
       H    28.75263    3.09206    2.57854
       O    22.20687    2.50170    6.39032
       H    23.08191    2.90468    6.25057
       H    21.63967    2.70541    5.59721
       O    17.89728   -0.13274   11.13704
       H    18.24486   -1.06341   11.03269
       H    17.06791   -0.14193   10.57340
       O    28.83275    4.09742   10.94658
       H    29.10447    3.29012   11.44773
       H    27.98398    4.30514   11.34700
       O    17.65016   21.85143   10.82278
       H    17.24212   21.79420    9.93005
       H    16.86053   21.78181   11.44243
       O    17.07220    9.99033    9.86514
       H    17.32920    9.14766   10.24517
       H    16.26170    9.94599    9.25831
       O     8.38802   12.40385    3.04338
       H     7.44809   12.69040    2.85253
       H     8.20748   11.91247    3.85051
       O    23.91449   15.19910    3.52099
       H    24.75253   14.93569    3.12837
       H    23.45507   15.70891    2.82401
       O    24.66271   20.41992    9.20845
       H    24.10098   20.33576   10.04916
       H    23.90529   20.93770    8.85621
       O    15.47130   13.93534    3.53294
       H    15.20846   13.67303    4.45422
       H    16.03094   13.19090    3.22132
       O     1.64066   21.48370    6.32444
       H     2.25724   20.88538    6.71668
       H     0.85479   20.92994    6.06830
       O    29.12099    4.68893    7.82029
       H    29.06619    4.22477    6.94730
       H    28.21406    4.38931    8.15922
       O    17.79845   12.33696   11.03597
       H    18.74594   12.19989   11.31868
       H    17.45979   11.46009   10.70778
       O    14.43391   10.29704    3.51523
       H    13.66127    9.74303    3.26584
       H    13.95231   10.88551    4.14296
       O    15.41971    5.65012    4.80114
       H    14.64692    6.24865    5.01083
       H    15.05694    4.82208    4.38852
       O    13.89092    7.76602    5.23888
       H    13.21599    7.91901    4.49158
       H    14.56172    8.42248    5.01156
       O    25.31820   14.08060   10.85467
       H    25.67211   14.39362   10.02124
       H    25.82953   13.25399   11.12872
       O     8.26013    4.91785    3.16502
       H     7.49006    5.49326    3.19613
       H     7.83257    4.04424    3.18270
       O    28.94956   20.78015    9.25941
       H    28.41713   20.63201    8.42003
       H    28.39284   21.28278    9.84004
       O    24.98480    6.38565    7.36762
       H    24.21818    6.76687    7.77643
       H    25.73385    6.85128    7.83033
       O    26.62756    4.41790    8.83591
       H    25.87796    4.67704    8.25317
       H    26.31437    3.65239    9.29772
       O     8.91436    0.07346    3.29545
       H     8.57262    0.99479    3.37786
       H     9.87599   -0.01470    3.02225
       O    22.38397   16.68943    5.72631
       H    22.40627   16.06841    6.50585
       H    22.99186   17.37163    6.08265
       O    23.49043    7.38124   10.92985
       H    24.30675    6.89030   10.60290
       H    23.16032    7.72339   10.10302
       O    22.67801   20.60214   11.09219
       H    21.74463   20.56844   10.70334
       H    22.64979   19.77881   11.67570
       O    17.98534   15.27846    3.74591
       H    18.67042   14.75296    4.14928
       H    17.10669   14.92279    3.92539
       O     5.19988   22.90703    5.89992
       H     6.10836   22.72299    6.19484
       H     5.04437   22.10909    5.36510
       O     6.27811   11.95304   10.87854
       H     6.91905   11.27245   10.64044
       H     5.35611   11.52101   10.90882
       O     6.84873   10.17141    4.43937
       H     6.94189    9.19425    4.32590
       H     5.98299   10.14683    4.85503
       O     0.07241   14.54088    3.84690
       H    -0.18424   13.89769    4.61225
       H     1.00670   14.37588    3.55515
       O    13.67968   19.27940    2.96391
       H    13.97332   20.17535    2.93001
       H    14.38877   18.99854    3.56263
       O     6.83992    2.19143    3.98902
       H     6.51260    1.56556    4.67467
       H     5.94450    2.40796    3.58017
       O    18.79659   12.79956    8.09640
       H    18.12243   12.47197    8.72152
       H    18.95205   13.77489    8.28066
       O    18.63137    9.45725    7.21679
       H    19.61534    9.53204    7.26447
       H    18.28004    9.68317    8.09671
       O     1.93846   16.71247    5.28081
       H     2.78795   16.66188    5.83957
       H     2.15196   17.41638    4.62703
       O     3.15250   26.22975   10.58553
       H     3.38442   27.21340   10.58894
       H     3.21163   25.77966   11.44674
       O    28.75378   10.07361    3.30817
       H    27.83436   10.10531    2.85203
       H    28.67348   10.74484    4.00480
       O    21.35114   12.01321    8.15518
       H    21.72294   12.21680    9.06155
       H    20.37022   12.28081    8.35878
       O    27.55708   11.96764   11.10785
       H    27.45394   12.02625   10.09910
       H    27.00698   11.13435   11.29509
       O    29.53525    2.84121    5.87201
       H    28.83086    2.23529    6.20422
       H    29.10126    3.30500    5.13058
       O    13.07897   23.88701    7.20873
       H    12.10884   23.96480    7.62543
       H    13.68923   23.65524    7.92744
       O    10.49123   -2.12888    7.97477
       H    10.00318   -1.65197    8.68406
       H    10.11502   -1.83246    7.10492
       O    16.13487   23.42133    5.99006
       H    15.57946   22.64498    5.75792
       H    15.98190   24.17755    5.35349
       O    17.42230    7.52748   10.78670
       H    17.36611    6.89330   10.04322
       H    18.39055    7.47455   11.00098
       O     8.89946    1.74970   10.85621
       H     9.82983    1.90955   10.60644
       H     8.50727    2.65933   10.87196
       O    12.49153    7.81092   10.66902
       H    12.47244    7.64249   11.62412
       H    11.48439    7.77964   10.41547
       O     6.41567   19.73020    7.51524
       H     6.95065   19.72269    6.69964
       H     6.65168   20.60324    7.80160
       O    18.90888   18.90642    8.62761
       H    19.17624   18.38526    7.84007
       H    18.52308   18.32702    9.32682
       O     9.36208   17.31063    5.60509
       H     9.93412   17.14740    4.82917
       H     9.96997   17.79693    6.25841
       O    23.19506   23.29560    9.99504
       H    22.46870   23.15328    9.29645
       H    23.03665   22.71578   10.74759
       O    -2.24706   23.40714    7.24485
       H    -2.68356   23.18219    8.12513
       H    -2.99020   23.87598    6.79559
       O    13.86038   16.94709    5.79791
       H    13.61921   16.84669    4.87629
       H    14.18428   16.12137    6.22018
       O    26.45650   25.39864   10.66575
       H    27.01951   25.96520   11.22615
       H    25.56748   25.90754   10.59129
       O     5.27645   18.47647    2.78237
       H     4.83418   18.32401    3.61404
       H     6.22583   18.47347    3.03864
       O    15.87819   14.50264   10.76523
       H    15.10264   14.15640   11.19159
       H    16.34388   13.66899   10.66128
       O    22.21178   12.79740    3.87450
       H    22.95992   12.68602    4.47707
       H    22.50371   13.75010    3.60597
       O    15.53185   18.86530    4.69360
       H    15.26250   18.27769    5.43060
       H    16.46345   18.62182    4.51302
       O    13.15992   10.56833    9.70478
       H    12.95831    9.86529   10.36171
       H    13.84635   10.14443    9.04670
       O     3.33210   23.36331   10.80693
       H     3.37543   24.10496   10.18900
       H     2.46085   23.07715   10.63267
       O    10.73493   18.54679    7.57000
       H    11.51165   17.90557    7.62998
       H    11.22120   19.30770    7.15152
       O    13.43282   12.90370   10.86253
       H    13.43228   11.94604   10.51868
       H    12.54451   13.35027   10.94543
       O    18.21177   18.13882   10.95363
       H    18.32560   17.39596   11.54834
       H    17.23764   18.23765   11.01290
       O    20.21815    6.77513   10.62650
       H    20.21466    5.77446   10.56652
       H    21.09957    7.09968   10.93536
       O    10.80418   16.95183    3.41627
       H    11.73784   17.07250    3.20129
       H    10.63905   16.10068    3.02267
       O    10.70370   12.03840    6.79225
       H     9.92052   11.40039    6.88397
       H    10.25800   12.92997    6.65484
       O     1.09540   22.88485    9.27916
       H     1.49239   22.72885    8.32433
       H     0.37221   22.20680    9.25977
       O    21.52163    9.46275    6.61835
       H    21.57103    9.74310    5.62423
       H    21.60007   10.29402    7.13208
       O    26.06278    2.10511   10.51882
       H    25.83711    1.52095    9.77530
       H    27.01812    1.93377   10.78645
       O    24.47556   28.06561    8.51186
       H    24.22330   27.21123    8.92729
       H    24.96244   27.95621    7.71760
       O    11.60767   -3.24672    4.80113
       H    10.79242   -3.55829    5.18221
       H    12.29775   -3.37870    5.49294
       O    21.91689   14.91349    7.96390
       H    21.71458   15.12649    8.84378
       H    21.42396   14.19173    7.58440
       O    25.84217    6.22611   10.93885
       H    26.39673    6.67781   11.61892
       H    26.49135    5.96010   10.25646
       O    28.08685   26.80544    8.70402
       H    29.01733   26.45381    8.97429
       H    27.47683   26.20612    9.18601
       O     8.59791   21.58412    4.01617
       H     9.50149   21.43020    3.65333
       H     8.22113   22.38090    3.51625
       O    11.84999    7.62579    3.30018
       H    11.23299    8.28027    2.94927
       H    11.26127    6.96667    3.71036
       O     4.66141   14.45091    7.63352
       H     4.60651   15.40420    7.47752
       H     5.53190   14.10695    7.29774
       O     7.37073    4.19064    8.20957
       H     7.95335    4.37390    8.96164
       H     6.46419    3.86818    8.45934
       O    20.80495    4.59851    7.94216
       H    21.33513    3.83503    7.48193
       H    20.75668    4.27152    8.91025
       O     9.73960    9.56073    3.52759
       H     8.97771    9.79502    2.93782
       H     9.46561    9.14192    4.34298
       O    27.25022   19.11661    2.89340
       H    26.75293   19.93931    3.16243
       H    28.01129   19.07195    3.49566
       O    25.31447    7.09044    4.48211
       H    26.30375    7.18516    4.50075
       H    25.10104    6.77757    5.36481
       O    15.45000   23.45561    8.72170
       H    15.91440   23.38455    7.83539
       H    15.56523   24.37535    8.91221
       O    -1.59863    7.68281    4.33145
       H    -1.09097    6.95124    3.86392
       H    -1.26166    8.49559    3.86971
       O    15.25356    9.36454    8.01694
       H    15.05450    8.42794    8.26121
       H    15.45641    9.27195    6.99850
       O    27.28884   26.12849    4.00254
       H    28.09028   26.37191    3.51940
       H    27.45039   26.67188    4.82109
       O    14.27111   19.93517    7.91140
       H    14.43915   18.97712    8.10493
       H    13.67338   20.23551    8.64890
       O     1.78033   19.54725   10.88428
       H     2.58232   19.98806   10.48580
       H     1.03600   19.86232   10.32441
       O    15.88035    1.70614    6.70820
       H    15.45989    0.78659    6.63215
       H    15.09832    2.33019    6.55918
       O     4.26373    1.73808   10.49942
       H     3.88348    2.56613   10.90399
       H     4.39041    2.03294    9.55096
       O    27.93365   17.98318   10.29988
       H    27.58463   18.54931   11.04584
       H    28.31728   18.61561    9.67021
       O    10.97987   20.05287    3.30055
       H    11.93630   19.87317    3.00658
       H    10.67685   19.08198    3.29805
       O    27.78135   11.73218    8.04729
       H    27.07634   10.99070    8.20300
       H    27.12050   12.45153    7.76158
       O    18.88974   20.38379    3.45789
       H    19.49879   20.73118    2.79747
       H    18.74783   21.17078    4.09160
       O     3.48430   12.04105    8.14897
       H     3.77771   12.95774    8.08523
       H     3.43685   11.79796    9.11644
       O    28.38963    7.52292    7.24693
       H    28.27052    7.35837    6.28743
       H    28.56442    6.60780    7.65682
       O    11.68059   -0.46587    3.63500
       H    11.67387   -1.17290    4.30001
       H    12.62616   -0.41554    3.39343
       O    11.72906    8.52606    7.12473
       H    11.95726    9.30241    7.71215
       H    12.58467    8.26259    6.66522
       O    -3.57557   16.37409    8.56899
       H    -2.98893   16.45179    7.78983
       H    -3.12960   17.03606    9.19769
       O    22.52678    7.21836    8.09248
       H    21.88551    6.53623    8.11572
       H    22.18975    8.01938    7.64776
       O    26.54840   22.45287    9.54937
       H    26.31606   23.23230   10.10355
       H    25.72203   21.87972    9.59793
       O    25.99026   13.75956    7.19330
       H    26.50260   14.19405    6.40753
       H    25.86424   14.51368    7.83053
       O     0.27844    5.94334    3.13597
       H     0.78702    6.38897    2.41690
       H     0.92181    5.99386    3.93980
       O    24.90704   24.11874    6.00144
       H    24.35971   24.91914    6.06815
       H    24.68107   23.54109    5.27544
       O    14.82113   22.22003   11.01212
       H    14.06945   21.61257   10.90835
       H    15.22079   22.42529   10.11264
       O    25.99837   10.22024    3.07279
       H    25.52440   10.27878    3.93296
       H    25.24977   10.15895    2.36526
       O    12.27677    5.09081    9.70794
       H    13.08821    5.38275   10.08101
       H    12.34414    4.06927    9.78769
       O     5.17401    2.32628    8.01798
       H     5.61499    1.66333    7.45232
       H     4.64364    2.84828    7.34974
       O    15.86786   24.57019    3.25641
       H    15.48557   25.47472    3.33128
       H    15.17855   23.86306    3.23949
       O    11.91603    1.67470   10.46793
       H    12.74157    2.20808   10.50196
       H    11.90302    1.05571    9.66888
       O    21.15114    5.92320    3.46777
       H    20.54723    6.35046    4.11442
       H    21.18171    6.56415    2.71986
       O     5.50162   25.62607    7.64117
       H     5.43927   26.14918    8.43451
       H     4.62454   25.11690    7.58236
       O     4.51117   21.31500    3.32855
       H     4.94320   22.10300    2.92944
       H     4.85278   20.49175    2.84211
       O    23.72095   12.42782    6.15825
       H    24.48663   12.99857    6.55391
       H    22.92126   12.54436    6.72222
       O     1.64976    9.57932    3.21857
       H     1.64488    9.05371    4.06026
       H     0.74981    9.77341    2.93451
       O     2.14941   28.52509    5.23909
       H     1.19600   28.80460    5.21748
       H     2.10675   28.13251    6.16199
       O     4.10554   20.79781    9.67120
       H     4.80599   20.19021    9.99611
       H     4.21873   21.67961   10.08968
       O     2.32001   14.56373   10.54978
       H     1.62352   13.85565   10.72492
       H     2.73813   14.32352    9.72946
       O    29.34501    6.99428   10.50819
       H    29.45172    6.05517   10.52516
       H    29.80703    7.33219   11.27883
