# Supplementary material for: Sub-diffractional infrared absorption of two-dimensional water
Source: Nat Commun. 2026 May 14;17:6430. doi: 10.1038/s41467-026-72629-9 (PMC13376428; doi:10.1038/s41467-026-72629-9)
Supplement: Supplementary file 4 — Supplementary Data 2 [file 41467_2026_72629_MOESM4_ESM.zip › first_frame_graph_N=9.xyz]

1568
frame 0 | Written by MDAnalysis XYZWriter (release 2.9.0)
       C     0.00000   17.04000    0.00000
       C     2.84000   17.04000    0.00000
       C     4.26000   17.04000    0.00000
       C     7.10000   17.04000    0.00000
       C     8.52000   17.04000    0.00000
       C    11.36000   17.04000    0.00000
       C    12.78000   17.04000    0.00000
       C    15.62000   17.04000    0.00000
       C    17.04000   17.04000    0.00000
       C    19.88000   17.04000    0.00000
       C     0.71000   15.81000    0.00000
       C     2.13000   15.81000    0.00000
       C     4.97000   15.81000    0.00000
       C     6.39000   15.81000    0.00000
       C     9.23000   15.81000    0.00000
       C    10.65000   15.81000    0.00000
       C    13.49000   15.81000    0.00000
       C    14.91000   15.81000    0.00000
       C    17.75000   15.81000    0.00000
       C    19.17000   15.81000    0.00000
       C     0.00000   14.58000    0.00000
       C     2.84000   14.58000    0.00000
       C     4.26000   14.58000    0.00000
       C     7.10000   14.58000    0.00000
       C     8.52000   14.58000    0.00000
       C    11.36000   14.58000    0.00000
       C    12.78000   14.58000    0.00000
       C    15.62000   14.58000    0.00000
       C    17.04000   14.58000    0.00000
       C    19.88000   14.58000    0.00000
       C     0.71000   13.35000    0.00000
       C     2.13000   13.35000    0.00000
       C     4.97000   13.35000    0.00000
       C     6.39000   13.35000    0.00000
       C     9.23000   13.35000    0.00000
       C    10.65000   13.35000    0.00000
       C    13.49000   13.35000    0.00000
       C    14.91000   13.35000    0.00000
       C    17.75000   13.35000    0.00000
       C    19.17000   13.35000    0.00000
       C     0.00000   12.12000    0.00000
       C     2.84000   12.12000    0.00000
       C     4.26000   12.12000    0.00000
       C     7.10000   12.12000    0.00000
       C     8.52000   12.12000    0.00000
       C    11.36000   12.12000    0.00000
       C    12.78000   12.12000    0.00000
       C    15.62000   12.12000    0.00000
       C    17.04000   12.12000    0.00000
       C    19.88000   12.12000    0.00000
       C     0.71000   10.89000    0.00000
       C     2.13000   10.89000    0.00000
       C     4.97000   10.89000    0.00000
       C     6.39000   10.89000    0.00000
       C     9.23000   10.89000    0.00000
       C    10.65000   10.89000    0.00000
       C    13.49000   10.89000    0.00000
       C    14.91000   10.89000    0.00000
       C    17.75000   10.89000    0.00000
       C    19.17000   10.89000    0.00000
       C     0.00000    9.66000    0.00000
       C     2.84000    9.66000    0.00000
       C     4.26000    9.66000    0.00000
       C     7.10000    9.66000    0.00000
       C     8.52000    9.66000    0.00000
       C    11.36000    9.66000    0.00000
       C    12.78000    9.66000    0.00000
       C    15.62000    9.66000    0.00000
       C    17.04000    9.66000    0.00000
       C    19.88000    9.66000    0.00000
       C     0.71000    8.43000    0.00000
       C     2.13000    8.43000    0.00000
       C     4.97000    8.43000    0.00000
       C     6.39000    8.43000    0.00000
       C     9.23000    8.43000    0.00000
       C    10.65000    8.43000    0.00000
       C    13.49000    8.43000    0.00000
       C    14.91000    8.43000    0.00000
       C    17.75000    8.43000    0.00000
       C    19.17000    8.43000    0.00000
       C     0.00000    7.20000    0.00000
       C     2.84000    7.20000    0.00000
       C     4.26000    7.20000    0.00000
       C     7.10000    7.20000    0.00000
       C     8.52000    7.20000    0.00000
       C    11.36000    7.20000    0.00000
       C    12.78000    7.20000    0.00000
       C    15.62000    7.20000    0.00000
       C    17.04000    7.20000    0.00000
       C    19.88000    7.20000    0.00000
       C     0.71000    5.97000    0.00000
       C     2.13000    5.97000    0.00000
       C     4.97000    5.97000    0.00000
       C     6.39000    5.97000    0.00000
       C     9.23000    5.97000    0.00000
       C    10.65000    5.97000    0.00000
       C    13.49000    5.97000    0.00000
       C    14.91000    5.97000    0.00000
       C    17.75000    5.97000    0.00000
       C    19.17000    5.97000    0.00000
       C     0.00000    4.74000    0.00000
       C     2.84000    4.74000    0.00000
       C     4.26000    4.74000    0.00000
       C     7.10000    4.74000    0.00000
       C     8.52000    4.74000    0.00000
       C    11.36000    4.74000    0.00000
       C    12.78000    4.74000    0.00000
       C    15.62000    4.74000    0.00000
       C    17.04000    4.74000    0.00000
       C    19.88000    4.74000    0.00000
       C     0.71000    3.51000    0.00000
       C     2.13000    3.51000    0.00000
       C     4.97000    3.51000    0.00000
       C     6.39000    3.51000    0.00000
       C     9.23000    3.51000    0.00000
       C    10.65000    3.51000    0.00000
       C    13.49000    3.51000    0.00000
       C    14.91000    3.51000    0.00000
       C    17.75000    3.51000    0.00000
       C    19.17000    3.51000    0.00000
       C     0.00000    2.28000    0.00000
       C     2.84000    2.28000    0.00000
       C     4.26000    2.28000    0.00000
       C     7.10000    2.28000    0.00000
       C     8.52000    2.28000    0.00000
       C    11.36000    2.28000    0.00000
       C    12.78000    2.28000    0.00000
       C    15.62000    2.28000    0.00000
       C    17.04000    2.28000    0.00000
       C    19.88000    2.28000    0.00000
       C     0.71000    1.05000    0.00000
       C     2.13000    1.05000    0.00000
       C     4.97000    1.05000    0.00000
       C     6.39000    1.05000    0.00000
       C     9.23000    1.05000    0.00000
       C    10.65000    1.05000    0.00000
       C    13.49000    1.05000    0.00000
       C    14.91000    1.05000    0.00000
       C    17.75000    1.05000    0.00000
       C    19.17000    1.05000    0.00000
       C     0.00000   19.50000    0.00000
       C     2.84000   19.50000    0.00000
       C     4.26000   19.50000    0.00000
       C     7.10000   19.50000    0.00000
       C     8.52000   19.50000    0.00000
       C    11.36000   19.50000    0.00000
       C    12.78000   19.50000    0.00000
       C    15.62000   19.50000    0.00000
       C    17.04000   19.50000    0.00000
       C    19.88000   19.50000    0.00000
       C     0.71000   18.27000    0.00000
       C     2.13000   18.27000    0.00000
       C     4.97000   18.27000    0.00000
       C     6.39000   18.27000    0.00000
       C     9.23000   18.27000    0.00000
       C    10.65000   18.27000    0.00000
       C    13.49000   18.27000    0.00000
       C    14.91000   18.27000    0.00000
       C    17.75000   18.27000    0.00000
       C    19.17000   18.27000    0.00000
       C     0.00000   17.04000   34.00000
       C     2.84000   17.04000   34.00000
       C     4.26000   17.04000   34.00000
       C     7.10000   17.04000   34.00000
       C     8.52000   17.04000   34.00000
       C    11.36000   17.04000   34.00000
       C    12.78000   17.04000   34.00000
       C    15.62000   17.04000   34.00000
       C    17.04000   17.04000   34.00000
       C    19.88000   17.04000   34.00000
       C     0.71000   15.81000   34.00000
       C     2.13000   15.81000   34.00000
       C     4.97000   15.81000   34.00000
       C     6.39000   15.81000   34.00000
       C     9.23000   15.81000   34.00000
       C    10.65000   15.81000   34.00000
       C    13.49000   15.81000   34.00000
       C    14.91000   15.81000   34.00000
       C    17.75000   15.81000   34.00000
       C    19.17000   15.81000   34.00000
       C     0.00000   14.58000   34.00000
       C     2.84000   14.58000   34.00000
       C     4.26000   14.58000   34.00000
       C     7.10000   14.58000   34.00000
       C     8.52000   14.58000   34.00000
       C    11.36000   14.58000   34.00000
       C    12.78000   14.58000   34.00000
       C    15.62000   14.58000   34.00000
       C    17.04000   14.58000   34.00000
       C    19.88000   14.58000   34.00000
       C     0.71000   13.35000   34.00000
       C     2.13000   13.35000   34.00000
       C     4.97000   13.35000   34.00000
       C     6.39000   13.35000   34.00000
       C     9.23000   13.35000   34.00000
       C    10.65000   13.35000   34.00000
       C    13.49000   13.35000   34.00000
       C    14.91000   13.35000   34.00000
       C    17.75000   13.35000   34.00000
       C    19.17000   13.35000   34.00000
       C     0.00000   12.12000   34.00000
       C     2.84000   12.12000   34.00000
       C     4.26000   12.12000   34.00000
       C     7.10000   12.12000   34.00000
       C     8.52000   12.12000   34.00000
       C    11.36000   12.12000   34.00000
       C    12.78000   12.12000   34.00000
       C    15.62000   12.12000   34.00000
       C    17.04000   12.12000   34.00000
       C    19.88000   12.12000   34.00000
       C     0.71000   10.89000   34.00000
       C     2.13000   10.89000   34.00000
       C     4.97000   10.89000   34.00000
       C     6.39000   10.89000   34.00000
       C     9.23000   10.89000   34.00000
       C    10.65000   10.89000   34.00000
       C    13.49000   10.89000   34.00000
       C    14.91000   10.89000   34.00000
       C    17.75000   10.89000   34.00000
       C    19.17000   10.89000   34.00000
       C     0.00000    9.66000   34.00000
       C     2.84000    9.66000   34.00000
       C     4.26000    9.66000   34.00000
       C     7.10000    9.66000   34.00000
       C     8.52000    9.66000   34.00000
       C    11.36000    9.66000   34.00000
       C    12.78000    9.66000   34.00000
       C    15.62000    9.66000   34.00000
       C    17.04000    9.66000   34.00000
       C    19.88000    9.66000   34.00000
       C     0.71000    8.43000   34.00000
       C     2.13000    8.43000   34.00000
       C     4.97000    8.43000   34.00000
       C     6.39000    8.43000   34.00000
       C     9.23000    8.43000   34.00000
       C    10.65000    8.43000   34.00000
       C    13.49000    8.43000   34.00000
       C    14.91000    8.43000   34.00000
       C    17.75000    8.43000   34.00000
       C    19.17000    8.43000   34.00000
       C     0.00000    7.20000   34.00000
       C     2.84000    7.20000   34.00000
       C     4.26000    7.20000   34.00000
       C     7.10000    7.20000   34.00000
       C     8.52000    7.20000   34.00000
       C    11.36000    7.20000   34.00000
       C    12.78000    7.20000   34.00000
       C    15.62000    7.20000   34.00000
       C    17.04000    7.20000   34.00000
       C    19.88000    7.20000   34.00000
       C     0.71000    5.97000   34.00000
       C     2.13000    5.97000   34.00000
       C     4.97000    5.97000   34.00000
       C     6.39000    5.97000   34.00000
       C     9.23000    5.97000   34.00000
       C    10.65000    5.97000   34.00000
       C    13.49000    5.97000   34.00000
       C    14.91000    5.97000   34.00000
       C    17.75000    5.97000   34.00000
       C    19.17000    5.97000   34.00000
       C     0.00000    4.74000   34.00000
       C     2.84000    4.74000   34.00000
       C     4.26000    4.74000   34.00000
       C     7.10000    4.74000   34.00000
       C     8.52000    4.74000   34.00000
       C    11.36000    4.74000   34.00000
       C    12.78000    4.74000   34.00000
       C    15.62000    4.74000   34.00000
       C    17.04000    4.74000   34.00000
       C    19.88000    4.74000   34.00000
       C     0.71000    3.51000   34.00000
       C     2.13000    3.51000   34.00000
       C     4.97000    3.51000   34.00000
       C     6.39000    3.51000   34.00000
       C     9.23000    3.51000   34.00000
       C    10.65000    3.51000   34.00000
       C    13.49000    3.51000   34.00000
       C    14.91000    3.51000   34.00000
       C    17.75000    3.51000   34.00000
       C    19.17000    3.51000   34.00000
       C     0.00000    2.28000   34.00000
       C     2.84000    2.28000   34.00000
       C     4.26000    2.28000   34.00000
       C     7.10000    2.28000   34.00000
       C     8.52000    2.28000   34.00000
       C    11.36000    2.28000   34.00000
       C    12.78000    2.28000   34.00000
       C    15.62000    2.28000   34.00000
       C    17.04000    2.28000   34.00000
       C    19.88000    2.28000   34.00000
       C     0.71000    1.05000   34.00000
       C     2.13000    1.05000   34.00000
       C     4.97000    1.05000   34.00000
       C     6.39000    1.05000   34.00000
       C     9.23000    1.05000   34.00000
       C    10.65000    1.05000   34.00000
       C    13.49000    1.05000   34.00000
       C    14.91000    1.05000   34.00000
       C    17.75000    1.05000   34.00000
       C    19.17000    1.05000   34.00000
       C     0.00000   19.50000   34.00000
       C     2.84000   19.50000   34.00000
       C     4.26000   19.50000   34.00000
       C     7.10000   19.50000   34.00000
       C     8.52000   19.50000   34.00000
       C    11.36000   19.50000   34.00000
       C    12.78000   19.50000   34.00000
       C    15.62000   19.50000   34.00000
       C    17.04000   19.50000   34.00000
       C    19.88000   19.50000   34.00000
       C     0.71000   18.27000   34.00000
       C     2.13000   18.27000   34.00000
       C     4.97000   18.27000   34.00000
       C     6.39000   18.27000   34.00000
       C     9.23000   18.27000   34.00000
       C    10.65000   18.27000   34.00000
       C    13.49000   18.27000   34.00000
       C    14.91000   18.27000   34.00000
       C    17.75000   18.27000   34.00000
       C    19.17000   18.27000   34.00000
       O    13.04849   15.59004    3.76636
       H    13.22914   15.79492    4.73612
       H    12.17241   15.85300    3.51853
       O     7.33073    4.29662    6.08454
       H     7.45385    3.82208    5.23891
       H     7.11008    5.20795    5.72775
       O     8.74440    2.09758   11.16668
       H     8.66268    2.31855   10.17781
       H     7.80880    2.02363   11.36457
       O     6.40596   11.58512    3.34449
       H     5.69964   11.18597    3.85158
       H     5.93972   12.31645    2.94671
       O     8.03559   -0.04879    7.98464
       H     8.54907    0.76492    7.54422
       H     8.54716   -0.22503    8.86592
       O    19.60116   11.47176    3.55256
       H    18.63637   11.37450    3.52954
       H    19.64641   12.44936    3.64707
       O    17.46536   12.74765   11.54303
       H    16.56798   12.39345   11.65112
       H    17.55837   13.61185   11.97962
       O    11.82421   18.24893    7.45105
       H    10.97722   18.31449    7.00160
       H    12.07080   19.22724    7.43823
       O    16.81559    9.50355   23.46358
       H    16.11505    8.98263   23.07284
       H    16.36780   10.20171   24.05385
       O     0.41702   -0.20442   13.83064
       H    -0.05171   -0.99306   13.51712
       H    -0.31448    0.46011   13.79695
       O     4.99525    4.20793    7.44416
       H     4.44058    3.45584    7.14242
       H     5.96530    4.06034    7.18854
       O    10.29073    8.39638   19.46142
       H    11.22284    8.22778   19.79539
       H     9.60171    8.06742   20.12957
       O     6.08982    6.05242   20.01977
       H     6.93413    6.49400   20.22078
       H     6.41081    5.33348   19.41266
       O     2.60571   17.10067   30.64713
       H     2.30524   17.63698   31.36413
       H     1.98433   17.16542   29.81307
       O    14.33376    5.38316    8.66472
       H    14.64640    5.07007    9.55906
       H    14.84393    6.24648    8.65280
       O     1.45524   11.18907   17.16297
       H     0.66562   11.34380   17.67803
       H     1.08902   11.14773   16.15104
       O    18.01086   16.44669    3.17671
       H    17.84075   17.37224    3.28126
       H    17.65907   15.99811    3.99185
       O    23.27958    5.69183   20.97978
       H    23.72655    4.77174   21.16375
       H    23.80954    6.19182   20.31355
       O    20.03007   14.38047    3.28578
       H    20.35386   15.11349    3.85895
       H    19.22484   14.70459    2.79081
       O     0.93769   18.54648    7.84842
       H     1.69008   18.33773    7.19166
       H     0.13946   18.07338    7.40866
       O    18.64100    4.87741    3.02789
       H    18.26955    5.14595    3.92202
       H    19.14527    4.05321    3.21883
       O     8.55142   15.12885    6.07261
       H     8.54403   14.66261    5.20533
       H     9.28877   14.68366    6.51955
       O     8.54798   17.86714    5.90128
       H     8.44832   18.16249    6.84373
       H     8.57309   16.89768    5.86364
       O    13.89600   10.46619   18.60003
       H    13.50049    9.79301   19.26637
       H    14.83957   10.21652   18.58470
       O     2.91462    9.28837    3.52368
       H     2.85462    8.47318    2.96776
       H     1.99830    9.55349    3.77014
       O    19.53988    6.66240   13.92905
       H    18.94575    6.06234   14.40560
       H    20.25280    6.08314   13.64847
       O    10.73052   16.59858    9.94265
       H    11.46862   16.53127    9.31297
       H    10.22628   15.75236    9.74501
       O    17.08854   10.68218    3.87884
       H    17.14623   10.41784    4.80352
       H    16.18175   11.04203    3.62212
       O    11.63694    5.28435    9.37321
       H    12.32906    5.59862    8.74150
       H    10.83049    5.30971    8.85382
       O     8.35196    7.39344   21.00219
       H     8.64411    6.86989   21.76553
       H     7.76609    8.03144   21.50384
       O    19.56911    1.83029   13.37364
       H    19.20475    1.76821   12.47456
       H    18.85885    1.89213   13.99589
       O    17.88839    6.34209   20.44131
       H    17.84058    6.90434   19.63774
       H    18.22390    5.49339   20.06074
       O    19.98467   19.55337    2.91991
       H    20.28211   20.44472    3.21095
       H    20.78493   19.00429    3.05044
       O    10.05832    8.42032   10.81623
       H    10.23828    8.24435   11.75654
       H     9.94193    7.48678   10.54625
       O    16.64344   15.34148    5.61495
       H    16.00132   14.89081    4.95777
       H    16.01426   15.93765    6.10968
       O    20.12683    5.01223   10.66026
       H    21.08991    5.09847   10.68092
       H    19.87873    4.09808   10.36401
       O     7.18581   13.69198   11.98324
       H     7.48523   12.95193   12.52837
       H     7.44680   14.46352   12.58396
       O    16.94654   13.05101   27.32410
       H    16.83688   13.93800   26.82560
       H    16.09498   13.06035   27.83180
       O     9.11786   12.67687   19.90679
       H     8.33930   12.62656   20.54172
       H     8.69892   13.22156   19.18224
       O     7.53282    6.00838   10.12537
       H     6.62779    5.95500   10.47342
       H     7.99765    5.62317   10.87460
       O     4.54425    4.12703   15.88169
       H     3.71584    4.47213   16.30985
       H     4.56594    3.17800   16.15423
       O     5.09867    1.04706   15.31341
       H     5.52402    1.37839   14.47327
       H     4.14223    0.79987   15.02621
       O    20.80117    8.40150   15.58889
       H    20.33063    7.76565   14.90891
       H    20.29165    8.50961   16.46875
       O    19.79091   17.25814    6.66404
       H    19.39201   18.09854    6.37993
       H    20.21928   16.89262    5.86157
       O     1.46742    5.46366   10.59374
       H     2.11034    4.71623   10.67243
       H     1.52618    5.69090    9.62620
       O    21.11728   16.11085   20.76377
       H    22.01434   16.54462   20.73033
       H    20.87836   15.72237   19.87731
       O    18.48522    1.03957   11.04009
       H    17.55322    1.47513   11.01097
       H    18.28798    0.06767   11.05729
       O    12.18632   16.25318   12.40734
       H    11.61427   16.47118   11.60154
       H    11.72023   15.60855   13.05567
       O    22.63164    7.43982   22.75121
       H    23.02453    6.69331   22.27511
       H    21.61820    7.40178   22.67541
       O     3.40253   12.03221    3.03133
       H     3.34929   11.01313    3.09386
       H     2.48726   12.40732    3.03107
       O    17.78241   12.57654    8.44840
       H    17.84150   11.74531    8.98714
       H    18.03697   13.24528    9.05800
       O    10.16760    5.41923    6.08142
       H     9.27677    5.38222    6.39674
       H    10.17475    4.74505    5.37108
       O    15.59773   14.53157    3.23018
       H    14.62246   14.77365    3.16144
       H    16.09565   15.40249    3.07120
       O     3.37969   17.39141   16.41359
       H     4.28720   16.90319   16.51941
       H     2.67108   16.72106   16.08700
       O     7.64261   12.17142   14.48048
       H     8.16374   11.39799   14.69142
       H     6.71177   11.83859   14.49892
       O    15.83797   14.64803   15.36169
       H    15.51731   13.78382   14.95892
       H    16.41891   15.03326   14.70368
       O     4.02202   18.65849    3.06046
       H     4.39871   18.57046    2.20177
       H     4.74343   18.35203    3.68941
       O     2.96083   16.65875   20.58298
       H     3.68334   17.06582   21.16047
       H     2.73919   17.38742   20.01063
       O    17.36534   -0.50960    3.10547
       H    17.02684    0.38476    2.99007
       H    18.35545   -0.36077    3.09604
       O     9.36341   10.41110   22.08720
       H     8.55095   10.88336   22.14855
       H     9.55980   10.22750   21.10660
       O    20.86697   10.44773    8.57559
       H    20.60756   10.47926    7.59765
       H    21.75053   10.87664    8.74110
       O    12.40460   -2.20911   17.50874
       H    12.11747   -2.24312   18.46828
       H    13.03049   -3.00416   17.40637
       O     2.56873   19.98329   15.67883
       H     2.75703   19.11570   16.14022
       H     1.75443   19.75151   15.13420
       O     2.70499   14.28207   22.12492
       H     2.44179   14.44650   23.12268
       H     2.60970   15.15189   21.61596
       O    10.13520   16.39661    3.15728
       H     9.81245   15.43819    3.14393
       H     9.74680   16.82990    2.39185
       O    -1.06280   15.94585   15.95918
       H    -1.15363   16.84616   16.31311
       H    -1.61845   15.32570   16.43075
       O     9.01258    2.58382   19.59469
       H     8.98200    2.16863   20.51061
       H     9.86718    3.09115   19.50925
       O     8.92382    7.74500    3.98955
       H     8.28368    7.22069    3.35713
       H     9.70917    7.17671    3.95098
       O    17.40125   14.07608   19.21334
       H    17.71615   13.34303   19.73506
       H    17.51028   14.85328   19.76272
       O     0.14375   10.98477   14.82857
       H    -0.80860   11.35932   15.01228
       H    -0.08437    9.98213   15.03650
       O    18.88983   11.71694   15.40325
       H    18.92955   11.13558   16.24843
       H    18.78345   12.62936   15.82727
       O    13.96002    9.69121   11.17633
       H    13.98079    8.96645   11.90168
       H    14.56723    9.36452   10.50413
       O     6.42847   17.97521    4.11810
       H     6.99883   18.16206    4.85386
       H     6.58489   17.04083    3.88053
       O    20.43395   17.10731   11.88643
       H    21.24489   17.12083   11.36484
       H    20.55130   16.38534   12.53855
       O    18.01712    9.47399    8.59699
       H    17.44771    9.21280    7.80861
       H    18.67130    8.75079    8.69342
       O    23.52242   11.32157    8.95363
       H    23.57035   11.49657    9.96395
       H    24.05542   10.47203    8.83247
       O    12.57156    3.01534    4.51488
       H    13.08192    3.22997    5.36781
       H    11.77451    3.57197    4.45534
       O    17.66383   19.28823    6.13273
       H    16.89157   18.97941    6.70248
       H    17.33721   19.28954    5.21188
       O    13.10814    6.35507    5.39714
       H    12.44226    5.82369    5.85371
       H    13.89958    5.83335    5.14080
       O     5.44643    0.15489    8.43664
       H     5.21639   -0.73786    8.79469
       H     6.50585    0.19156    8.34284
       O    15.83700   18.48073   27.31541
       H    16.32130   19.25184   26.92793
       H    14.91908   18.54771   27.00815
       O    13.64594   14.89050   17.35111
       H    12.88690   14.50741   16.80959
       H    14.46514   14.80487   16.79100
       O     4.66274    6.82417   22.74071
       H     4.64583    6.53394   21.78388
       H     3.66003    6.82222   22.96564
       O    19.90266    2.35940    9.19099
       H    19.64855    1.58293    9.70507
       H    20.92022    2.32181    9.12062
       O    15.06880    6.53999    2.99481
       H    15.94256    7.04111    3.04193
       H    14.30278    7.16261    2.96316
       O    19.42112   11.02676   11.06716
       H    18.66654   11.66984   11.16882
       H    19.69535   11.00209   10.16981
       O     9.19191   16.95402   19.89927
       H     8.40294   17.39465   19.54609
       H     8.81895   16.32084   20.55590
       O    15.46585    8.59185   15.73062
       H    16.14690    9.08490   15.16571
       H    14.77354    8.35813   15.08163
       O     8.51256    3.05976   14.61076
       H     8.58082    2.74046   15.53977
       H     9.43128    2.87363   14.26589
       O    15.73976    8.33044    9.60163
       H    16.11547    7.83673   10.38180
       H    16.52936    8.86726    9.44131
       O     2.83459   16.41291    3.96044
       H     2.76614   17.10740    3.24704
       H     3.54253   15.83137    3.70225
       O     2.32225    5.24173   13.96178
       H     1.45158    4.74847   13.79977
       H     3.09566    4.62468   13.93230
       O     8.52971   10.62255   11.52191
       H     9.02293    9.91067   10.99530
       H     8.02779    9.95429   12.07477
       O     4.85722    1.77132    4.19941
       H     4.83847    0.82773    3.88286
       H     4.44288    1.76097    5.12680
       O    13.44118    8.08558   13.35711
       H    13.42656    7.12466   13.30806
       H    12.52341    8.41827   13.50604
       O     0.74275   12.08979   25.08547
       H     0.16592   11.56192   24.45555
       H     0.52665   11.92779   26.04465
       O     4.33440   13.41131   29.00374
       H     3.82669   12.56040   28.67389
       H     3.78042   13.74921   29.72938
       O     4.63041   14.02547    6.57797
       H     3.88229   14.33295    7.09954
       H     4.40201   13.02900    6.58878
       O     8.17880    0.97499   21.89856
       H     7.44442    0.63929   21.35971
       H     7.78086    1.69534   22.43236
       O     8.18537    5.36457   16.18377
       H     8.25054    4.53374   15.55019
       H     7.79470    6.13973   15.70350
       O    10.02374   10.70707   18.14937
       H     9.70916   11.29738   18.87213
       H    10.16106    9.84485   18.65587
       O     3.55878   10.91687   28.35345
       H     2.59609   10.72196   28.15428
       H     3.77567   10.31995   29.12873
       O     4.54854    9.10914    8.27063
       H     5.53020    9.32603    8.42247
       H     4.63608    8.39865    7.59404
       O     3.34056    9.62609   18.44773
       H     2.47749   10.05017   18.10590
       H     3.48642   10.20520   19.23827
       O    15.79733    1.98051   11.00313
       H    15.27011    1.39873   10.44358
       H    15.51931    2.90533   10.75704
       O     3.24442   15.40666   10.59787
       H     3.74015   14.94567   11.34761
       H     2.72904   14.74608   10.07402
       O    10.01383    4.10855    3.51125
       H    10.25363    4.85300    2.98760
       H     9.08844    3.79071    3.42350
       O     1.55811    1.59821    8.56406
       H     1.36226    0.65955    8.37843
       H     2.07300    1.60135    9.41407
       O    12.43657    1.60518    7.31659
       H    13.32322    2.03847    7.16007
       H    12.25250    1.58472    8.29540
       O    13.05748    8.36486    7.83995
       H    12.56868    8.90731    8.48389
       H    12.36781    8.17427    7.15939
       O     7.61950   10.12165   29.11645
       H     7.07823   10.71744   29.72718
       H     8.57734   10.43918   29.12393
       O     1.59778   15.51060   15.94111
       H     0.60001   15.78750   16.14758
       H     1.50922   15.31153   14.98824
       O    17.82907    6.11268    5.55273
       H    18.57848    5.97999    6.18937
       H    17.23319    5.30425    5.64258
       O    19.48162   10.53329    6.20167
       H    19.73886   10.92509    5.33218
       H    18.96908   11.26172    6.63990
       O    10.18680   10.08598    3.43096
       H    10.77670    9.92676    2.66423
       H     9.65279    9.28263    3.50046
       O     7.81160   18.77579   31.06496
       H     8.30976   18.08306   30.51452
       H     6.78977   18.54602   31.03340
       O    10.70748   15.13541   30.69293
       H    10.27004   14.42255   31.27114
       H    10.65130   15.98823   31.23018
       O    19.13146   10.56517   17.99059
       H    19.21288    9.65661   18.35834
       H    19.16230   11.12523   18.83638
       O     8.14030    8.08464    8.44281
       H     7.91926    9.02356    8.60575
       H     7.84886    7.48351    9.23687
       O    15.31653   13.58356    7.92554
       H    15.72222   13.95364    7.09282
       H    16.17412   13.09954    8.31024
       O    10.60817    8.12771   13.72901
       H    10.11981    8.85542   14.15223
       H    10.42214    7.29689   14.12654
       O     5.53032    8.87917   24.75983
       H     5.96610    9.44584   25.45355
       H     5.88306    9.18341   23.88120
       O    14.82494    6.86854   19.36451
       H    14.18518    7.31344   18.70810
       H    15.68188    7.26188   19.00502
       O    18.14008   18.19697   11.52740
       H    19.02647   17.76421   11.68386
       H    17.51380   17.59564   11.01637
       O    22.59485   11.57278    5.90767
       H    23.50550   11.93526    6.02065
       H    22.31651   11.67988    5.03304
       O    10.29286   11.49222    6.07974
       H    10.21736   11.62047    5.09851
       H    10.22332   10.50296    6.17150
       O     9.04551    1.00636   16.97121
       H     8.28390    0.35367   16.75069
       H     8.78835    1.33100   17.86539
       O    21.23402   21.90701   19.50820
       H    21.21903   22.09542   20.48445
       H    20.77348   21.07055   19.48964
       O    12.84505   15.03442    8.46038
       H    13.37367   14.51532    9.17693
       H    12.13405   14.38920    8.14903
       O    22.25400    8.06511    6.75700
       H    22.90733    8.78307    6.56672
       H    21.95366    8.15102    7.70764
       O     9.20247    0.45510    3.94226
       H    10.07033    0.31047    3.42847
       H     9.09538   -0.32643    4.38074
       O     0.41767   16.13075    5.18964
       H     1.33059   16.33870    4.79882
       H     0.66253   15.49372    5.90414
       O    10.74860    2.47830   12.72484
       H     9.87575    2.44873   12.13825
       H    10.99625    1.49057   13.01234
       O     6.89142   18.81742   15.94591
       H     6.06227   19.29535   15.65462
       H     7.37375   18.73669   15.11626
       O    15.79417    3.06752   26.25946
       H    16.18821    3.65263   26.97467
       H    14.87294    2.74944   26.33078
       O    20.17454    2.51103    3.80732
       H    20.95723    3.12291    4.02154
       H    19.79557    2.30003    4.67142
       O    10.87841    5.37650   14.53276
       H    10.63873    4.43136   14.58208
       H    11.74426    5.25354   14.07148
       O    23.73857   12.09276   11.77857
       H    22.82046   12.33178   12.07230
       H    23.79503   11.18003   12.28723
       O     6.92442    3.91932   18.44540
       H     7.68703    3.51692   18.94422
       H     7.18947    4.35250   17.63167
       O    18.54148   15.13653    7.59105
       H    18.08553   14.89723    6.76606
       H    19.05989   15.98098    7.49062
       O    16.39983   16.37100    9.83972
       H    17.19130   15.76553    9.66608
       H    15.71619   15.70816   10.07137
       O    14.65702   12.20824   11.98842
       H    14.48453   11.25047   11.84385
       H    14.77435   12.26650   12.97543
       O    21.16942    6.31633    2.86219
       H    20.25920    6.00374    2.88689
       H    21.23463    7.13848    3.34490
       O    21.38831    8.07958    9.47207
       H    21.15741    9.04746    9.23845
       H    20.61341    7.47883    9.21296
       O    18.65781   21.68833    6.47174
       H    19.09669   21.73682    7.34365
       H    18.26704   20.78316    6.51649
       O     4.40168    1.17840   10.70778
       H     4.80917    0.75488    9.93626
       H     3.60025    0.67240   10.98603
       O    13.58048   18.71424   12.63676
       H    13.99152   18.94241   11.77504
       H    13.16589   17.78868   12.60680
       O     2.57385    9.49322   12.72145
       H     2.70153    9.04439   13.57527
       H     1.79474    8.91603   12.44882
       O     9.19099   14.39281   17.84633
       H     9.54352   15.29268   18.16319
       H     8.41218   14.66425   17.18874
       O    24.04923    3.20114    3.07073
       H    23.70519    2.78478    2.25253
       H    24.95908    2.90961    3.13599
       O    21.16671   13.98722    7.06872
       H    21.22032   13.23174    6.44771
       H    20.25335   14.24769    7.36197
       O    18.40539    3.22757   22.16750
       H    17.93276    2.83077   21.32774
       H    19.37356    3.25625   21.99408
       O     6.80241   10.36264    9.09379
       H     6.88769   10.90814    9.94538
       H     6.95860   10.98570    8.34850
       O     2.45126    1.36592   18.19564
       H     1.59462    1.78341   18.49706
       H     2.30637    1.05436   17.23089
       O     4.01843   14.81593   26.60859
       H     4.10767   14.07716   27.24582
       H     4.82363   14.71316   25.99818
       O    -0.06464   12.39612   12.78445
       H    -0.53148   12.15816   11.95880
       H     0.06348   11.59876   13.40937
       O    17.28275    3.36010   17.46986
       H    16.47552    3.95245   17.54823
       H    18.13302    3.80166   17.70217
       O     8.38335    5.60324   12.63011
       H     9.22429    5.62544   13.17025
       H     7.78934    5.03134   13.09059
       O     4.16250   11.35054    6.60648
       H     4.10815   10.66208    7.33382
       H     4.44437   10.71321    5.94216
       O     3.27003   18.13116    6.41440
       H     3.24334   17.47689    5.68147
       H     3.79236   17.73030    7.11435
       O     7.49053    2.66026    3.61985
       H     6.55428    2.39174    3.64316
       H     8.01960    1.81676    3.60942
       O    14.82432    4.50782   17.67118
       H    14.51486    4.08677   18.49469
       H    14.74518    5.47789   17.90821
       O     1.02763   16.95648   28.66381
       H     0.95334   17.67850   27.98589
       H     0.20137   17.15199   29.26055
       O     4.58241   14.13278    3.80352
       H     4.06301   13.29675    3.64462
       H     4.65907   14.20056    4.74364
       O     3.00330    7.63530   25.13596
       H     3.84594    8.17402   25.21096
       H     2.48590    7.86918   24.30297
       O    21.35924    9.28002    4.08425
       H    20.69141    9.68668    3.51531
       H    20.98795    9.21933    5.01252
       O    17.19428   -4.35626   12.59944
       H    18.02323   -4.08254   13.06184
       H    16.68336   -3.56832   12.43408
       O     8.55246   15.68087   13.79071
       H     8.51039   16.50061   13.29545
       H     9.39157   15.18296   13.67159
       O    12.65101   10.82036   13.92844
       H    12.16848   11.37345   13.32283
       H    12.20663   10.77978   14.83420
       O     3.71443   20.94828   29.52775
       H     3.42448   20.84567   28.59292
       H     2.87836   21.09509   30.02036
       O    17.04523    6.88378   17.20398
       H    16.39141    7.47715   16.89954
       H    17.01312    6.21893   16.43055
       O     5.05835    9.60879    4.84972
       H     4.33086    9.07195    4.41948
       H     5.74545    9.09511    5.27685
       O    21.39622    3.27225   16.59424
       H    20.57451    2.83934   16.92761
       H    21.70765    3.99835   17.09957
       O     9.98351    8.78090    6.58435
       H     9.61340    8.34993    5.81522
       H     9.72879    8.35661    7.41650
       O     1.81273   -1.31002   18.82207
       H     2.12477   -1.65226   17.94011
       H     2.12890   -0.33707   18.68027
       O    14.52466   11.59184    2.94653
       H    15.06291   12.24547    2.51367
       H    13.95082   12.16600    3.52558
       O    14.56128   19.58955   17.75974
       H    14.09266   20.49185   17.81841
       H    13.78111   18.96107   17.91606
       O    11.85484    1.27124   21.08510
       H    11.83672    0.29507   20.79212
       H    12.31899    1.78845   20.39165
       O     4.42139    9.04233   16.03799
       H     3.66236    8.44431   15.76273
       H     4.27686    9.24550   16.97014
       O    21.74788    7.62600   12.21164
       H    22.44166    6.92560   11.96215
       H    21.52915    7.83174   11.14853
       O     3.80861    6.64558    6.28624
       H     2.87782    6.75232    6.64518
       H     4.11515    5.86753    6.80200
       O     7.00835    7.29264    6.07324
       H     7.33805    7.52597    6.97769
       H     7.71015    7.49184    5.40239
       O     2.70006   20.74847   27.06412
       H     3.43505   20.97951   26.42128
       H     2.15415   21.54046   27.01943
       O    10.73878    2.29297   23.40673
       H    10.77125    1.45816   22.95471
       H    10.83302    2.92532   22.63759
       O    11.32386    6.46103    3.04229
       H    11.35744    7.14896    2.38191
       H    12.02963    6.78079    3.68091
       O    16.92377    4.83035   24.08254
       H    17.49940    4.21766   23.63438
       H    16.41840    4.33910   24.80227
       O     5.38708   15.99082   17.61493
       H     6.13066   15.42578   17.24521
       H     4.77859   15.44230   18.15993
       O    19.76772    6.40115    8.07946
       H    19.54103    5.81123    8.81638
       H    20.57904    5.95706    7.76961
       O    22.26076    4.39874    4.53688
       H    22.93492    3.88372    3.99841
       H    21.93640    5.09581    3.95883
       O     0.93337    4.80024    7.38892
       H     1.15114    4.77863    6.41704
       H     1.19205    3.90252    7.67902
       O    10.68335    6.39823   17.38417
       H     9.88424    6.06441   16.88406
       H    10.31039    7.08748   17.99400
       O    10.20338    1.01837   28.69415
       H     9.55411    1.41093   29.45018
       H     9.77906    1.23330   27.82030
       O    13.29441   -0.56328   26.03003
       H    13.18601    0.43151   25.79043
       H    12.30097   -0.77101   26.06129
       O    15.78722    6.79547   22.51463
       H    16.23184    6.18012   23.15766
       H    16.33703    6.63873   21.69345
       O    14.11462   17.39106   24.35230
       H    13.66938   18.02776   25.02491
       H    14.53650   17.98194   23.71745
       O     4.82903   -1.76509   22.25510
       H     5.66764   -2.09935   22.67208
       H     5.10270   -1.00440   21.68695
       O    12.06830    1.05768    9.98403
       H    12.11464    1.97927   10.34563
       H    11.19771    0.74115   10.24291
       O    22.70455   20.22783   22.32069
       H    21.97939   19.58847   22.18077
       H    23.08213   19.85565   23.20339
       O    13.45074   14.76323   30.53197
       H    13.59760   13.84651   30.11067
       H    12.46685   14.86062   30.70098
       O     9.74765   14.30202   24.94953
       H    10.62841   14.50929   25.33494
       H     9.62300   14.99823   24.25044
       O    14.22064    3.39365    6.78509
       H    15.13631    3.41278    6.34043
       H    14.14138    4.21154    7.34056
       O     6.62773    6.39896   25.81560
       H     6.04665    5.73297   25.41982
       H     6.29122    7.25067   25.29066
       O     0.97507    3.70575   27.62855
       H    -0.01607    3.56499   27.35152
       H     1.41509    4.17240   26.87803
       O    12.54390    3.48956   11.08920
       H    12.08344    4.16034   10.55095
       H    11.82419    3.29455   11.77645
       O     6.91264   17.88109   18.56017
       H     6.15482   17.24190   18.42705
       H     7.05905   18.27800   17.67158
       O     3.78319    6.84973   19.21431
       H     3.66553    7.76924   18.92888
       H     4.78425    6.69430   19.37515
       O     5.93479    4.39716   13.56630
       H     5.59309    5.05755   12.89391
       H     5.30615    4.47667   14.34512
       O    19.90492   13.46344   27.25466
       H    19.36810   14.22124   26.89033
       H    19.43719   12.63703   27.04731
       O    14.54350   12.18801   29.85673
       H    14.55964   11.75875   28.96347
       H    15.39957   12.48092   30.23836
       O    10.94545    9.85358   29.13975
       H    11.38805    9.43436   28.34800
       H    11.55509   10.40063   29.76540
       O    22.16267   12.71863    3.22815
       H    21.44691   13.41456    3.09844
       H    21.92897   12.04200    2.59993
       O     5.12867   11.90358   15.85627
       H     5.14902   10.91746   15.81705
       H     4.23106   12.28491   16.14701
       O    13.70066    9.81172   23.26543
       H    12.93700   10.46561   23.41425
       H    13.47175    9.02466   23.77821
       O    13.09580    8.54185   27.74787
       H    13.39429    7.81692   27.22887
       H    13.44877    9.37755   27.31249
       O     1.05738   10.07371   30.61650
       H     1.93332    9.72293   30.70726
       H     0.41604    9.38396   30.97346
       O     7.44804   11.90726    6.78853
       H     8.42113   11.77622    6.67231
       H     7.14195   11.91117    5.84448
       O     5.04780    5.65115   30.83766
       H     5.03232    4.86058   31.32403
       H     5.41299    5.50953   29.91125
       O     6.75831    8.22914   30.94749
       H     7.25966    8.59003   30.16176
       H     6.57998    7.31386   30.65665
       O    16.28588   -0.31644   19.98393
       H    16.77332   -1.15206   19.91364
       H    15.79862   -0.19724   19.11576
       O     5.85818    0.09779   20.42410
       H     5.27981    0.78856   19.98009
       H     6.18956   -0.49620   19.68750
       O    19.48380   20.39417   27.74708
       H    20.32527   19.96911   27.47871
       H    19.49286   20.60440   28.72532
       O     2.24695   14.56977   13.25915
       H     2.72843   13.91664   13.81716
       H     1.61054   13.93249   12.93374
       O    14.05810    1.78784   23.18287
       H    13.43861    1.62381   22.44625
       H    14.68933    1.02089   23.14848
       O    17.12258    5.46070   14.31939
       H    16.92663    4.48606   14.61813
       H    17.03058    5.42724   13.33412
       O     3.32338   10.80582   24.00610
       H     4.12133   10.39511   24.32256
       H     2.75928   11.04877   24.76347
       O    14.51416   14.69627   10.80801
       H    13.76560   14.99390   11.33027
       H    14.72970   13.79232   11.11476
       O    14.27669    3.40503   19.97749
       H    15.17214    3.15121   20.30904
       H    14.03582    4.15133   20.62972
       O     7.37834    1.29646   27.24268
       H     7.98482    1.98043   26.77917
       H     6.79330    1.82531   27.86532
       O    13.22665   12.10391    6.98850
       H    14.07836   12.49528    7.38632
       H    12.78685   11.73115    7.75270
       O    19.12273   10.62910   27.28104
       H    20.08971   10.50399   27.46003
       H    18.89618    9.84534   26.70219
       O     6.33415   10.68066   26.68043
       H     5.51384   11.17864   26.95505
       H     6.83188   10.50633   27.49618
       O    12.48620    2.78287   29.37422
       H    12.70675    3.60455   28.80910
       H    11.72246    2.25658   29.04939
       O    15.13884   21.76787   30.86867
       H    14.34586   21.89065   30.27154
       H    15.36988   20.84414   30.73838
       O    18.44454    8.62231   12.40507
       H    18.87704    9.18347   11.77522
       H    19.12164    8.05108   12.84575
       O    -1.63433   14.04967   30.05862
       H    -1.69163   13.69416   29.13597
       H    -0.88260   13.51349   30.38767
       O     4.82903   17.10951    8.58300
       H     4.31033   16.36576    9.08248
       H     5.63493   16.67661    8.17045
       O     9.01105    3.29084    8.73576
       H     8.26875    3.81536    8.36060
       H     9.33416    2.74109    7.94222
       O    13.93001   13.04962   19.38307
       H    13.82893   12.26828   18.83428
       H    14.26431   13.87301   18.83826
       O    18.13175    6.36927   31.05729
       H    18.84964    6.96681   31.19041
       H    17.36924    6.84170   30.75867
       O    12.23222   12.64779   26.35057
       H    11.91470   12.47782   25.40194
       H    12.59935   13.57117   26.35372
       O    18.13757   20.31062   23.89056
       H    18.22628   21.24619   23.61546
       H    17.74270   20.31099   24.87725
       O     7.02691   16.34619   26.20487
       H     7.70526   15.72737   26.55441
       H     6.82441   16.92654   26.98630
       O    14.73779    6.27535   26.38348
       H    15.49314    6.81729   26.66569
       H    14.42211    5.79197   27.22141
       O     2.40420    4.66758   25.54634
       H     3.14395    4.23836   25.10873
       H     2.64390    5.60341   25.62286
       O    16.05526   15.69009   30.63683
       H    15.15283   15.61854   30.91086
       H    16.34115   14.75184   30.74082
       O     9.68081   18.95187   23.33068
       H     9.18192   19.52959   22.68545
       H    10.21382   18.32494   22.82418
       O     7.23718   17.31999   23.54988
       H     7.86044   18.06825   23.49773
       H     7.17572   16.92107   24.48841
       O    17.67708    4.55535   28.09096
       H    17.49918    5.50838   28.00997
       H    17.68684    4.27850   29.07220
       O    13.15141    2.15868   25.65672
       H    12.18494    2.49194   25.69596
       H    13.34392    2.04785   24.68820
       O     1.39557   13.89457   28.40599
       H     0.59367   13.77347   27.83998
       H     1.48039   14.88541   28.67269
       O    10.63874   17.95736   31.03110
       H    11.45400   18.20808   30.50609
       H    10.45937   18.77826   31.52255
       O     9.92740    9.64693   26.18230
       H     9.42120   10.28553   25.64150
       H     9.61170    9.74996   27.10160
       O    20.92899   16.86374   24.89727
       H    21.46734   16.05845   24.68007
       H    20.54261   17.17924   24.07465
       O     4.92070    1.50054   25.69345
       H     5.79342    1.11810   25.97525
       H     4.61822    0.88732   24.97076
       O    21.59361   18.87140   26.53032
       H    21.52832   18.07958   25.90320
       H    22.51731   19.14886   26.47711
       O    17.20284   13.21712   31.04301
       H    17.28635   12.96795   31.99626
       H    18.13039   13.54040   30.87226
       O    20.65882   14.20536   18.50689
       H    21.49797   13.87792   18.92671
       H    20.04118   13.62671   19.07974
       O    16.28671   16.04692   24.53597
       H    15.51922   16.68323   24.71805
       H    16.94447   16.05407   25.30632
       O    11.32891   -0.18120   15.91287
       H    10.49541    0.09459   16.38157
       H    11.77322   -0.98709   16.38417
       O    18.44606    8.71084   25.60168
       H    17.76361    8.77341   24.89981
       H    19.03981    7.88321   25.39916
       O     3.36797   14.54397   31.21840
       H     3.17527   15.48946   31.10767
       H     2.47345   14.13092   31.35842
       O     8.73791   18.16828   28.20090
       H     7.70676   18.38863   28.19794
       H     9.11361   18.96751   28.52744
       O    15.11980    5.12584   30.23477
       H    15.01547    4.18118   30.59121
       H    14.24406    5.53059   30.52721
       O    11.72413   16.59029   22.71732
       H    11.45763   15.66488   22.38094
       H    12.63363   16.55547   23.09057
       O    13.92582    5.00376   22.43814
       H    14.44702    5.82166   22.12457
       H    14.56183    4.49462   23.06420
       O    14.05583   15.94285   28.08167
       H    14.13965   15.66941   29.02505
       H    13.24600   15.59823   27.57752
       O    23.54706    7.64030   15.24695
       H    23.46635    6.75479   14.72784
       H    22.65788    7.93321   15.54355
       O    13.59518    8.93378   30.77356
       H    12.98326    9.56425   31.23863
       H    13.36020    9.03444   29.81791
       O    11.75200    0.58862    3.28703
       H    12.11513    1.38545    3.77203
       H    12.49745    0.08835    2.89830
       O     5.03825   18.49353   30.58092
       H     4.51839   19.33512   30.32718
       H     4.35111   17.80244   30.73243
       O    20.40857   10.20887   23.48401
       H    19.62001    9.90717   23.97398
       H    20.55859    9.46126   22.89257
       O     6.92384    7.87824   15.47283
       H     6.00549    8.22689   15.69259
       H     6.96295    7.92100   14.50734
       O    14.48085    4.09941    2.77171
       H    13.73840    3.81344    3.28975
       H    14.60765    5.11056    2.63847
       O    21.50185    5.96459   18.74651
       H    22.22165    5.71648   18.14964
       H    21.91132    5.70171   19.66051
       O    -0.13243    4.08307   13.77777
       H    -0.92188    3.69328   13.40817
       H    -0.21934    3.73908   14.71414
       O    10.17979    4.20451   31.01480
       H     9.46288    3.58756   31.26751
       H    10.96938    3.70728   30.71677
       O     8.79592   15.41489   22.06738
       H     8.29158   14.59923   22.03708
       H     8.14306   16.06786   22.49369
       O    12.04854   11.32561   30.98234
       H    11.30440   11.95617   31.15460
       H    12.89970   11.81748   30.73304
       O    16.69278    7.30422   27.61319
       H    17.39009    7.76759   27.06298
       H    16.69028    7.77374   28.53134
       O     9.91880    1.43081    6.45371
       H    10.86749    1.36406    6.64659
       H     9.73584    1.37473    5.44792
       O     5.99531    2.51731   29.36043
       H     5.08307    2.13653   29.38136
       H     5.96227    3.41094   28.97540
       O     9.92116   13.15216    3.01482
       H    10.85958   13.06273    3.30889
       H     9.64388   12.18916    3.09012
       O     3.80684    3.35170   21.75142
       H     3.52271    2.84507   22.49716
       H     4.16585    2.67147   21.10084
       O    13.56785    5.15504   13.19229
       H    13.97648    4.64173   13.93683
       H    13.22348    4.46418   12.51640
       O    11.43031   -1.48797   20.37449
       H    11.77028   -2.12489   20.97361
       H    10.41416   -1.73535   20.38781
       O    19.32747   18.28296   16.91265
       H    19.54292   18.31757   17.86051
       H    18.33158   18.19707   16.87287
       O     4.01830    9.08931   30.56178
       H     4.97766    8.90710   30.69899
       H     3.57685    8.16974   30.36893
       O    17.24005   20.51479   26.33850
       H    18.05870   20.46309   26.90572
       H    16.83294   21.47623   26.53714
       O    17.30421    7.83816    3.04829
       H    17.95857    7.63461    3.78938
       H    17.29948    8.86824    3.08703
       O    19.42612    4.27683   18.76408
       H    19.77552    3.37922   19.00819
       H    20.27013    4.81071   18.76541
       O    18.39425   15.69100   26.49468
       H    18.11137   16.18098   27.40034
       H    19.19143   16.12600   26.11065
       O    15.34988   19.00380   30.20815
       H    14.40065   18.79260   30.07768
       H    15.57006   18.93782   29.22152
       O    19.34447   12.02099   20.12811
       H    20.22488   12.16628   20.58356
       H    18.66605   11.54080   20.80408
       O    14.17842   11.10814   27.31158
       H    13.41722   11.63956   26.92974
       H    14.85413   11.11986   26.54412
       O    16.55105    3.62131    5.63984
       H    16.57151    3.40299    4.65523
       H    17.31220    3.04695    5.97026
       O    17.93727   10.63794   29.76731
       H    18.34068   10.79510   28.90961
       H    17.64206   11.54212   30.05056
       O     9.38870    5.60087   23.09341
       H     9.72139    6.21744   23.82842
       H    10.17984    5.13661   22.59869
       O    12.47930    6.16670   30.85708
       H    12.69759    7.16140   31.00192
       H    11.58210    5.99473   31.19337
       O     2.50218    5.33799   17.24585
       H     2.19878    6.06072   16.66774
       H     3.01660    5.83967   17.93705
       O     2.87684   13.44817   17.12767
       H     2.23634   14.04290   16.65456
       H     2.33603   12.65178   17.35410
       O     4.70906   13.84767   19.32411
       H     4.02414   14.40244   19.82985
       H     4.08648   13.60798   18.61765
       O     8.73864   14.34184    9.76851
       H     8.20268   13.99048   10.50787
       H     7.97914   14.64968    9.13521
       O    10.46889    7.24596   24.99822
       H    11.46291    7.20488   24.86085
       H    10.14048    8.16165   25.25114
       O    21.06408    4.10022   24.59605
       H    20.52603    3.83666   25.37098
       H    21.98408    4.24439   24.96809
       O    19.72778   18.46573   22.79539
       H    19.15708   19.25918   23.15996
       H    19.09054   17.74654   22.85564
       O    16.26894    8.24620   30.09294
       H    15.32155    8.27921   30.41630
       H    16.67471    9.13153   30.18096
       O    10.95300   12.02168   12.20007
       H    10.03057   11.62352   12.28508
       H    11.30256   11.61042   11.38264
       O    16.60260    2.78878   14.32408
       H    16.39605    2.48067   13.41096
       H    16.66990    1.95764   14.86402
       O    11.89923   10.38616    9.76081
       H    11.18853    9.79924   10.07551
       H    12.66270   10.17610   10.46805
       O     9.85297   12.55381   28.13110
       H     9.49776   13.32944   27.61358
       H    10.71523   12.37254   27.60586
       O    18.24243   14.05399   16.53480
       H    18.13934   13.95457   17.52595
       H    17.41038   14.40433   16.22336
       O    16.33576   -1.42602   13.87392
       H    15.40886   -1.45794   13.47770
       H    16.98085   -1.47752   13.09784
       O     1.45533    7.61548   27.26005
       H     1.97615    7.37956   28.05412
       H     2.03183    7.51898   26.54343
       O     8.88465    5.57979   29.00069
       H     8.92163    6.57106   29.19624
       H     9.38786    5.04615   29.74231
       O    14.52558   -0.07189    9.97556
       H    13.54088    0.19613    9.89830
       H    14.70541   -0.58335    9.13301
       O     6.26361    5.28268   28.46471
       H     7.29006    5.32002   28.46786
       H     6.00629    5.74651   27.56497
       O    10.74958   -1.16009   25.90508
       H    10.25958   -0.96068   25.07714
       H    10.04180   -1.12616   26.60300
       O    20.54889    7.19702   28.67120
       H    21.23901    7.31341   27.94029
       H    20.76203    6.32998   29.12328
       O    20.13783   14.09556   22.47631
       H    21.02436   14.35426   22.18872
       H    20.18598   13.44228   23.16837
       O     9.75091   15.60960   27.99416
       H     9.96533   15.57991   29.00358
       H     9.40198   16.52847   27.85819
       O    17.23331   10.64233   21.12048
       H    17.15063   10.14297   21.94439
       H    16.34734   11.15018   21.13561
       O     6.31134    9.20326   22.13523
       H     5.65433    8.48646   22.13906
       H     6.05787    9.97853   21.51344
       O    16.73578   17.18918   17.18350
       H    16.07437   17.85283   17.05887
       H    16.68097   16.79891   18.08463
       O    16.58342    0.36878   15.66236
       H    16.39517   -0.41789   15.06835
       H    15.92945    0.41167   16.35909
       O     2.18728   10.06451   21.42138
       H     2.05278    9.16195   21.82968
       H     2.69436   10.52528   22.12729
       O    13.12330    8.64331   20.56223
       H    13.81716    7.98540   20.59618
       H    13.09673    9.10102   21.45071
       O    11.52962   11.62850   23.53902
       H    10.75526   11.12862   23.35796
       H    11.52137   12.36570   22.84347
       O    13.24730    8.94981    3.09001
       H    13.71045    9.81649    2.83372
       H    13.30490    9.07426    4.02764
       O    26.23695   12.98300   23.00272
       H    25.66085   12.21568   23.38973
       H    25.49200   13.60551   22.76750
       O     1.39049   17.52707   10.41082
       H     1.06784   17.54240    9.47700
       H     1.99302   16.73779   10.56547
       O    15.10463   12.08628   21.47083
       H    14.74002   12.51687   20.59542
       H    14.38389   11.55200   21.89768
       O    15.69150   18.01628    7.69622
       H    15.91822   17.44297    8.44826
       H    15.01015   17.45451    7.22409
       O    17.89923    3.65578   30.71197
       H    18.06474    4.64135   30.95765
       H    17.05424    3.35379   31.15682
       O    19.39764    1.47936   30.36886
       H    18.88120    0.78012   30.75158
       H    18.86477    2.32321   30.54156
       O     7.54191   12.77158   22.28425
       H     8.18667   12.44931   22.99543
       H     6.56998   12.65802   22.54970
       O    20.26178   18.90514   19.84809
       H    20.14596   18.63556   20.81772
       H    21.28246   18.90227   19.65149
       O     9.73873    7.84140   30.62769
       H    10.37300    8.52998   30.34393
       H     8.96521    8.25486   31.14627
       O    14.71002   13.81343   24.23051
       H    15.11549   14.71081   24.25389
       H    14.10933   13.62923   23.50959
       O     2.03550    0.43880   11.46292
       H     1.75976    0.51087   12.40535
       H     1.73491   -0.42285   11.16992
       O     8.43069    1.92457   30.61813
       H     8.25723    0.99641   30.90408
       H     7.65673    2.23566   30.04557
       O    10.19206    4.98935   26.67296
       H    10.27679    5.87634   26.18400
       H     9.78503    5.21558   27.59608
       O    17.68702   17.08459   20.18626
       H    18.58198   17.33654   19.91492
       H    17.79323   16.37542   20.95798
       O    17.97237    6.30128   11.12183
       H    18.81432    5.79032   11.20101
       H    17.99531    7.02743   11.83779
       O     2.80750   17.16348   25.84869
       H     2.27305   16.47879   25.47151
       H     3.27246   16.75679   26.58298
       O     8.83810    9.99557   15.57153
       H     8.29580    9.21621   15.86173
       H     9.40499   10.33520   16.32486
       O     5.59949   11.21193   20.25058
       H     5.11086   12.03209   20.40963
       H     6.12202   11.34965   19.40518
       O    10.77436   14.31346   13.76015
       H    10.91493   13.53495   13.19379
       H    11.01666   14.04283   14.68478
       O     6.67894   15.01569    7.95971
       H     5.94587   14.43928    7.65379
       H     7.30122   15.13846    7.22999
       O    16.64708    2.64873    3.09914
       H    17.25945    3.31416    2.75336
       H    15.83765    3.10646    2.87829
       O     9.54075   -0.62880   10.09251
       H     9.89699   -1.50814    9.76991
       H     9.08397   -0.81962   10.91756
       O    13.60990   16.45047    6.41180
       H    13.52282   15.79139    7.18399
       H    12.89960   17.12487    6.62542
       O     6.23468    1.66396   12.75604
       H     5.45182    1.47155   12.16648
       H     6.23378    2.67193   12.77215
       O    15.46717    5.12630   10.97175
       H    16.46429    5.50754   11.13527
       H    14.92171    5.28653   11.80964
       O    13.12729    7.18042   24.62252
       H    13.42200    6.53490   23.93631
       H    13.66916    6.71761   25.35344
       O    14.90495   12.05528   14.90551
       H    14.01612   11.70476   14.69757
       H    15.53065   11.32341   14.88003
       O    16.70585    9.16499   18.93516
       H    17.41406    9.62518   18.40682
       H    16.85964    9.70448   19.76805
       O    16.98781   10.15373   14.22774
       H    17.50798    9.75637   13.42639
       H    17.67369   10.74412   14.60171
       O    19.76313   23.06542   26.82304
       H    19.71240   22.07763   27.01806
       H    18.93018   23.43390   27.22283
       O    10.62865   13.86001    7.46503
       H     9.92443   13.64639    8.16041
       H    10.84133   13.10155    6.91041
       O    -1.98349   21.22558   16.69249
       H    -1.67464   20.29391   16.75737
       H    -2.88057   21.07103   17.03538
       O     7.22612   14.67624   16.00313
       H     7.77583   15.14857   15.29830
       H     7.23195   13.79516   15.56888
       O    20.08512   14.94626   13.50522
       H    20.29173   15.10833   14.48113
       H    20.63205   14.16305   13.31525
       O    11.38137    4.24885   19.02811
       H    11.40288    5.12713   18.51384
       H    11.81064    3.61730   18.40858
       O     4.78301    8.37567   11.27437
       H     4.00493    8.84719   11.67192
       H     4.76023    8.63540   10.31082
       O    18.18348   18.58981   30.55971
       H    17.89341   18.12033   29.71441
       H    17.29871   18.67216   30.96913
       O    12.48714   12.84394    4.33660
       H    12.69689   13.80955    4.51905
       H    12.32124   12.41922    5.23060
       O     7.25347   11.99377   17.81816
       H     7.62172   11.15226   17.54472
       H     6.57042   12.13246   17.07731
       O    11.42752    4.31288   21.74828
       H    12.29775    4.54440   22.13805
       H    11.54795    4.53368   20.80673
       O    11.11102   19.63505   13.28259
       H    11.92589   19.42859   12.77539
       H    11.32227   19.44737   14.27306
       O     8.48275   18.81989   13.15117
       H     7.88069   19.58626   12.90649
       H     9.39589   19.28707   13.15862
       O     4.03710    1.58926    6.68912
       H     4.48886    0.92485    7.25429
       H     3.06971    1.35679    6.81849
       O     3.42470    3.62965   10.19338
       H     4.01639    3.77938    9.42096
       H     3.69190    2.71003   10.52292
       O    -5.24129   11.29547   25.15935
       H    -4.37354   11.49998   25.53885
       H    -5.61742   12.16652   24.82207
       O     2.44120   14.30911    8.14963
       H     2.67554   13.37868    8.31976
       H     1.46475   14.19574    7.87221
       O    12.63137    2.12098   17.31614
       H    12.14536    1.38506   16.89807
       H    13.02404    2.59347   16.52969
       O     6.88206    6.04331    2.97159
       H     7.20731    5.11092    2.88035
       H     5.93307    5.95398    3.32724
       O     8.35058   11.69508   24.78256
       H     8.70684   12.62523   25.03508
       H     7.51796   11.71252   25.27589
       O     9.17482    2.74879   25.70229
       H     9.44143    3.63447   25.98276
       H     9.79090    2.49508   24.85872
       O    25.45174    6.21121    3.62971
       H    25.22438    6.25383    4.59779
       H    24.88669    5.52771    3.18171
       O     6.14467   -1.18706   27.82442
       H     6.23470   -0.28201   27.45554
       H     5.38599   -1.17540   28.45524
       O    14.28103    9.75027    5.93013
       H    14.05596   10.65586    6.26824
       H    14.05780    9.11984    6.71312
       O     4.90881    5.74511   11.54489
       H     4.16070    5.25084   11.18527
       H     4.59843    6.68594   11.53015
       O    21.85108   12.86615   30.68695
       H    22.19431   11.97594   30.84211
       H    22.15467   13.07876   29.76312
       O    17.03661    2.26596   19.98005
       H    17.21063    2.59278   19.02765
       H    16.86654    1.27404   19.95256
       O     1.74708   14.75655   24.67659
       H     2.46675   14.61223   25.36764
       H     1.14506   13.94181   24.70098
       O     7.09109   15.21219    3.25584
       H     6.26202   14.63680    3.26027
       H     7.77796   14.61013    2.85936
       O    12.68618   -1.45826   29.25204
       H    12.42096   -0.80683   28.60819
       H    13.22006   -2.11320   28.69490
       O    -1.34672    7.68752   22.21703
       H    -1.64367    7.36753   23.07592
       H    -1.96181    7.25464   21.55759
       O     7.32087    8.25240   12.64101
       H     7.86450    7.45516   12.44868
       H     6.62557    8.22851   11.92510
       O     6.29184   11.99274   30.51812
       H     5.60654   12.50455   30.05149
       H     5.95883   11.90002   31.43126
       O    14.01487    3.29498   15.21241
       H    14.34026    3.89228   16.02796
       H    14.79190    2.93857   14.76426
       O     4.98285    4.49602   24.27678
       H     5.05754    4.76752   23.32011
       H     5.68002    3.83286   24.33845
       O    20.22985   16.72827   30.62452
       H    19.82646   15.88602   30.26389
       H    19.55037   17.40419   30.74133
       O    19.42233    7.96777   18.21538
       H    18.63917    7.53579   17.87650
       H    20.09149    7.22736   18.36855
       O    16.77559    8.88883    6.24494
       H    16.91783    7.93814    6.02272
       H    15.84173    9.15779    6.09549
       O    19.22455    6.26832   24.66479
       H    18.33046    5.73756   24.51680
       H    19.97599    5.60189   24.44410
       O     0.68457   10.35602   27.65665
       H     0.92785    9.46443   27.15343
       H     0.53443   10.21356   28.61905
       O    21.35776    2.79477   22.08395
       H    21.79329    1.94499   22.20199
       H    21.27968    3.18637   22.98735
       O    15.71828   19.48104   22.67124
       H    16.65970   19.71107   22.83917
       H    15.67331   19.53518   21.67783
       O     2.77665    6.77566   29.96652
       H     3.52810    6.11255   30.14686
       H     1.96467    6.27181   30.33388
       O    11.39839   13.64458   16.36106
       H    11.60001   12.66080   16.27534
       H    10.55424   13.66793   16.97677
       O     7.47197    3.12752   23.59213
       H     7.84781    4.01002   23.38174
       H     8.04289    2.86973   24.33898
       O    17.57751   16.96376   28.50377
       H    16.89249   17.51378   27.98980
       H    17.02961   16.39667   29.14890
       O    19.94807    8.54194   30.93588
       H    19.24710    9.24015   30.76305
       H    20.21200    8.21475   30.02039
       O    17.91806   15.65627   22.30691
       H    18.77548   15.17626   22.53110
       H    17.35140   15.70190   23.11339
       O     0.92448   12.22843   20.20902
       H     1.15638   11.25204   20.54367
       H     1.41103   12.89078   20.72343
       O    12.66238    5.27828   28.25502
       H    11.90353    5.54383   27.72427
       H    12.67197    5.84875   29.07709
       O    13.19858    7.46427   17.00605
       H    12.31261    7.14310   16.70362
       H    13.32326    8.31445   16.52081
       O     0.61026    5.16529   30.86645
       H     0.66562    5.16148   31.84359
       H     0.60961    4.23063   30.60265
       O    22.46616   22.17385   30.19685
       H    22.26545   22.43346   29.27999
       H    21.66056   21.69898   30.51959
       O    11.87940   15.52760   26.51744
       H    11.17337   15.64577   27.22144
       H    11.68428   16.32324   25.91929
       O    12.15511   10.94045   16.64914
       H    12.93427   10.68747   17.14173
       H    11.33363   10.92141   17.16802
       O     3.28651   19.39380   24.16066
       H     3.20323   18.69585   24.84854
       H     3.86591   18.95322   23.50329
       O     4.54332    2.39420   19.26619
       H     3.76065    2.26955   18.58417
       H     5.27093    2.86051   18.75194
       O     9.69645   12.65768   30.85636
       H     9.82453   12.76034   29.85975
       H     8.91710   12.15963   31.07771
       O    11.75522   13.83657   21.39035
       H    12.44159   13.92938   20.68459
       H    10.88311   13.63868   20.96773
