# Supplementary material for: Sub-diffractional infrared absorption of two-dimensional water
Source: Nat Commun. 2026 May 14;17:6430. doi: 10.1038/s41467-026-72629-9 (PMC13376428; doi:10.1038/s41467-026-72629-9)
Supplement: Supplementary file 4 — Supplementary Data 2 [file 41467_2026_72629_MOESM4_ESM.zip › first_frame_hBN_graph_N=1.xyz]

886
frame 0 | Written by MDAnalysis XYZWriter (release 2.9.0)
       C     0.00000   25.56000    0.00000
       C     2.84000   25.56000    0.00000
       C     4.26000   25.56000    0.00000
       C     7.10000   25.56000    0.00000
       C     8.52000   25.56000    0.00000
       C    11.36000   25.56000    0.00000
       C    12.78000   25.56000    0.00000
       C    15.62000   25.56000    0.00000
       C    17.04000   25.56000    0.00000
       C    19.88000   25.56000    0.00000
       C    21.30000   25.56000    0.00000
       C    24.14000   25.56000    0.00000
       C    25.56000   25.56000    0.00000
       C    28.40000   25.56000    0.00000
       C     0.71000   24.33000    0.00000
       C     2.13000   24.33000    0.00000
       C     4.97000   24.33000    0.00000
       C     6.39000   24.33000    0.00000
       C     9.23000   24.33000    0.00000
       C    10.65000   24.33000    0.00000
       C    13.49000   24.33000    0.00000
       C    14.91000   24.33000    0.00000
       C    17.75000   24.33000    0.00000
       C    19.17000   24.33000    0.00000
       C    22.01000   24.33000    0.00000
       C    23.43000   24.33000    0.00000
       C    26.27000   24.33000    0.00000
       C    27.69000   24.33000    0.00000
       C     0.00000   23.10000    0.00000
       C     2.84000   23.10000    0.00000
       C     4.26000   23.10000    0.00000
       C     7.10000   23.10000    0.00000
       C     8.52000   23.10000    0.00000
       C    11.36000   23.10000    0.00000
       C    12.78000   23.10000    0.00000
       C    15.62000   23.10000    0.00000
       C    17.04000   23.10000    0.00000
       C    19.88000   23.10000    0.00000
       C    21.30000   23.10000    0.00000
       C    24.14000   23.10000    0.00000
       C    25.56000   23.10000    0.00000
       C    28.40000   23.10000    0.00000
       C     0.71000   21.87000    0.00000
       C     2.13000   21.87000    0.00000
       C     4.97000   21.87000    0.00000
       C     6.39000   21.87000    0.00000
       C     9.23000   21.87000    0.00000
       C    10.65000   21.87000    0.00000
       C    13.49000   21.87000    0.00000
       C    14.91000   21.87000    0.00000
       C    17.75000   21.87000    0.00000
       C    19.17000   21.87000    0.00000
       C    22.01000   21.87000    0.00000
       C    23.43000   21.87000    0.00000
       C    26.27000   21.87000    0.00000
       C    27.69000   21.87000    0.00000
       C     0.00000   20.64000    0.00000
       C     2.84000   20.64000    0.00000
       C     4.26000   20.64000    0.00000
       C     7.10000   20.64000    0.00000
       C     8.52000   20.64000    0.00000
       C    11.36000   20.64000    0.00000
       C    12.78000   20.64000    0.00000
       C    15.62000   20.64000    0.00000
       C    17.04000   20.64000    0.00000
       C    19.88000   20.64000    0.00000
       C    21.30000   20.64000    0.00000
       C    24.14000   20.64000    0.00000
       C    25.56000   20.64000    0.00000
       C    28.40000   20.64000    0.00000
       C     0.71000   19.41000    0.00000
       C     2.13000   19.41000    0.00000
       C     4.97000   19.41000    0.00000
       C     6.39000   19.41000    0.00000
       C     9.23000   19.41000    0.00000
       C    10.65000   19.41000    0.00000
       C    13.49000   19.41000    0.00000
       C    14.91000   19.41000    0.00000
       C    17.75000   19.41000    0.00000
       C    19.17000   19.41000    0.00000
       C    22.01000   19.41000    0.00000
       C    23.43000   19.41000    0.00000
       C    26.27000   19.41000    0.00000
       C    27.69000   19.41000    0.00000
       C     0.00000   18.18000    0.00000
       C     2.84000   18.18000    0.00000
       C     4.26000   18.18000    0.00000
       C     7.10000   18.18000    0.00000
       C     8.52000   18.18000    0.00000
       C    11.36000   18.18000    0.00000
       C    12.78000   18.18000    0.00000
       C    15.62000   18.18000    0.00000
       C    17.04000   18.18000    0.00000
       C    19.88000   18.18000    0.00000
       C    21.30000   18.18000    0.00000
       C    24.14000   18.18000    0.00000
       C    25.56000   18.18000    0.00000
       C    28.40000   18.18000    0.00000
       C     0.71000   16.95000    0.00000
       C     2.13000   16.95000    0.00000
       C     4.97000   16.95000    0.00000
       C     6.39000   16.95000    0.00000
       C     9.23000   16.95000    0.00000
       C    10.65000   16.95000    0.00000
       C    13.49000   16.95000    0.00000
       C    14.91000   16.95000    0.00000
       C    17.75000   16.95000    0.00000
       C    19.17000   16.95000    0.00000
       C    22.01000   16.95000    0.00000
       C    23.43000   16.95000    0.00000
       C    26.27000   16.95000    0.00000
       C    27.69000   16.95000    0.00000
       C     0.00000   15.72000    0.00000
       C     2.84000   15.72000    0.00000
       C     4.26000   15.72000    0.00000
       C     7.10000   15.72000    0.00000
       C     8.52000   15.72000    0.00000
       C    11.36000   15.72000    0.00000
       C    12.78000   15.72000    0.00000
       C    15.62000   15.72000    0.00000
       C    17.04000   15.72000    0.00000
       C    19.88000   15.72000    0.00000
       C    21.30000   15.72000    0.00000
       C    24.14000   15.72000    0.00000
       C    25.56000   15.72000    0.00000
       C    28.40000   15.72000    0.00000
       C     0.71000   14.49000    0.00000
       C     2.13000   14.49000    0.00000
       C     4.97000   14.49000    0.00000
       C     6.39000   14.49000    0.00000
       C     9.23000   14.49000    0.00000
       C    10.65000   14.49000    0.00000
       C    13.49000   14.49000    0.00000
       C    14.91000   14.49000    0.00000
       C    17.75000   14.49000    0.00000
       C    19.17000   14.49000    0.00000
       C    22.01000   14.49000    0.00000
       C    23.43000   14.49000    0.00000
       C    26.27000   14.49000    0.00000
       C    27.69000   14.49000    0.00000
       C     0.00000   13.26000    0.00000
       C     2.84000   13.26000    0.00000
       C     4.26000   13.26000    0.00000
       C     7.10000   13.26000    0.00000
       C     8.52000   13.26000    0.00000
       C    11.36000   13.26000    0.00000
       C    12.78000   13.26000    0.00000
       C    15.62000   13.26000    0.00000
       C    17.04000   13.26000    0.00000
       C    19.88000   13.26000    0.00000
       C    21.30000   13.26000    0.00000
       C    24.14000   13.26000    0.00000
       C    25.56000   13.26000    0.00000
       C    28.40000   13.26000    0.00000
       C     0.71000   12.03000    0.00000
       C     2.13000   12.03000    0.00000
       C     4.97000   12.03000    0.00000
       C     6.39000   12.03000    0.00000
       C     9.23000   12.03000    0.00000
       C    10.65000   12.03000    0.00000
       C    13.49000   12.03000    0.00000
       C    14.91000   12.03000    0.00000
       C    17.75000   12.03000    0.00000
       C    19.17000   12.03000    0.00000
       C    22.01000   12.03000    0.00000
       C    23.43000   12.03000    0.00000
       C    26.27000   12.03000    0.00000
       C    27.69000   12.03000    0.00000
       C     0.00000   10.80000    0.00000
       C     2.84000   10.80000    0.00000
       C     4.26000   10.80000    0.00000
       C     7.10000   10.80000    0.00000
       C     8.52000   10.80000    0.00000
       C    11.36000   10.80000    0.00000
       C    12.78000   10.80000    0.00000
       C    15.62000   10.80000    0.00000
       C    17.04000   10.80000    0.00000
       C    19.88000   10.80000    0.00000
       C    21.30000   10.80000    0.00000
       C    24.14000   10.80000    0.00000
       C    25.56000   10.80000    0.00000
       C    28.40000   10.80000    0.00000
       C     0.71000    9.57000    0.00000
       C     2.13000    9.57000    0.00000
       C     4.97000    9.57000    0.00000
       C     6.39000    9.57000    0.00000
       C     9.23000    9.57000    0.00000
       C    10.65000    9.57000    0.00000
       C    13.49000    9.57000    0.00000
       C    14.91000    9.57000    0.00000
       C    17.75000    9.57000    0.00000
       C    19.17000    9.57000    0.00000
       C    22.01000    9.57000    0.00000
       C    23.43000    9.57000    0.00000
       C    26.27000    9.57000    0.00000
       C    27.69000    9.57000    0.00000
       C     0.00000    8.34000    0.00000
       C     2.84000    8.34000    0.00000
       C     4.26000    8.34000    0.00000
       C     7.10000    8.34000    0.00000
       C     8.52000    8.34000    0.00000
       C    11.36000    8.34000    0.00000
       C    12.78000    8.34000    0.00000
       C    15.62000    8.34000    0.00000
       C    17.04000    8.34000    0.00000
       C    19.88000    8.34000    0.00000
       C    21.30000    8.34000    0.00000
       C    24.14000    8.34000    0.00000
       C    25.56000    8.34000    0.00000
       C    28.40000    8.34000    0.00000
       C     0.71000    7.11000    0.00000
       C     2.13000    7.11000    0.00000
       C     4.97000    7.11000    0.00000
       C     6.39000    7.11000    0.00000
       C     9.23000    7.11000    0.00000
       C    10.65000    7.11000    0.00000
       C    13.49000    7.11000    0.00000
       C    14.91000    7.11000    0.00000
       C    17.75000    7.11000    0.00000
       C    19.17000    7.11000    0.00000
       C    22.01000    7.11000    0.00000
       C    23.43000    7.11000    0.00000
       C    26.27000    7.11000    0.00000
       C    27.69000    7.11000    0.00000
       C     0.00000    5.88000    0.00000
       C     2.84000    5.88000    0.00000
       C     4.26000    5.88000    0.00000
       C     7.10000    5.88000    0.00000
       C     8.52000    5.88000    0.00000
       C    11.36000    5.88000    0.00000
       C    12.78000    5.88000    0.00000
       C    15.62000    5.88000    0.00000
       C    17.04000    5.88000    0.00000
       C    19.88000    5.88000    0.00000
       C    21.30000    5.88000    0.00000
       C    24.14000    5.88000    0.00000
       C    25.56000    5.88000    0.00000
       C    28.40000    5.88000    0.00000
       C     0.71000    4.65000    0.00000
       C     2.13000    4.65000    0.00000
       C     4.97000    4.65000    0.00000
       C     6.39000    4.65000    0.00000
       C     9.23000    4.65000    0.00000
       C    10.65000    4.65000    0.00000
       C    13.49000    4.65000    0.00000
       C    14.91000    4.65000    0.00000
       C    17.75000    4.65000    0.00000
       C    19.17000    4.65000    0.00000
       C    22.01000    4.65000    0.00000
       C    23.43000    4.65000    0.00000
       C    26.27000    4.65000    0.00000
       C    27.69000    4.65000    0.00000
       C     0.00000    3.42000    0.00000
       C     2.84000    3.42000    0.00000
       C     4.26000    3.42000    0.00000
       C     7.10000    3.42000    0.00000
       C     8.52000    3.42000    0.00000
       C    11.36000    3.42000    0.00000
       C    12.78000    3.42000    0.00000
       C    15.62000    3.42000    0.00000
       C    17.04000    3.42000    0.00000
       C    19.88000    3.42000    0.00000
       C    21.30000    3.42000    0.00000
       C    24.14000    3.42000    0.00000
       C    25.56000    3.42000    0.00000
       C    28.40000    3.42000    0.00000
       C     0.71000    2.19000    0.00000
       C     2.13000    2.19000    0.00000
       C     4.97000    2.19000    0.00000
       C     6.39000    2.19000    0.00000
       C     9.23000    2.19000    0.00000
       C    10.65000    2.19000    0.00000
       C    13.49000    2.19000    0.00000
       C    14.91000    2.19000    0.00000
       C    17.75000    2.19000    0.00000
       C    19.17000    2.19000    0.00000
       C    22.01000    2.19000    0.00000
       C    23.43000    2.19000    0.00000
       C    26.27000    2.19000    0.00000
       C    27.69000    2.19000    0.00000
       C     0.00000    0.96000    0.00000
       C     2.84000    0.96000    0.00000
       C     4.26000    0.96000    0.00000
       C     7.10000    0.96000    0.00000
       C     8.52000    0.96000    0.00000
       C    11.36000    0.96000    0.00000
       C    12.78000    0.96000    0.00000
       C    15.62000    0.96000    0.00000
       C    17.04000    0.96000    0.00000
       C    19.88000    0.96000    0.00000
       C    21.30000    0.96000    0.00000
       C    24.14000    0.96000    0.00000
       C    25.56000    0.96000    0.00000
       C    28.40000    0.96000    0.00000
       C     0.71000   26.79000    0.00000
       C     2.13000   26.79000    0.00000
       C     4.97000   26.79000    0.00000
       C     6.39000   26.79000    0.00000
       C     9.23000   26.79000    0.00000
       C    10.65000   26.79000    0.00000
       C    13.49000   26.79000    0.00000
       C    14.91000   26.79000    0.00000
       C    17.75000   26.79000    0.00000
       C    19.17000   26.79000    0.00000
       C    22.01000   26.79000    0.00000
       C    23.43000   26.79000    0.00000
       C    26.27000   26.79000    0.00000
       C    27.69000   26.79000    0.00000
       B     0.00000   25.56000    7.00000
       N     2.84000   25.56000    7.00000
       B     4.26000   25.56000    7.00000
       N     7.10000   25.56000    7.00000
       B     8.52000   25.56000    7.00000
       N    11.36000   25.56000    7.00000
       B    12.78000   25.56000    7.00000
       N    15.62000   25.56000    7.00000
       B    17.04000   25.56000    7.00000
       N    19.88000   25.56000    7.00000
       B    21.30000   25.56000    7.00000
       N    24.14000   25.56000    7.00000
       B    25.56000   25.56000    7.00000
       N    28.40000   25.56000    7.00000
       N     0.71000   24.33000    7.00000
       B     2.13000   24.33000    7.00000
       N     4.97000   24.33000    7.00000
       B     6.39000   24.33000    7.00000
       N     9.23000   24.33000    7.00000
       B    10.65000   24.33000    7.00000
       N    13.49000   24.33000    7.00000
       B    14.91000   24.33000    7.00000
       N    17.75000   24.33000    7.00000
       B    19.17000   24.33000    7.00000
       N    22.01000   24.33000    7.00000
       B    23.43000   24.33000    7.00000
       N    26.27000   24.33000    7.00000
       B    27.69000   24.33000    7.00000
       B     0.00000   23.10000    7.00000
       N     2.84000   23.10000    7.00000
       B     4.26000   23.10000    7.00000
       N     7.10000   23.10000    7.00000
       B     8.52000   23.10000    7.00000
       N    11.36000   23.10000    7.00000
       B    12.78000   23.10000    7.00000
       N    15.62000   23.10000    7.00000
       B    17.04000   23.10000    7.00000
       N    19.88000   23.10000    7.00000
       B    21.30000   23.10000    7.00000
       N    24.14000   23.10000    7.00000
       B    25.56000   23.10000    7.00000
       N    28.40000   23.10000    7.00000
       N     0.71000   21.87000    7.00000
       B     2.13000   21.87000    7.00000
       N     4.97000   21.87000    7.00000
       B     6.39000   21.87000    7.00000
       N     9.23000   21.87000    7.00000
       B    10.65000   21.87000    7.00000
       N    13.49000   21.87000    7.00000
       B    14.91000   21.87000    7.00000
       N    17.75000   21.87000    7.00000
       B    19.17000   21.87000    7.00000
       N    22.01000   21.87000    7.00000
       B    23.43000   21.87000    7.00000
       N    26.27000   21.87000    7.00000
       B    27.69000   21.87000    7.00000
       B     0.00000   20.64000    7.00000
       N     2.84000   20.64000    7.00000
       B     4.26000   20.64000    7.00000
       N     7.10000   20.64000    7.00000
       B     8.52000   20.64000    7.00000
       N    11.36000   20.64000    7.00000
       B    12.78000   20.64000    7.00000
       N    15.62000   20.64000    7.00000
       B    17.04000   20.64000    7.00000
       N    19.88000   20.64000    7.00000
       B    21.30000   20.64000    7.00000
       N    24.14000   20.64000    7.00000
       B    25.56000   20.64000    7.00000
       N    28.40000   20.64000    7.00000
       N     0.71000   19.41000    7.00000
       B     2.13000   19.41000    7.00000
       N     4.97000   19.41000    7.00000
       B     6.39000   19.41000    7.00000
       N     9.23000   19.41000    7.00000
       B    10.65000   19.41000    7.00000
       N    13.49000   19.41000    7.00000
       B    14.91000   19.41000    7.00000
       N    17.75000   19.41000    7.00000
       B    19.17000   19.41000    7.00000
       N    22.01000   19.41000    7.00000
       B    23.43000   19.41000    7.00000
       N    26.27000   19.41000    7.00000
       B    27.69000   19.41000    7.00000
       B     0.00000   18.18000    7.00000
       N     2.84000   18.18000    7.00000
       B     4.26000   18.18000    7.00000
       N     7.10000   18.18000    7.00000
       B     8.52000   18.18000    7.00000
       N    11.36000   18.18000    7.00000
       B    12.78000   18.18000    7.00000
       N    15.62000   18.18000    7.00000
       B    17.04000   18.18000    7.00000
       N    19.88000   18.18000    7.00000
       B    21.30000   18.18000    7.00000
       N    24.14000   18.18000    7.00000
       B    25.56000   18.18000    7.00000
       N    28.40000   18.18000    7.00000
       N     0.71000   16.95000    7.00000
       B     2.13000   16.95000    7.00000
       N     4.97000   16.95000    7.00000
       B     6.39000   16.95000    7.00000
       N     9.23000   16.95000    7.00000
       B    10.65000   16.95000    7.00000
       N    13.49000   16.95000    7.00000
       B    14.91000   16.95000    7.00000
       N    17.75000   16.95000    7.00000
       B    19.17000   16.95000    7.00000
       N    22.01000   16.95000    7.00000
       B    23.43000   16.95000    7.00000
       N    26.27000   16.95000    7.00000
       B    27.69000   16.95000    7.00000
       B     0.00000   15.72000    7.00000
       N     2.84000   15.72000    7.00000
       B     4.26000   15.72000    7.00000
       N     7.10000   15.72000    7.00000
       B     8.52000   15.72000    7.00000
       N    11.36000   15.72000    7.00000
       B    12.78000   15.72000    7.00000
       N    15.62000   15.72000    7.00000
       B    17.04000   15.72000    7.00000
       N    19.88000   15.72000    7.00000
       B    21.30000   15.72000    7.00000
       N    24.14000   15.72000    7.00000
       B    25.56000   15.72000    7.00000
       N    28.40000   15.72000    7.00000
       N     0.71000   14.49000    7.00000
       B     2.13000   14.49000    7.00000
       N     4.97000   14.49000    7.00000
       B     6.39000   14.49000    7.00000
       N     9.23000   14.49000    7.00000
       B    10.65000   14.49000    7.00000
       N    13.49000   14.49000    7.00000
       B    14.91000   14.49000    7.00000
       N    17.75000   14.49000    7.00000
       B    19.17000   14.49000    7.00000
       N    22.01000   14.49000    7.00000
       B    23.43000   14.49000    7.00000
       N    26.27000   14.49000    7.00000
       B    27.69000   14.49000    7.00000
       B     0.00000   13.26000    7.00000
       N     2.84000   13.26000    7.00000
       B     4.26000   13.26000    7.00000
       N     7.10000   13.26000    7.00000
       B     8.52000   13.26000    7.00000
       N    11.36000   13.26000    7.00000
       B    12.78000   13.26000    7.00000
       N    15.62000   13.26000    7.00000
       B    17.04000   13.26000    7.00000
       N    19.88000   13.26000    7.00000
       B    21.30000   13.26000    7.00000
       N    24.14000   13.26000    7.00000
       B    25.56000   13.26000    7.00000
       N    28.40000   13.26000    7.00000
       N     0.71000   12.03000    7.00000
       B     2.13000   12.03000    7.00000
       N     4.97000   12.03000    7.00000
       B     6.39000   12.03000    7.00000
       N     9.23000   12.03000    7.00000
       B    10.65000   12.03000    7.00000
       N    13.49000   12.03000    7.00000
       B    14.91000   12.03000    7.00000
       N    17.75000   12.03000    7.00000
       B    19.17000   12.03000    7.00000
       N    22.01000   12.03000    7.00000
       B    23.43000   12.03000    7.00000
       N    26.27000   12.03000    7.00000
       B    27.69000   12.03000    7.00000
       B     0.00000   10.80000    7.00000
       N     2.84000   10.80000    7.00000
       B     4.26000   10.80000    7.00000
       N     7.10000   10.80000    7.00000
       B     8.52000   10.80000    7.00000
       N    11.36000   10.80000    7.00000
       B    12.78000   10.80000    7.00000
       N    15.62000   10.80000    7.00000
       B    17.04000   10.80000    7.00000
       N    19.88000   10.80000    7.00000
       B    21.30000   10.80000    7.00000
       N    24.14000   10.80000    7.00000
       B    25.56000   10.80000    7.00000
       N    28.40000   10.80000    7.00000
       N     0.71000    9.57000    7.00000
       B     2.13000    9.57000    7.00000
       N     4.97000    9.57000    7.00000
       B     6.39000    9.57000    7.00000
       N     9.23000    9.57000    7.00000
       B    10.65000    9.57000    7.00000
       N    13.49000    9.57000    7.00000
       B    14.91000    9.57000    7.00000
       N    17.75000    9.57000    7.00000
       B    19.17000    9.57000    7.00000
       N    22.01000    9.57000    7.00000
       B    23.43000    9.57000    7.00000
       N    26.27000    9.57000    7.00000
       B    27.69000    9.57000    7.00000
       B     0.00000    8.34000    7.00000
       N     2.84000    8.34000    7.00000
       B     4.26000    8.34000    7.00000
       N     7.10000    8.34000    7.00000
       B     8.52000    8.34000    7.00000
       N    11.36000    8.34000    7.00000
       B    12.78000    8.34000    7.00000
       N    15.62000    8.34000    7.00000
       B    17.04000    8.34000    7.00000
       N    19.88000    8.34000    7.00000
       B    21.30000    8.34000    7.00000
       N    24.14000    8.34000    7.00000
       B    25.56000    8.34000    7.00000
       N    28.40000    8.34000    7.00000
       N     0.71000    7.11000    7.00000
       B     2.13000    7.11000    7.00000
       N     4.97000    7.11000    7.00000
       B     6.39000    7.11000    7.00000
       N     9.23000    7.11000    7.00000
       B    10.65000    7.11000    7.00000
       N    13.49000    7.11000    7.00000
       B    14.91000    7.11000    7.00000
       N    17.75000    7.11000    7.00000
       B    19.17000    7.11000    7.00000
       N    22.01000    7.11000    7.00000
       B    23.43000    7.11000    7.00000
       N    26.27000    7.11000    7.00000
       B    27.69000    7.11000    7.00000
       B     0.00000    5.88000    7.00000
       N     2.84000    5.88000    7.00000
       B     4.26000    5.88000    7.00000
       N     7.10000    5.88000    7.00000
       B     8.52000    5.88000    7.00000
       N    11.36000    5.88000    7.00000
       B    12.78000    5.88000    7.00000
       N    15.62000    5.88000    7.00000
       B    17.04000    5.88000    7.00000
       N    19.88000    5.88000    7.00000
       B    21.30000    5.88000    7.00000
       N    24.14000    5.88000    7.00000
       B    25.56000    5.88000    7.00000
       N    28.40000    5.88000    7.00000
       N     0.71000    4.65000    7.00000
       B     2.13000    4.65000    7.00000
       N     4.97000    4.65000    7.00000
       B     6.39000    4.65000    7.00000
       N     9.23000    4.65000    7.00000
       B    10.65000    4.65000    7.00000
       N    13.49000    4.65000    7.00000
       B    14.91000    4.65000    7.00000
       N    17.75000    4.65000    7.00000
       B    19.17000    4.65000    7.00000
       N    22.01000    4.65000    7.00000
       B    23.43000    4.65000    7.00000
       N    26.27000    4.65000    7.00000
       B    27.69000    4.65000    7.00000
       B     0.00000    3.42000    7.00000
       N     2.84000    3.42000    7.00000
       B     4.26000    3.42000    7.00000
       N     7.10000    3.42000    7.00000
       B     8.52000    3.42000    7.00000
       N    11.36000    3.42000    7.00000
       B    12.78000    3.42000    7.00000
       N    15.62000    3.42000    7.00000
       B    17.04000    3.42000    7.00000
       N    19.88000    3.42000    7.00000
       B    21.30000    3.42000    7.00000
       N    24.14000    3.42000    7.00000
       B    25.56000    3.42000    7.00000
       N    28.40000    3.42000    7.00000
       N     0.71000    2.19000    7.00000
       B     2.13000    2.19000    7.00000
       N     4.97000    2.19000    7.00000
       B     6.39000    2.19000    7.00000
       N     9.23000    2.19000    7.00000
       B    10.65000    2.19000    7.00000
       N    13.49000    2.19000    7.00000
       B    14.91000    2.19000    7.00000
       N    17.75000    2.19000    7.00000
       B    19.17000    2.19000    7.00000
       N    22.01000    2.19000    7.00000
       B    23.43000    2.19000    7.00000
       N    26.27000    2.19000    7.00000
       B    27.69000    2.19000    7.00000
       B     0.00000    0.96000    7.00000
       N     2.84000    0.96000    7.00000
       B     4.26000    0.96000    7.00000
       N     7.10000    0.96000    7.00000
       B     8.52000    0.96000    7.00000
       N    11.36000    0.96000    7.00000
       B    12.78000    0.96000    7.00000
       N    15.62000    0.96000    7.00000
       B    17.04000    0.96000    7.00000
       N    19.88000    0.96000    7.00000
       B    21.30000    0.96000    7.00000
       N    24.14000    0.96000    7.00000
       B    25.56000    0.96000    7.00000
       N    28.40000    0.96000    7.00000
       N     0.71000   26.79000    7.00000
       B     2.13000   26.79000    7.00000
       N     4.97000   26.79000    7.00000
       B     6.39000   26.79000    7.00000
       N     9.23000   26.79000    7.00000
       B    10.65000   26.79000    7.00000
       N    13.49000   26.79000    7.00000
       B    14.91000   26.79000    7.00000
       N    17.75000   26.79000    7.00000
       B    19.17000   26.79000    7.00000
       N    22.01000   26.79000    7.00000
       B    23.43000   26.79000    7.00000
       N    26.27000   26.79000    7.00000
       B    27.69000   26.79000    7.00000
       O    12.48047   11.48963    3.94344
       H    13.43560   11.32772    4.02664
       H    12.37919   11.48823    2.98478
       O    15.62693   24.24471    3.41775
       H    15.88605   23.32966    3.64197
       H    15.45135   24.74497    4.23819
       O    -3.53287   15.27850    3.60728
       H    -3.43071   15.85802    2.79977
       H    -2.64313   14.84907    3.66684
       O    24.03194   13.30741    3.66160
       H    -4.92879   13.78946    3.71501
       H    23.35882   14.00032    3.62407
       O    24.85941    4.58749    4.08281
       H    24.88931    5.08287    3.25427
       H    24.37872    5.26833    4.65338
       O     0.38414   -0.47834    3.10249
       H     0.37429    0.48309    2.89318
       H    -0.07963   -0.54736    3.95525
       O     8.48882    5.28738    3.63717
       H     8.45061    6.21120    3.89101
       H     9.44927    5.05177    3.64053
       O     1.37118   19.84519    4.07651
       H     1.14478   20.81584    4.00048
       H     0.67162   19.41676    3.51618
       O    23.29267    2.31869    3.31676
       H    23.65459    3.14998    3.82063
       H    22.36429    2.16991    3.60787
       O     3.55625   17.77559    3.40862
       H     3.02347   18.38210    3.91791
       H     3.11976   17.63468    2.58013
       O    -2.00205    5.32856    3.75516
       H    -2.76589    4.66552    3.87524
       H    -2.44554    6.16825    3.57920
       O    18.07534    2.01826    3.90420
       H    17.91121    1.07932    3.71277
       H    17.96929    2.07874    4.87750
       O    -0.68513   29.14203    3.01275
       H    -1.60441   28.88983    3.20966
       H    -0.67880   30.14885    2.92981
       O    18.52826   21.79498    3.97218
       H    17.70351   21.43103    3.56770
       H    19.35456   21.26565    3.58470
       O    26.61681   19.08196    3.84919
       H    -3.63340   19.97362    3.76220
       H    27.33423   19.07513    4.58780
       O    20.18174    7.33762    3.20782
       H    20.60788    7.91351    2.58958
       H    19.61609    7.94593    3.67816
       O    22.26293   25.24217    3.28996
       H    23.09377   25.76847    3.26200
       H    22.01402   25.39648    4.23474
       O    15.36726   14.70679    3.27893
       H    15.49151   15.33876    2.54498
       H    14.33034   14.80654    3.40069
       O    25.57265   21.58743    3.41486
       H    24.62381   21.73648    3.07610
       H    25.55515   22.08872    4.29336
       O     4.07791   22.00932    3.25042
       H     3.25368   21.95678    2.74800
       H     3.82457   22.16421    4.19772
       O    12.69419   -2.51821    3.52633
       H    13.32875   -1.88324    3.01812
       H    11.79682   -2.17807    3.25944
       O     3.55373    9.90855    3.20202
       H     3.25633    9.93731    2.28609
       H     4.39260    9.39714    3.29022
       O    24.40178   17.50505    3.82047
       H    24.73842   16.68257    4.18245
       H    25.27171   17.95339    3.70991
       O    18.70387   18.35942    2.84339
       H    18.80445   18.96939    3.58330
       H    17.69153   18.31242    2.85949
       O    26.54971    1.40479    3.89797
       H    -3.99331    2.02131    4.27572
       H    26.72057    0.67831    4.49836
       O    17.79120   11.03232    3.89894
       H    17.96716   10.14172    3.49143
       H    18.61968   11.48787    3.80345
       O    22.36208    5.86666    4.01299
       H    21.82337    5.08654    3.71149
       H    21.66806    6.56092    4.03187
       O     5.19223   25.79461    3.57208
       H     6.03077   25.42663    3.25355
       H     5.18540   26.76503    3.42670
       O    14.72005    9.07637    3.94359
       H    14.63742    9.89798    3.43288
       H    14.05984    8.40855    3.60090
       O     3.42936   14.90160    3.36663
       H     4.36839   15.11602    3.37922
       H     2.96225   15.62297    3.83740
       O     6.80881    2.95146    3.71564
       H     6.26392    2.92823    2.86959
       H     7.15613    3.88282    3.69372
       O    11.19855    4.58220    3.18654
       H    11.82716    5.13951    3.72311
       H    11.25348    4.85198    2.25114
       O     3.96888    5.74261    3.40385
       H     3.34128    6.48119    3.59245
       H     3.74975    4.98516    3.97109
       O    -2.76296   11.32459    3.28866
       H    -2.29076   10.86798    4.01593
       H    -3.75683   10.99779    3.27760
       O     0.66484   15.96963    3.98668
       H     0.69139   15.60370    4.87517
       H     0.02548   15.41972    3.49438
       O    13.46589   19.11000    3.30637
       H    13.59656   18.70622    2.38804
       H    13.33082   20.07815    3.20773
       O     5.01733   12.22356    3.89938
       H     4.61295   12.92468    4.39457
       H     4.28414   11.57486    3.58634
       O    21.54808   18.46770    3.88646
       H    21.00848   17.61162    3.81135
       H    22.48424   18.14547    3.79674
       O    21.39574    9.88509    3.39482
       H    22.31831   10.21026    3.15450
       H    20.86163   10.66350    3.14241
       O     8.87683    1.02933    3.36290
       H     8.17859    1.75774    3.35911
       H     8.69012    0.47165    4.15427
       O    15.61546    5.74846    3.46259
       H    15.50228    4.88221    2.99230
       H    15.72679    5.64501    4.42450
       O     2.19036    2.87394    3.97883
       H     1.81192    3.73198    3.53875
       H     1.31343    2.46216    4.26323
       O    20.82181   20.76606    2.95535
       H    21.02582   19.83076    3.25119
       H    20.24522   20.67496    2.11503
       O    20.72651    0.97430    3.17322
       H    21.13268    0.12645    2.93564
       H    19.86235    0.74048    3.58428
       O    11.56700   17.00129    3.88117
       H    10.59412   16.90150    3.74878
       H    11.81112   17.87793    3.50000
       O     7.23454   24.04041    3.46015
       H     7.05377   23.15374    3.20082
       H     7.31592   24.07471    4.45329
       O    -0.05180    9.83981    3.50424
       H    -0.92955    9.80009    3.09564
       H    -0.23091    9.31080    4.28058
       O     5.63864    8.15506    3.34512
       H     6.54393    8.10193    3.65495
       H     5.23590    7.18384    3.52601
       O     2.18928    7.52618    4.09198
       H     2.23751    8.49307    3.80055
       H     1.37429    7.18803    3.70992
       O    22.99875   22.55510    3.13878
       H    22.74393   23.52576    3.30064
       H    22.14051   22.02606    3.14740
       O    27.25410   25.90613    3.70350
       H    27.43737   24.93982    3.70369
       H    27.32851   26.27590    2.80905
       O    20.56585    3.99727    3.12564
       H    19.65820    4.01376    3.61626
       H    20.86225    3.11128    2.86003
       O    13.99587    0.12392    3.12852
       H    14.31473    0.31573    2.24682
       H    13.30584    0.83256    3.31327
       O    15.73785   21.24695    3.05160
       H    16.02942   20.35093    3.29158
       H    15.82013   21.32944    2.07920
       O     7.66256   11.46672    3.76134
       H     7.51464   10.55010    3.97810
       H     6.78546   11.92841    3.89270
       O    27.76448   23.25961    3.18642
       H    28.43565   22.68689    3.62702
       H    26.94564   22.69894    3.08762
       O    10.01391   -1.71742    3.36314
       H     9.35458   -2.43499    3.25268
       H     9.55361   -0.98625    2.81249
       O     8.48110    8.27717    3.89212
       H     8.90584    8.05460    3.03143
       H     9.17853    8.78769    4.36694
       O     6.51849   18.13034    3.17633
       H     6.70749   17.91466    4.11663
       H     5.53165   18.09054    3.09493
       O     0.52577    5.20230    3.09768
       H    -0.48430    5.19713    3.22897
       H     0.69646    5.39709    2.15971
       O    24.40922   -0.29458    3.19636
       H    24.23727    0.68282    3.27403
       H    25.31465   -0.56815    3.24414
       O     6.71371   20.91405    3.76360
       H     5.73120   21.09463    3.50992
       H     6.91534   19.94948    3.45329
       O    17.55274   -0.51406    3.12454
       H    16.77096   -1.15718    3.10168
       H    18.26691   -1.18829    3.27582
       O    27.11152    8.02744    3.38238
       H    26.17242    8.02051    3.64216
       H    27.09274    8.23409    2.42851
       O    12.83933   14.82130    3.35495
       H    12.37055   15.66238    3.59828
       H    12.30082   14.48507    2.62466
       O    17.39286    8.31772    3.44713
       H    17.35371    7.34625    3.63586
       H    16.47920    8.63448    3.61056
       O    28.71925   13.62081    3.58966
       H    -0.20067   13.19792    3.49845
       H    -1.78457   13.08871    3.23560
       O     1.29355   22.66790    3.08465
       H     0.58947   22.88956    2.45418
       H     1.74796   23.55037    3.30554
       O    10.02401   12.95467    3.34672
       H    10.82140   12.84738    3.88504
       H     9.39160   12.29211    3.78987
       O    11.16152    8.80072    3.83308
       H    11.58640    9.67018    3.99085
       H    11.83144    8.09443    3.82196
       O    15.25754   11.73462    2.92938
       H    16.14689   11.58147    3.35739
       H    15.12648   12.72749    2.98410
       O     1.56232   12.83833    3.56066
       H     2.02161   11.97101    3.59045
       H     2.31012   13.53840    3.56487
       O    19.41346   -2.62896    3.95188
       H    19.94652   -2.63828    3.10341
       H    19.09575   23.50568    4.08988
       O     6.36046   15.36791    3.50755
       H     6.41429   14.58574    2.90493
       H     6.58877   16.14322    2.95396
       O     2.48061   24.98153    3.90583
       H     3.34008   25.37172    3.67814
       H     1.83501   25.59225    3.45675
       O    21.65300   14.56064    3.17836
       H    21.91122   14.50930    2.24066
       H    20.96660   15.31434    3.15351
       O     9.82069   -4.91750    3.25162
       H     9.49767   22.48153    2.39247
       H     8.96418   -5.27639    3.56579
       O    18.00202   14.12499    3.93235
       H    18.18057   13.26227    4.19591
       H    17.02395   14.33058    3.84648
       O    24.28862    7.54523    3.35600
       H    23.82900    8.15936    2.75251
       H    23.55927    6.90173    3.61215
       O    12.78028   21.69824    2.89175
       H    11.76833   21.69593    2.71332
       H    12.92073   22.56881    3.35254
       O    11.69765    1.58913    3.56222
       H    11.65235    2.49950    3.85108
       H    10.74849    1.25979    3.46462
       O    20.33368   12.34412    3.79749
       H    20.97623   12.16324    4.48071
       H    20.60714   13.25661    3.52071
       O    24.24435   10.61554    3.44202
       H    24.17005   10.25647    4.33673
       H    24.22541   11.55535    3.59666
       O    16.10310   18.61679    3.89107
       H    16.42163   18.40979    4.80581
       H    15.12694   18.71375    3.89201
       O     9.21632   15.65598    4.01294
       H     9.51218   14.81303    3.59718
       H     8.25029   15.57019    4.00967
       O     4.46715    1.27647    3.44753
       H     3.53211    1.34842    3.21084
       H     4.59723    2.06060    4.03158
       O    18.38964    5.41787    4.14616
       H    17.89319    4.96046    3.46751
       H    19.13279    5.84651    3.60669
       O    19.78030   16.10345    3.95766
       H    19.16376   15.30250    4.10299
       H    19.09086   16.81149    3.66405
       O    13.20979    6.73960    3.37151
       H    13.09567    6.70953    2.39155
       H    14.13107    6.41724    3.44663
       O    15.47353    3.08627    2.76752
       H    14.83668    2.32844    2.72946
       H    16.38386    2.76727    2.93931
