# Supplementary material for: Sub-diffractional infrared absorption of two-dimensional water
Source: Nat Commun. 2026 May 14;17:6430. doi: 10.1038/s41467-026-72629-9 (PMC13376428; doi:10.1038/s41467-026-72629-9)
Supplement: Supplementary file 4 — Supplementary Data 2 [file 41467_2026_72629_MOESM4_ESM.zip › first_frame_hBN_graph_N=3.xyz]

1420
frame 0 | Written by MDAnalysis XYZWriter (release 2.9.0)
       C     0.00000   25.56000    0.00000
       C     2.84000   25.56000    0.00000
       C     4.26000   25.56000    0.00000
       C     7.10000   25.56000    0.00000
       C     8.52000   25.56000    0.00000
       C    11.36000   25.56000    0.00000
       C    12.78000   25.56000    0.00000
       C    15.62000   25.56000    0.00000
       C    17.04000   25.56000    0.00000
       C    19.88000   25.56000    0.00000
       C    21.30000   25.56000    0.00000
       C    24.14000   25.56000    0.00000
       C    25.56000   25.56000    0.00000
       C    28.40000   25.56000    0.00000
       C     0.71000   24.33000    0.00000
       C     2.13000   24.33000    0.00000
       C     4.97000   24.33000    0.00000
       C     6.39000   24.33000    0.00000
       C     9.23000   24.33000    0.00000
       C    10.65000   24.33000    0.00000
       C    13.49000   24.33000    0.00000
       C    14.91000   24.33000    0.00000
       C    17.75000   24.33000    0.00000
       C    19.17000   24.33000    0.00000
       C    22.01000   24.33000    0.00000
       C    23.43000   24.33000    0.00000
       C    26.27000   24.33000    0.00000
       C    27.69000   24.33000    0.00000
       C     0.00000   23.10000    0.00000
       C     2.84000   23.10000    0.00000
       C     4.26000   23.10000    0.00000
       C     7.10000   23.10000    0.00000
       C     8.52000   23.10000    0.00000
       C    11.36000   23.10000    0.00000
       C    12.78000   23.10000    0.00000
       C    15.62000   23.10000    0.00000
       C    17.04000   23.10000    0.00000
       C    19.88000   23.10000    0.00000
       C    21.30000   23.10000    0.00000
       C    24.14000   23.10000    0.00000
       C    25.56000   23.10000    0.00000
       C    28.40000   23.10000    0.00000
       C     0.71000   21.87000    0.00000
       C     2.13000   21.87000    0.00000
       C     4.97000   21.87000    0.00000
       C     6.39000   21.87000    0.00000
       C     9.23000   21.87000    0.00000
       C    10.65000   21.87000    0.00000
       C    13.49000   21.87000    0.00000
       C    14.91000   21.87000    0.00000
       C    17.75000   21.87000    0.00000
       C    19.17000   21.87000    0.00000
       C    22.01000   21.87000    0.00000
       C    23.43000   21.87000    0.00000
       C    26.27000   21.87000    0.00000
       C    27.69000   21.87000    0.00000
       C     0.00000   20.64000    0.00000
       C     2.84000   20.64000    0.00000
       C     4.26000   20.64000    0.00000
       C     7.10000   20.64000    0.00000
       C     8.52000   20.64000    0.00000
       C    11.36000   20.64000    0.00000
       C    12.78000   20.64000    0.00000
       C    15.62000   20.64000    0.00000
       C    17.04000   20.64000    0.00000
       C    19.88000   20.64000    0.00000
       C    21.30000   20.64000    0.00000
       C    24.14000   20.64000    0.00000
       C    25.56000   20.64000    0.00000
       C    28.40000   20.64000    0.00000
       C     0.71000   19.41000    0.00000
       C     2.13000   19.41000    0.00000
       C     4.97000   19.41000    0.00000
       C     6.39000   19.41000    0.00000
       C     9.23000   19.41000    0.00000
       C    10.65000   19.41000    0.00000
       C    13.49000   19.41000    0.00000
       C    14.91000   19.41000    0.00000
       C    17.75000   19.41000    0.00000
       C    19.17000   19.41000    0.00000
       C    22.01000   19.41000    0.00000
       C    23.43000   19.41000    0.00000
       C    26.27000   19.41000    0.00000
       C    27.69000   19.41000    0.00000
       C     0.00000   18.18000    0.00000
       C     2.84000   18.18000    0.00000
       C     4.26000   18.18000    0.00000
       C     7.10000   18.18000    0.00000
       C     8.52000   18.18000    0.00000
       C    11.36000   18.18000    0.00000
       C    12.78000   18.18000    0.00000
       C    15.62000   18.18000    0.00000
       C    17.04000   18.18000    0.00000
       C    19.88000   18.18000    0.00000
       C    21.30000   18.18000    0.00000
       C    24.14000   18.18000    0.00000
       C    25.56000   18.18000    0.00000
       C    28.40000   18.18000    0.00000
       C     0.71000   16.95000    0.00000
       C     2.13000   16.95000    0.00000
       C     4.97000   16.95000    0.00000
       C     6.39000   16.95000    0.00000
       C     9.23000   16.95000    0.00000
       C    10.65000   16.95000    0.00000
       C    13.49000   16.95000    0.00000
       C    14.91000   16.95000    0.00000
       C    17.75000   16.95000    0.00000
       C    19.17000   16.95000    0.00000
       C    22.01000   16.95000    0.00000
       C    23.43000   16.95000    0.00000
       C    26.27000   16.95000    0.00000
       C    27.69000   16.95000    0.00000
       C     0.00000   15.72000    0.00000
       C     2.84000   15.72000    0.00000
       C     4.26000   15.72000    0.00000
       C     7.10000   15.72000    0.00000
       C     8.52000   15.72000    0.00000
       C    11.36000   15.72000    0.00000
       C    12.78000   15.72000    0.00000
       C    15.62000   15.72000    0.00000
       C    17.04000   15.72000    0.00000
       C    19.88000   15.72000    0.00000
       C    21.30000   15.72000    0.00000
       C    24.14000   15.72000    0.00000
       C    25.56000   15.72000    0.00000
       C    28.40000   15.72000    0.00000
       C     0.71000   14.49000    0.00000
       C     2.13000   14.49000    0.00000
       C     4.97000   14.49000    0.00000
       C     6.39000   14.49000    0.00000
       C     9.23000   14.49000    0.00000
       C    10.65000   14.49000    0.00000
       C    13.49000   14.49000    0.00000
       C    14.91000   14.49000    0.00000
       C    17.75000   14.49000    0.00000
       C    19.17000   14.49000    0.00000
       C    22.01000   14.49000    0.00000
       C    23.43000   14.49000    0.00000
       C    26.27000   14.49000    0.00000
       C    27.69000   14.49000    0.00000
       C     0.00000   13.26000    0.00000
       C     2.84000   13.26000    0.00000
       C     4.26000   13.26000    0.00000
       C     7.10000   13.26000    0.00000
       C     8.52000   13.26000    0.00000
       C    11.36000   13.26000    0.00000
       C    12.78000   13.26000    0.00000
       C    15.62000   13.26000    0.00000
       C    17.04000   13.26000    0.00000
       C    19.88000   13.26000    0.00000
       C    21.30000   13.26000    0.00000
       C    24.14000   13.26000    0.00000
       C    25.56000   13.26000    0.00000
       C    28.40000   13.26000    0.00000
       C     0.71000   12.03000    0.00000
       C     2.13000   12.03000    0.00000
       C     4.97000   12.03000    0.00000
       C     6.39000   12.03000    0.00000
       C     9.23000   12.03000    0.00000
       C    10.65000   12.03000    0.00000
       C    13.49000   12.03000    0.00000
       C    14.91000   12.03000    0.00000
       C    17.75000   12.03000    0.00000
       C    19.17000   12.03000    0.00000
       C    22.01000   12.03000    0.00000
       C    23.43000   12.03000    0.00000
       C    26.27000   12.03000    0.00000
       C    27.69000   12.03000    0.00000
       C     0.00000   10.80000    0.00000
       C     2.84000   10.80000    0.00000
       C     4.26000   10.80000    0.00000
       C     7.10000   10.80000    0.00000
       C     8.52000   10.80000    0.00000
       C    11.36000   10.80000    0.00000
       C    12.78000   10.80000    0.00000
       C    15.62000   10.80000    0.00000
       C    17.04000   10.80000    0.00000
       C    19.88000   10.80000    0.00000
       C    21.30000   10.80000    0.00000
       C    24.14000   10.80000    0.00000
       C    25.56000   10.80000    0.00000
       C    28.40000   10.80000    0.00000
       C     0.71000    9.57000    0.00000
       C     2.13000    9.57000    0.00000
       C     4.97000    9.57000    0.00000
       C     6.39000    9.57000    0.00000
       C     9.23000    9.57000    0.00000
       C    10.65000    9.57000    0.00000
       C    13.49000    9.57000    0.00000
       C    14.91000    9.57000    0.00000
       C    17.75000    9.57000    0.00000
       C    19.17000    9.57000    0.00000
       C    22.01000    9.57000    0.00000
       C    23.43000    9.57000    0.00000
       C    26.27000    9.57000    0.00000
       C    27.69000    9.57000    0.00000
       C     0.00000    8.34000    0.00000
       C     2.84000    8.34000    0.00000
       C     4.26000    8.34000    0.00000
       C     7.10000    8.34000    0.00000
       C     8.52000    8.34000    0.00000
       C    11.36000    8.34000    0.00000
       C    12.78000    8.34000    0.00000
       C    15.62000    8.34000    0.00000
       C    17.04000    8.34000    0.00000
       C    19.88000    8.34000    0.00000
       C    21.30000    8.34000    0.00000
       C    24.14000    8.34000    0.00000
       C    25.56000    8.34000    0.00000
       C    28.40000    8.34000    0.00000
       C     0.71000    7.11000    0.00000
       C     2.13000    7.11000    0.00000
       C     4.97000    7.11000    0.00000
       C     6.39000    7.11000    0.00000
       C     9.23000    7.11000    0.00000
       C    10.65000    7.11000    0.00000
       C    13.49000    7.11000    0.00000
       C    14.91000    7.11000    0.00000
       C    17.75000    7.11000    0.00000
       C    19.17000    7.11000    0.00000
       C    22.01000    7.11000    0.00000
       C    23.43000    7.11000    0.00000
       C    26.27000    7.11000    0.00000
       C    27.69000    7.11000    0.00000
       C     0.00000    5.88000    0.00000
       C     2.84000    5.88000    0.00000
       C     4.26000    5.88000    0.00000
       C     7.10000    5.88000    0.00000
       C     8.52000    5.88000    0.00000
       C    11.36000    5.88000    0.00000
       C    12.78000    5.88000    0.00000
       C    15.62000    5.88000    0.00000
       C    17.04000    5.88000    0.00000
       C    19.88000    5.88000    0.00000
       C    21.30000    5.88000    0.00000
       C    24.14000    5.88000    0.00000
       C    25.56000    5.88000    0.00000
       C    28.40000    5.88000    0.00000
       C     0.71000    4.65000    0.00000
       C     2.13000    4.65000    0.00000
       C     4.97000    4.65000    0.00000
       C     6.39000    4.65000    0.00000
       C     9.23000    4.65000    0.00000
       C    10.65000    4.65000    0.00000
       C    13.49000    4.65000    0.00000
       C    14.91000    4.65000    0.00000
       C    17.75000    4.65000    0.00000
       C    19.17000    4.65000    0.00000
       C    22.01000    4.65000    0.00000
       C    23.43000    4.65000    0.00000
       C    26.27000    4.65000    0.00000
       C    27.69000    4.65000    0.00000
       C     0.00000    3.42000    0.00000
       C     2.84000    3.42000    0.00000
       C     4.26000    3.42000    0.00000
       C     7.10000    3.42000    0.00000
       C     8.52000    3.42000    0.00000
       C    11.36000    3.42000    0.00000
       C    12.78000    3.42000    0.00000
       C    15.62000    3.42000    0.00000
       C    17.04000    3.42000    0.00000
       C    19.88000    3.42000    0.00000
       C    21.30000    3.42000    0.00000
       C    24.14000    3.42000    0.00000
       C    25.56000    3.42000    0.00000
       C    28.40000    3.42000    0.00000
       C     0.71000    2.19000    0.00000
       C     2.13000    2.19000    0.00000
       C     4.97000    2.19000    0.00000
       C     6.39000    2.19000    0.00000
       C     9.23000    2.19000    0.00000
       C    10.65000    2.19000    0.00000
       C    13.49000    2.19000    0.00000
       C    14.91000    2.19000    0.00000
       C    17.75000    2.19000    0.00000
       C    19.17000    2.19000    0.00000
       C    22.01000    2.19000    0.00000
       C    23.43000    2.19000    0.00000
       C    26.27000    2.19000    0.00000
       C    27.69000    2.19000    0.00000
       C     0.00000    0.96000    0.00000
       C     2.84000    0.96000    0.00000
       C     4.26000    0.96000    0.00000
       C     7.10000    0.96000    0.00000
       C     8.52000    0.96000    0.00000
       C    11.36000    0.96000    0.00000
       C    12.78000    0.96000    0.00000
       C    15.62000    0.96000    0.00000
       C    17.04000    0.96000    0.00000
       C    19.88000    0.96000    0.00000
       C    21.30000    0.96000    0.00000
       C    24.14000    0.96000    0.00000
       C    25.56000    0.96000    0.00000
       C    28.40000    0.96000    0.00000
       C     0.71000   26.79000    0.00000
       C     2.13000   26.79000    0.00000
       C     4.97000   26.79000    0.00000
       C     6.39000   26.79000    0.00000
       C     9.23000   26.79000    0.00000
       C    10.65000   26.79000    0.00000
       C    13.49000   26.79000    0.00000
       C    14.91000   26.79000    0.00000
       C    17.75000   26.79000    0.00000
       C    19.17000   26.79000    0.00000
       C    22.01000   26.79000    0.00000
       C    23.43000   26.79000    0.00000
       C    26.27000   26.79000    0.00000
       C    27.69000   26.79000    0.00000
       B     0.00000   25.56000   14.00000
       N     2.84000   25.56000   14.00000
       B     4.26000   25.56000   14.00000
       N     7.10000   25.56000   14.00000
       B     8.52000   25.56000   14.00000
       N    11.36000   25.56000   14.00000
       B    12.78000   25.56000   14.00000
       N    15.62000   25.56000   14.00000
       B    17.04000   25.56000   14.00000
       N    19.88000   25.56000   14.00000
       B    21.30000   25.56000   14.00000
       N    24.14000   25.56000   14.00000
       B    25.56000   25.56000   14.00000
       N    28.40000   25.56000   14.00000
       N     0.71000   24.33000   14.00000
       B     2.13000   24.33000   14.00000
       N     4.97000   24.33000   14.00000
       B     6.39000   24.33000   14.00000
       N     9.23000   24.33000   14.00000
       B    10.65000   24.33000   14.00000
       N    13.49000   24.33000   14.00000
       B    14.91000   24.33000   14.00000
       N    17.75000   24.33000   14.00000
       B    19.17000   24.33000   14.00000
       N    22.01000   24.33000   14.00000
       B    23.43000   24.33000   14.00000
       N    26.27000   24.33000   14.00000
       B    27.69000   24.33000   14.00000
       B     0.00000   23.10000   14.00000
       N     2.84000   23.10000   14.00000
       B     4.26000   23.10000   14.00000
       N     7.10000   23.10000   14.00000
       B     8.52000   23.10000   14.00000
       N    11.36000   23.10000   14.00000
       B    12.78000   23.10000   14.00000
       N    15.62000   23.10000   14.00000
       B    17.04000   23.10000   14.00000
       N    19.88000   23.10000   14.00000
       B    21.30000   23.10000   14.00000
       N    24.14000   23.10000   14.00000
       B    25.56000   23.10000   14.00000
       N    28.40000   23.10000   14.00000
       N     0.71000   21.87000   14.00000
       B     2.13000   21.87000   14.00000
       N     4.97000   21.87000   14.00000
       B     6.39000   21.87000   14.00000
       N     9.23000   21.87000   14.00000
       B    10.65000   21.87000   14.00000
       N    13.49000   21.87000   14.00000
       B    14.91000   21.87000   14.00000
       N    17.75000   21.87000   14.00000
       B    19.17000   21.87000   14.00000
       N    22.01000   21.87000   14.00000
       B    23.43000   21.87000   14.00000
       N    26.27000   21.87000   14.00000
       B    27.69000   21.87000   14.00000
       B     0.00000   20.64000   14.00000
       N     2.84000   20.64000   14.00000
       B     4.26000   20.64000   14.00000
       N     7.10000   20.64000   14.00000
       B     8.52000   20.64000   14.00000
       N    11.36000   20.64000   14.00000
       B    12.78000   20.64000   14.00000
       N    15.62000   20.64000   14.00000
       B    17.04000   20.64000   14.00000
       N    19.88000   20.64000   14.00000
       B    21.30000   20.64000   14.00000
       N    24.14000   20.64000   14.00000
       B    25.56000   20.64000   14.00000
       N    28.40000   20.64000   14.00000
       N     0.71000   19.41000   14.00000
       B     2.13000   19.41000   14.00000
       N     4.97000   19.41000   14.00000
       B     6.39000   19.41000   14.00000
       N     9.23000   19.41000   14.00000
       B    10.65000   19.41000   14.00000
       N    13.49000   19.41000   14.00000
       B    14.91000   19.41000   14.00000
       N    17.75000   19.41000   14.00000
       B    19.17000   19.41000   14.00000
       N    22.01000   19.41000   14.00000
       B    23.43000   19.41000   14.00000
       N    26.27000   19.41000   14.00000
       B    27.69000   19.41000   14.00000
       B     0.00000   18.18000   14.00000
       N     2.84000   18.18000   14.00000
       B     4.26000   18.18000   14.00000
       N     7.10000   18.18000   14.00000
       B     8.52000   18.18000   14.00000
       N    11.36000   18.18000   14.00000
       B    12.78000   18.18000   14.00000
       N    15.62000   18.18000   14.00000
       B    17.04000   18.18000   14.00000
       N    19.88000   18.18000   14.00000
       B    21.30000   18.18000   14.00000
       N    24.14000   18.18000   14.00000
       B    25.56000   18.18000   14.00000
       N    28.40000   18.18000   14.00000
       N     0.71000   16.95000   14.00000
       B     2.13000   16.95000   14.00000
       N     4.97000   16.95000   14.00000
       B     6.39000   16.95000   14.00000
       N     9.23000   16.95000   14.00000
       B    10.65000   16.95000   14.00000
       N    13.49000   16.95000   14.00000
       B    14.91000   16.95000   14.00000
       N    17.75000   16.95000   14.00000
       B    19.17000   16.95000   14.00000
       N    22.01000   16.95000   14.00000
       B    23.43000   16.95000   14.00000
       N    26.27000   16.95000   14.00000
       B    27.69000   16.95000   14.00000
       B     0.00000   15.72000   14.00000
       N     2.84000   15.72000   14.00000
       B     4.26000   15.72000   14.00000
       N     7.10000   15.72000   14.00000
       B     8.52000   15.72000   14.00000
       N    11.36000   15.72000   14.00000
       B    12.78000   15.72000   14.00000
       N    15.62000   15.72000   14.00000
       B    17.04000   15.72000   14.00000
       N    19.88000   15.72000   14.00000
       B    21.30000   15.72000   14.00000
       N    24.14000   15.72000   14.00000
       B    25.56000   15.72000   14.00000
       N    28.40000   15.72000   14.00000
       N     0.71000   14.49000   14.00000
       B     2.13000   14.49000   14.00000
       N     4.97000   14.49000   14.00000
       B     6.39000   14.49000   14.00000
       N     9.23000   14.49000   14.00000
       B    10.65000   14.49000   14.00000
       N    13.49000   14.49000   14.00000
       B    14.91000   14.49000   14.00000
       N    17.75000   14.49000   14.00000
       B    19.17000   14.49000   14.00000
       N    22.01000   14.49000   14.00000
       B    23.43000   14.49000   14.00000
       N    26.27000   14.49000   14.00000
       B    27.69000   14.49000   14.00000
       B     0.00000   13.26000   14.00000
       N     2.84000   13.26000   14.00000
       B     4.26000   13.26000   14.00000
       N     7.10000   13.26000   14.00000
       B     8.52000   13.26000   14.00000
       N    11.36000   13.26000   14.00000
       B    12.78000   13.26000   14.00000
       N    15.62000   13.26000   14.00000
       B    17.04000   13.26000   14.00000
       N    19.88000   13.26000   14.00000
       B    21.30000   13.26000   14.00000
       N    24.14000   13.26000   14.00000
       B    25.56000   13.26000   14.00000
       N    28.40000   13.26000   14.00000
       N     0.71000   12.03000   14.00000
       B     2.13000   12.03000   14.00000
       N     4.97000   12.03000   14.00000
       B     6.39000   12.03000   14.00000
       N     9.23000   12.03000   14.00000
       B    10.65000   12.03000   14.00000
       N    13.49000   12.03000   14.00000
       B    14.91000   12.03000   14.00000
       N    17.75000   12.03000   14.00000
       B    19.17000   12.03000   14.00000
       N    22.01000   12.03000   14.00000
       B    23.43000   12.03000   14.00000
       N    26.27000   12.03000   14.00000
       B    27.69000   12.03000   14.00000
       B     0.00000   10.80000   14.00000
       N     2.84000   10.80000   14.00000
       B     4.26000   10.80000   14.00000
       N     7.10000   10.80000   14.00000
       B     8.52000   10.80000   14.00000
       N    11.36000   10.80000   14.00000
       B    12.78000   10.80000   14.00000
       N    15.62000   10.80000   14.00000
       B    17.04000   10.80000   14.00000
       N    19.88000   10.80000   14.00000
       B    21.30000   10.80000   14.00000
       N    24.14000   10.80000   14.00000
       B    25.56000   10.80000   14.00000
       N    28.40000   10.80000   14.00000
       N     0.71000    9.57000   14.00000
       B     2.13000    9.57000   14.00000
       N     4.97000    9.57000   14.00000
       B     6.39000    9.57000   14.00000
       N     9.23000    9.57000   14.00000
       B    10.65000    9.57000   14.00000
       N    13.49000    9.57000   14.00000
       B    14.91000    9.57000   14.00000
       N    17.75000    9.57000   14.00000
       B    19.17000    9.57000   14.00000
       N    22.01000    9.57000   14.00000
       B    23.43000    9.57000   14.00000
       N    26.27000    9.57000   14.00000
       B    27.69000    9.57000   14.00000
       B     0.00000    8.34000   14.00000
       N     2.84000    8.34000   14.00000
       B     4.26000    8.34000   14.00000
       N     7.10000    8.34000   14.00000
       B     8.52000    8.34000   14.00000
       N    11.36000    8.34000   14.00000
       B    12.78000    8.34000   14.00000
       N    15.62000    8.34000   14.00000
       B    17.04000    8.34000   14.00000
       N    19.88000    8.34000   14.00000
       B    21.30000    8.34000   14.00000
       N    24.14000    8.34000   14.00000
       B    25.56000    8.34000   14.00000
       N    28.40000    8.34000   14.00000
       N     0.71000    7.11000   14.00000
       B     2.13000    7.11000   14.00000
       N     4.97000    7.11000   14.00000
       B     6.39000    7.11000   14.00000
       N     9.23000    7.11000   14.00000
       B    10.65000    7.11000   14.00000
       N    13.49000    7.11000   14.00000
       B    14.91000    7.11000   14.00000
       N    17.75000    7.11000   14.00000
       B    19.17000    7.11000   14.00000
       N    22.01000    7.11000   14.00000
       B    23.43000    7.11000   14.00000
       N    26.27000    7.11000   14.00000
       B    27.69000    7.11000   14.00000
       B     0.00000    5.88000   14.00000
       N     2.84000    5.88000   14.00000
       B     4.26000    5.88000   14.00000
       N     7.10000    5.88000   14.00000
       B     8.52000    5.88000   14.00000
       N    11.36000    5.88000   14.00000
       B    12.78000    5.88000   14.00000
       N    15.62000    5.88000   14.00000
       B    17.04000    5.88000   14.00000
       N    19.88000    5.88000   14.00000
       B    21.30000    5.88000   14.00000
       N    24.14000    5.88000   14.00000
       B    25.56000    5.88000   14.00000
       N    28.40000    5.88000   14.00000
       N     0.71000    4.65000   14.00000
       B     2.13000    4.65000   14.00000
       N     4.97000    4.65000   14.00000
       B     6.39000    4.65000   14.00000
       N     9.23000    4.65000   14.00000
       B    10.65000    4.65000   14.00000
       N    13.49000    4.65000   14.00000
       B    14.91000    4.65000   14.00000
       N    17.75000    4.65000   14.00000
       B    19.17000    4.65000   14.00000
       N    22.01000    4.65000   14.00000
       B    23.43000    4.65000   14.00000
       N    26.27000    4.65000   14.00000
       B    27.69000    4.65000   14.00000
       B     0.00000    3.42000   14.00000
       N     2.84000    3.42000   14.00000
       B     4.26000    3.42000   14.00000
       N     7.10000    3.42000   14.00000
       B     8.52000    3.42000   14.00000
       N    11.36000    3.42000   14.00000
       B    12.78000    3.42000   14.00000
       N    15.62000    3.42000   14.00000
       B    17.04000    3.42000   14.00000
       N    19.88000    3.42000   14.00000
       B    21.30000    3.42000   14.00000
       N    24.14000    3.42000   14.00000
       B    25.56000    3.42000   14.00000
       N    28.40000    3.42000   14.00000
       N     0.71000    2.19000   14.00000
       B     2.13000    2.19000   14.00000
       N     4.97000    2.19000   14.00000
       B     6.39000    2.19000   14.00000
       N     9.23000    2.19000   14.00000
       B    10.65000    2.19000   14.00000
       N    13.49000    2.19000   14.00000
       B    14.91000    2.19000   14.00000
       N    17.75000    2.19000   14.00000
       B    19.17000    2.19000   14.00000
       N    22.01000    2.19000   14.00000
       B    23.43000    2.19000   14.00000
       N    26.27000    2.19000   14.00000
       B    27.69000    2.19000   14.00000
       B     0.00000    0.96000   14.00000
       N     2.84000    0.96000   14.00000
       B     4.26000    0.96000   14.00000
       N     7.10000    0.96000   14.00000
       B     8.52000    0.96000   14.00000
       N    11.36000    0.96000   14.00000
       B    12.78000    0.96000   14.00000
       N    15.62000    0.96000   14.00000
       B    17.04000    0.96000   14.00000
       N    19.88000    0.96000   14.00000
       B    21.30000    0.96000   14.00000
       N    24.14000    0.96000   14.00000
       B    25.56000    0.96000   14.00000
       N    28.40000    0.96000   14.00000
       N     0.71000   26.79000   14.00000
       B     2.13000   26.79000   14.00000
       N     4.97000   26.79000   14.00000
       B     6.39000   26.79000   14.00000
       N     9.23000   26.79000   14.00000
       B    10.65000   26.79000   14.00000
       N    13.49000   26.79000   14.00000
       B    14.91000   26.79000   14.00000
       N    17.75000   26.79000   14.00000
       B    19.17000   26.79000   14.00000
       N    22.01000   26.79000   14.00000
       B    23.43000   26.79000   14.00000
       N    26.27000   26.79000   14.00000
       B    27.69000   26.79000   14.00000
       O    20.92566   23.52501    5.25674
       H    20.31923   22.87214    5.67103
       H    21.17145   24.37974    5.82757
       O     1.48006   25.18811   10.99499
       H     2.22439   24.58002   11.25064
       H     0.71424   24.60330   11.24602
       O    12.23046    7.81237    4.88975
       H    11.20317    7.78791    4.83863
       H    12.43144    8.29078    5.74364
       O    18.09002   18.82575    5.47652
       H    17.16295   18.48358    5.73115
       H    18.76105   18.12879    5.69114
       O     8.71575   21.12902    9.79629
       H     9.67936   20.94234    9.93971
       H     8.29573   20.32184   10.07285
       O    15.74649   11.98729    9.05051
       H    16.11346   11.44526    9.76224
       H    15.92672   11.43884    8.22120
       O    15.93487    4.53412    3.94830
       H    16.84289    4.31340    3.51002
       H    15.55251    5.36642    3.54977
       O    20.00406    6.46208    3.29973
       H    19.38248    7.23123    3.13736
       H    20.55652    6.18420    2.55608
       O    16.60928    9.66056   10.38760
       H    17.30124    9.40860    9.66045
       H    16.79265    9.16310   11.22706
       O     2.55721    9.60313    8.12788
       H     1.90800   10.36588    7.97321
       H     1.98892    8.81667    8.10404
       O    26.28222   17.97715    8.30621
       H    25.80764   18.00662    7.46642
       H    25.75837   18.31307    9.07117
       O    24.16970   13.19968   10.62817
       H    24.43231   12.43008   11.21860
       H    23.52808   12.85335    9.96108
       O    19.02059    3.35140    7.62613
       H    18.33990    4.02018    7.80792
       H    18.36334    2.71388    7.19323
       O     8.70614    2.89677   11.00780
       H     7.80593    2.59747   10.77404
       H     9.15148    2.03083   11.20422
       O     9.53575    7.36234    4.86880
       H     9.21222    6.55999    5.40802
       H     9.08508    8.17558    5.25880
       O    28.15412   23.09119    5.17780
       H    27.59912   23.58865    4.63337
       H    28.23631   23.65894    5.96520
       O    22.88689   21.87215    6.57447
       H    22.15685   22.25490    6.10217
       H    23.75542   22.26304    6.23058
       O     6.78671    0.70335    7.57062
       H     6.30351   -0.10385    7.79932
       H     7.71171    0.59362    7.98089
       O    26.15576    5.73643    3.02758
       H    27.09372    5.44962    2.74340
       H    25.95348    5.25017    3.80842
       O     2.76813    1.15608   10.62370
       H     2.48950    0.85371   11.46564
       H     1.97699    1.47182   10.13218
       O     8.76603    6.72878   10.68244
       H     9.34683    5.91478   10.59875
       H     7.88268    6.38263   10.48284
       O    23.22605   14.44826    5.53020
       H    22.55406   14.16277    6.16101
       H    24.14319   14.33206    5.94438
       O    29.50922    6.36401   10.81359
       H    28.83335    7.08269   10.90381
       H    30.33397    6.83637   11.12886
       O    18.48791   31.01151    3.20372
       H    18.68253   30.06267    2.94842
       H    18.85614   31.58308    2.54563
       O    21.89880   21.63082    2.95222
       H    21.59216   22.00807    3.84232
       H    21.78238   20.65623    3.02885
       O    14.04727    4.76792   10.89017
       H    14.01146    4.80142    9.91552
       H    13.38162    4.14841   11.22093
       O    28.71700    5.09750    5.69020
       H    28.63209    4.34407    6.28932
       H    29.68491    5.32594    5.91344
       O    18.60965   22.71369    3.16221
       H    19.49554   23.01776    2.96120
       H    18.47344   22.86997    4.14547
       O     6.11318    8.68964    8.42389
       H     6.07541    8.11269    9.20270
       H     5.75638    8.14009    7.68904
       O    29.68996   15.83435    5.88700
       H    29.32028   16.76564    5.75224
       H    30.64368   15.83788    5.96914
       O    16.43701    7.71205    6.11650
       H    15.59322    7.19468    6.05552
       H    16.69161    7.93652    5.19386
       O     9.14277   18.34601    5.03862
       H    10.04893   18.04885    4.86914
       H     8.91881   18.91014    4.25742
       O    28.08855   11.78895   10.04119
       H    28.84547   11.15465   10.08348
       H    28.45355   12.59340   10.56807
       O     5.31305   14.69577    3.24995
       H     5.98330   15.17405    3.84872
       H     5.80910   13.83921    3.12094
       O    21.55414    7.56496    6.22486
       H    21.20723    7.26434    5.36321
       H    22.09523    8.35396    6.05603
       O     9.08716   23.00859    5.40162
       H     8.37340   23.50499    4.94271
       H     8.68940   22.16802    5.66220
       O    14.67492    5.78658    7.98026
       H    14.43368    5.13228    7.27316
       H    13.87559    6.27201    8.13878
       O    11.42463   10.01587   11.01614
       H    10.45061   10.00932   11.13424
       H    11.77178    9.11523   11.19768
       O     4.26659   22.61415    6.20327
       H     3.65212   22.19370    6.89600
       H     4.39280   23.57049    6.46724
       O     6.32430    9.11735    3.91190
       H     5.84751    9.98483    3.84827
       H     7.25508    9.25144    3.56321
       O     5.62270    7.12473    6.22554
       H     5.52772    7.55659    5.35891
       H     5.04170    6.36149    6.15444
       O    17.87225   14.99818    3.35149
       H    18.12891   14.54256    4.19421
       H    17.43224   14.31163    2.88885
       O    22.51486   19.26923    5.53045
       H    22.83328   20.20281    5.79082
       H    21.86312   19.30321    4.77877
       O    16.11500   23.11928    8.22793
       H    16.14880   23.50659    9.13901
       H    16.74210   22.39175    8.01905
       O     2.84770    9.52230    5.35189
       H     3.30261    8.73127    5.03062
       H     3.00279    9.49865    6.32631
       O     6.76492   12.22704    3.54199
       H     7.47566   11.86732    3.07648
       H     6.97846   12.01668    4.48912
       O    25.31645   22.87883    5.88056
       H    25.22500   23.79132    6.22698
       H    25.76072   22.89305    5.02562
       O    26.41033   24.54137    3.03642
       H    26.02605   23.72576    2.72660
       H    25.62839   25.08264    2.99271
       O    14.33477   27.02097   10.27886
       H    14.01000   27.22764    9.35746
       H    15.26802   27.36739   10.29327
       O    28.21495    2.04667    7.77794
       H    27.24335    1.98180    7.88596
       H    28.61800    1.81110    8.65546
       O    14.13354    4.05894    5.94278
       H    14.79503    4.36832    5.29055
       H    13.20889    4.21544    5.62692
       O    16.48848   24.76959    3.27006
       H    17.18161   24.08448    3.03275
       H    15.61322   24.36445    3.39411
       O     0.54699    3.75488   11.28766
       H    -0.04792    4.47114   11.07377
       H     0.11846    2.96516   10.89644
       O    11.42205   19.39079   10.99911
       H    11.56096   18.78846   10.25819
       H    10.49341   19.09588   11.27718
       O    26.67162    1.70242    4.42147
       H    26.18260    2.59062    4.47702
       H    27.51951    1.98131    4.07387
       O    10.43126    9.98862    7.89317
       H    10.09832   10.82431    8.32494
       H    11.42975   10.08591    7.73900
       O    20.57046   25.26690    3.24600
       H    20.99062   25.16374    2.42472
       H    20.85744   24.53465    3.83542
       O    20.82977   19.02483    3.02001
       H    20.68228   18.08915    2.80574
       H    19.93506   19.52094    2.93894
       O    29.42281    2.20493    3.41540
       H    30.01445    1.65934    2.85467
       H    29.60911    3.16086    3.01240
       O    10.06201   24.45689    7.49009
       H    10.50709   24.36392    6.62561
       H     9.35908   23.75733    7.53623
       O    14.22632    9.17705    9.34949
       H    13.69548    8.42359    9.73596
       H    15.07431    9.17005    9.83523
       O    26.74823    8.89687    3.75037
       H    25.93929    9.60903    3.80566
       H    26.33472    8.13627    3.26983
       O     3.10532   23.17998    3.38042
       H     3.83525   23.28097    2.67002
       H     3.54963   23.32653    4.22712
       O    16.15791   10.52413    6.59243
       H    15.43232   10.81382    5.97954
       H    15.93235    9.60498    6.78899
       O    22.69967    3.14101   10.80628
       H    22.37125    3.18901    9.89703
       H    22.15726    2.37513   11.11734
       O    11.65875   20.40385    3.37860
       H    11.14139   19.55781    3.21960
       H    10.94498   21.01206    3.43763
       O    11.43931   15.14173    7.13342
       H    10.96531   14.27963    7.04882
       H    11.55018   15.55939    6.24644
       O    13.28713   12.04441   10.68198
       H    13.76917   11.64170    9.93611
       H    12.91728   11.20847   11.14600
       O     4.79598   -1.68134    6.64219
       H     4.44930   -1.16909    7.43107
       H     4.76571   -1.17553    5.78696
       O     8.74240   16.93217    8.19828
       H     9.35299   17.16984    7.47824
       H     8.22487   16.15158    7.86798
       O    17.58499    5.59693    8.44086
       H    16.93666    6.03970    7.90271
       H    17.25430    5.75104    9.34914
       O    16.40126    2.56119    8.25308
       H    15.54187    2.73764    7.80661
       H    16.40623    1.59916    8.16383
       O    19.94792   20.98825    5.80096
       H    20.06703   20.36188    6.59244
       H    19.02239   20.68579    5.66528
       O    12.18272   17.67244    8.83432
       H    12.94265   18.08473    8.27577
       H    11.98428   16.84882    8.32752
       O     6.83407   18.90188    6.35661
       H     6.60589   18.46264    7.22603
       H     7.81013   18.69297    6.19624
       O     6.15538   -0.20839    3.42675
       H     5.35805    0.04229    3.92619
       H     6.98221    0.15790    3.90538
       O    21.97982   15.22160   10.94495
       H    22.83162   14.71258   10.93300
       H    21.27408   14.50405   10.84093
       O    16.07354   -0.30068    5.24612
       H    16.22033   -0.79399    4.39562
       H    15.81348   -0.94309    5.99918
       O    10.11435    4.58416    2.89563
       H     9.18923    4.32339    2.85112
       H    10.18345    5.49017    2.54092
       O    19.72177    1.10905    4.10889
       H    20.64057    1.48136    4.31031
       H    19.98219    0.26669    3.64316
       O    16.78711    3.45014   10.80885
       H    15.89335    3.75117   11.11527
       H    16.53670    3.05412    9.90198
       O    26.88603    7.16447    6.29265
       H    27.60384    6.46014    6.23334
       H    26.96745    7.67140    5.45711
       O     6.47267   14.75628    8.00965
       H     6.44730   14.62765    8.96325
       H     5.53187   14.83334    7.72504
       O    15.27034   18.80327   10.47760
       H    14.82152   19.62050   10.28101
       H    14.72564   18.22202   11.01671
       O     3.84184    4.94862    6.27939
       H     4.38386    4.70915    5.47502
       H     4.09070    4.15006    6.90154
       O    12.93907   16.41806   11.25030
       H    12.94999   16.93828   12.07330
       H    12.74783   16.92184   10.41826
       O     2.98736   16.00203    3.47000
       H     3.36753   16.43714    4.21270
       H     3.76146   15.75623    2.95638
       O     7.42774   10.90930    8.37230
       H     7.10208   11.41611    9.16147
       H     7.03489    9.94535    8.51005
       O    22.19398   17.16732    7.63717
       H    22.02474   17.95863    7.06373
       H    23.01160   16.73508    7.30071
       O    21.92676    3.86404    8.25691
       H    22.69123    4.42584    8.12292
       H    21.30764    4.51412    8.59993
       O     7.65739    3.25883    3.22900
       H     7.47647    2.58991    2.52001
       H     7.57140    2.71760    4.06936
       O    17.78210   20.08710   10.39288
       H    17.22293   20.83005   10.07267
       H    17.10785   19.33514   10.45138
       O    13.54661   20.80136    5.42376
       H    12.74823   20.65179    4.90891
       H    13.80294   21.73714    5.26970
       O     3.29828   20.23805    3.44778
       H     2.68114   19.48322    3.24793
       H     2.91971   21.11027    3.62471
       O    23.29033   24.94469   10.37651
       H    22.93029   25.76102   10.82362
       H    22.48841   24.50714   10.00093
       O    12.41222    3.11091    8.62453
       H    12.51439    2.99339    9.58118
       H    11.71837    3.79880    8.49306
       O    32.37418    1.11039    6.88301
       H    31.68363    1.61598    6.39901
       H    32.87410    1.75429    7.46221
       O    18.49921   23.09395   10.70258
       H    18.87424   22.46222   11.29741
       H    17.78158   23.47910   11.23756
       O     1.73168   13.34218    3.72376
       H     1.89304   12.89001    2.85906
       H     1.98776   14.23722    3.54234
       O    25.24994   21.78152    2.83647
       H    25.68600   21.26874    3.49434
       H    24.28079   21.66946    3.00176
       O    10.58351   27.59242   10.61762
       H    10.82830   26.67046   10.81477
       H    10.23061   27.33864    9.68842
       O    21.91809   25.64777    6.80269
       H    22.85526   25.40149    7.17334
       H    21.38657   25.71713    7.60426
       O     5.85679    7.00624   10.59860
       H     6.30757    7.35565   11.39414
       H     4.94635    6.81121   10.90236
       O    -2.05435    8.78819    8.36946
       H    -1.32663    9.27505    7.90406
       H    -2.26047    8.05853    7.73058
       O    14.05226   21.09222   11.01000
       H    13.40117   21.51104   10.32470
       H    13.47517   20.78520   11.68390
       O     0.96730   11.72747    7.76854
       H     1.36747   12.36372    7.16302
       H     0.24991   11.25316    7.27686
       O     5.17030    4.76583    3.53360
       H     4.52436    4.08946    3.21607
       H     6.05040    4.61856    3.15447
       O    12.79401   22.08649    8.65285
       H    12.71124   21.53698    7.83567
       H    13.05417   22.92809    8.27495
       O    25.67530    2.44014    7.98650
       H    24.85759    1.95261    7.67899
       H    25.35509    2.69659    8.92025
       O    10.58982   24.57214   10.67776
       H     9.59996   24.33256   10.74292
       H    10.74682   24.25306    9.77600
       O    12.87799   15.23455    3.20715
       H    13.81841   15.59863    3.11188
       H    12.42337   15.51902    2.42212
       O    17.01833   12.03196    3.06080
       H    17.58697   11.70492    3.77568
       H    16.78451   11.26278    2.50484
       O    29.08122   14.40545   10.67724
       H    28.61917   14.89884    9.96345
       H    29.95089   14.83525   10.84201
       O     7.00987   -3.23290    8.25431
       H     7.09264   -4.00579    7.74862
       H     6.62599   -2.56612    7.58138
       O    20.63933   10.68513    9.78068
       H    21.08142    9.90460   10.23246
       H    20.02289   10.38778    9.04264
       O     1.21791    7.21289    8.68556
       H     0.97196    6.96796    7.74082
       H     0.47945    6.89140    9.22251
       O     2.47372   17.05097    6.62962
       H     3.18068   17.66350    6.14345
       H     2.13500   17.66914    7.26795
       O    12.70914   29.11663   11.12911
       H    11.98096   28.53022   10.72619
       H    13.50855   28.56249   11.00286
       O     8.05551   23.62782   10.91319
       H     7.54102   23.82786   10.07537
       H     8.37642   22.74847   10.62008
       O    22.94101   11.73489    2.86279
       H    22.03322   11.42283    3.11723
       H    22.78792   12.69314    2.76884
       O     2.13729   21.95147    8.00492
       H     1.30749   22.44039    7.93258
       H     2.25819   21.94846    9.05495
       O    19.69766   16.58407    5.85134
       H    20.45398   16.59000    6.50811
       H    20.28294   16.59980    5.04496
       O    29.22709   22.47445   10.83241
       H    29.15603   21.51016   10.95594
       H    28.42467   22.79930   11.22912
       O    22.69046    1.31500    7.04606
       H    22.07675    0.61360    7.40245
       H    22.14949    2.18795    7.23105
       O    17.98452    8.26784    3.31600
       H    17.15998    8.67987    2.92815
       H    18.47828    9.04061    3.63238
       O    25.79769   14.76713    7.21859
       H    26.08332   13.87060    7.59370
       H    25.88497   15.21880    8.07408
       O     3.54480    4.26209   10.65119
       H     2.65993    4.06869   11.07858
       H     3.54318    5.24114   10.74581
       O    10.47710    7.42346    8.61004
       H     9.66393    7.35251    9.22438
       H    10.51102    8.40643    8.35451
       O    18.62925   13.97958    5.80690
       H    17.78901   14.27209    6.26746
       H    19.11956   14.84990    5.97174
       O     5.24426   16.25172   10.62650
       H     6.07472   15.73129   10.66362
       H     4.48411   15.64002   10.69565
       O    28.15521   15.99088    3.03454
       H    28.62973   16.37316    2.26146
       H    28.82265   15.62184    3.63960
       O    20.09946   19.22339    7.99250
       H    20.57968   19.82516    8.58888
       H    19.20623   19.23886    8.36618
       O    26.93671    0.25708   11.05667
       H    26.41641   -0.48523   10.80406
       H    26.36375    1.08918   11.05784
       O    11.42217    3.80123    5.23606
       H    11.08895    4.48359    5.89846
       H    11.00118    4.14067    4.37835
       O    26.64528   26.54605    6.76503
       H    27.04597   27.33607    6.29728
       H    26.92445   26.50321    7.71637
       O    18.02273   23.43794    5.70735
       H    18.30448   23.57206    6.63936
       H    17.47385   24.15938    5.32807
       O    13.92295    6.67358    3.26550
       H    13.33531    6.55450    2.42356
       H    13.34384    6.94028    4.02488
       O     6.12411   21.70806    3.61911
       H     6.42034   21.85862    4.56340
       H     5.30976   21.23276    3.60817
       O    19.81693    5.71708   11.18376
       H    20.21641    6.08593   10.33080
       H    19.70080    4.76276   11.00139
       O     2.73833   12.59760    6.15505
       H     2.63596   12.80027    5.16970
       H     3.62686   12.16207    6.22938
       O    15.56546   18.86225    3.26541
       H    15.09882   19.48949    3.88903
       H    16.30608   19.27858    2.86761
       O    28.55123   12.83683    5.80383
       H    28.74582   13.80550    6.14149
       H    28.11558   12.95147    4.86750
       O     7.74332   13.27268    6.17253
       H     7.56083   14.08752    5.69174
       H     7.41787   13.49129    7.04575
       O     3.46082   18.95916   10.52952
       H     4.22774   18.89432    9.96905
       H     3.60021   18.32120   11.22847
       O    -1.32088   26.48452    3.51279
       H    -2.03344   25.79046    3.24355
       H    -1.71817   27.36337    3.35892
       O    25.09338   18.21729    5.50357
       H    25.24733   17.29666    5.09111
       H    24.15978   18.42606    5.26439
       O    10.48084    4.99100    7.43619
       H     9.59770    4.65624    7.25098
       H    10.29629    5.91617    7.78911
       O    10.53400    4.88653   10.87388
       H     9.88662    4.08236   10.89819
       H    10.58369    5.13209   11.83514
       O     7.40843   14.42954   10.56204
       H     8.33309   14.78405   10.64233
       H     7.27087   13.60859   11.03077
       O    21.51512   23.15494    8.97764
       H    22.14617   22.74828    8.32253
       H    21.12293   22.31160    9.44524
       O    31.02495   -0.01502    3.15777
       H    31.35268   -0.33189    2.31371
       H    30.13182   -0.41095    3.41558
       O    23.04183    1.50975    4.36313
       H    23.53148    2.37763    4.45768
       H    22.80589    1.17681    5.28638
       O    19.37208    2.86434   10.51154
       H    19.20260    2.90998    9.60885
       H    18.48226    3.20377   10.88399
       O    25.54597    5.17210   10.58844
       H    26.07903    6.03746   10.75457
       H    24.54860    5.37968   10.64853
       O    20.41935   20.79875   10.23553
       H    20.93282   20.26983   10.84939
       H    19.44854   20.62249   10.36296
       O    18.52466   11.15782    5.77516
       H    17.53752   10.96882    5.89589
       H    18.64503   12.15533    5.90223
       O     8.85974   10.01653    3.08617
       H     9.79236   10.01446    2.70556
       H     9.05441   10.09544    4.07193
       O    25.77189   15.86294    4.41061
       H    26.60278   16.19143    4.01063
       H    25.95415   15.43947    5.26840
       O    26.50927   20.62203   10.96108
       H    26.09949   19.76497   11.15317
       H    26.39958   20.76758   10.02784
       O    20.15859   16.19993    3.26825
       H    19.31570   15.87335    2.86109
       H    20.92735   15.62560    2.87668
       O     1.37313   18.24072    2.91907
       H     0.81621   18.20108    3.74065
       H     1.91099   17.39238    2.86693
       O    25.25886    2.38475   10.68343
       H    25.62558    3.24398   10.95217
       H    24.31003    2.62007   10.82174
       O    20.03445   13.49883   10.25786
       H    19.08677   13.74579   10.43038
       H    20.10153   12.54273   10.33479
       O    11.94809   12.58322    3.88574
       H    11.29520   12.91964    4.66912
       H    12.37474   13.41813    3.58898
       O    15.22080    9.11680    3.24951
       H    14.78502    8.22103    3.05296
       H    14.51370    9.73969    2.93452
       O    13.67821   11.86468    5.86195
       H    13.07411   12.15053    5.07180
       H    13.83939   12.61900    6.48047
       O    25.78344   10.50764   11.21383
       H    26.57531   10.95121   10.90167
       H    25.53851    9.91782   10.47592
       O     8.95658    9.94120    5.86995
       H     8.10717    9.99110    6.33316
       H     9.62499    9.71625    6.56748
       O    30.78741   16.92250   10.54184
       H    31.19122   17.78680   10.24100
       H    30.25586   16.76281    9.74936
       O    22.84419    5.09018    5.50530
       H    21.88130    4.73922    5.52438
       H    22.81253    5.82313    6.12706
       O    23.04970    5.86257   10.96043
       H    22.52405    6.65035   10.86209
       H    22.36782    5.19147   11.39370
       O     7.58593   -2.53468    3.62776
       H     7.02270   -1.76760    3.31348
       H     7.57395   -3.10449    2.87323
       O    28.65308   16.31502    8.50912
       H    27.76397   16.73960    8.31357
       H    29.00064   16.05503    7.60790
       O    18.52231    9.37015    8.26200
       H    18.49250    9.89398    7.44145
       H    18.61924    8.41630    7.96622
       O    25.26686   18.02963   10.89374
       H    25.43425   17.04869   11.01850
       H    24.23646   18.07704   10.98205
       O    22.56730   14.75965    2.90263
       H    23.33619   15.19363    2.44800
       H    22.93944   14.66707    3.89929
       O     6.77437   21.62352    6.76031
       H     5.80240   21.94054    6.58574
       H     6.67907   20.64041    6.52062
       O     6.69328   11.62824   10.98735
       H     7.22013   10.88578   11.27912
       H     5.76573   11.25705   10.88521
       O     5.21143   11.36788    6.45327
       H     5.92924   11.67568    7.04120
       H     4.98162   10.51594    6.85398
       O     3.98715   10.88178    2.94974
       H     3.47121   10.56042    3.75159
       H     4.71720   11.44715    3.41368
       O    12.46023   26.18399    7.23045
       H    12.85870   27.09886    7.19205
       H    11.75913   26.30204    7.87946
       O     8.01972    1.31411    5.08062
       H     8.95609    0.95846    5.19441
       H     7.57026    1.28861    5.96467
       O    21.07604   14.60814    7.94582
       H    20.46528   14.31959    8.74599
       H    21.53086   15.47700    8.08675
       O    20.40490   10.26769    3.72697
       H    21.07443    9.50749    3.77005
       H    19.95721   10.43929    4.64360
       O    -0.77672   18.38891    5.18314
       H    -0.47138   18.91187    5.99182
       H    -1.59784   18.91452    4.84648
       O     2.38745   21.54393   10.81322
       H     1.58219   21.42946   11.39631
       H     2.72110   20.63000   10.85723
       O    29.51626    9.26194    6.18245
       H    28.90073    9.54550    5.45422
       H    30.33996    9.26436    5.67849
       O    22.54992   12.29617    8.59350
       H    21.92180   11.70351    9.05307
       H    21.91832   13.07240    8.34132
       O    30.27479    9.84419   10.28326
       H    30.95541    9.32346    9.75166
       H    30.74521   10.43601   10.90571
       O    30.23330    2.53475    5.99407
       H    29.50632    2.17489    6.67105
       H    29.88078    2.18394    5.11795
       O    13.21373   24.50010   10.73682
       H    12.24773   24.57627   11.00632
       H    13.46165   25.45179   10.55923
       O    10.58400    1.18959    5.70146
       H    11.35793    0.60805    5.50104
       H    10.93027    2.09691    5.68241
       O    19.14040   26.53456    8.76535
       H    19.09859   25.58927    8.54261
       H    18.95758   26.98512    7.90875
       O    20.28998    6.37588    8.57850
       H    19.34799    6.21303    8.24497
       H    20.75515    6.92882    7.91820
       O     4.38418   -0.65995    9.30424
       H     3.82724   -0.09400    9.86691
       H     4.31129   -1.58346    9.65077
       O    14.68795   14.30764   10.94590
       H    14.07754   13.55336   11.10360
       H    14.10990   15.12529   11.03761
       O     8.03413   18.38019   10.44011
       H     7.95755   17.98414    9.51788
       H     7.50629   17.92414   11.09786
       O    22.49487   18.02245   10.59078
       H    22.35804   18.08792    9.58720
       H    22.18777   17.09715   10.82926
       O    11.63805   17.16289    5.03546
       H    12.09112   16.55267    4.33386
       H    12.33636   17.54672    5.60526
       O    27.11184   22.32882    8.21319
       H    27.93954   22.95408    8.21881
       H    26.60909   22.67137    7.45011
       O    -1.53394   19.83079    8.17159
       H    -2.30166   19.27149    7.99177
       H    -1.90012   20.68779    7.81421
       O    16.15142   17.15637    6.17587
       H    16.29454   16.54778    6.93427
       H    16.24402   16.55404    5.34067
       O    25.93031   24.58655   10.20703
       H    24.98091   24.60862   10.36790
       H    26.16010   23.68315    9.91986
       O     7.73097   15.59358    4.70760
       H     8.12015   15.52813    3.82433
       H     8.12795   16.37137    5.12456
       O    17.29313   13.90435   10.29644
       H    16.32749   14.00507   10.63054
       H    16.96972   13.16256    9.72969
       O    28.04212   12.79329    3.03537
       H    28.11975   13.45721    2.34491
       H    27.20184   12.38916    2.72749
       O    13.72881   18.44898    6.77639
       H    13.75172   19.37246    6.43736
       H    14.63095   18.05520    6.70283
       O    14.04183   13.76406    7.64922
       H    13.20675   14.31140    7.77738
       H    14.32305   13.31372    8.47274
       O     4.34176   18.18398    4.80359
       H     3.94117   19.00809    4.37129
       H     5.28788   18.25858    5.03239
       O    14.83056   24.60462    6.41765
       H    15.29827   24.07018    7.05464
       H    14.09413   25.02548    6.91969
       O     8.62096    9.78469   10.78522
       H     8.64983    8.79839   10.68491
       H     8.62692   10.07461    9.83725
       O    19.20905   23.98499    8.03864
       H    20.20746   23.62262    8.15678
       H    18.81773   23.54168    8.83994
       O    22.46646    8.99536   10.91438
       H    23.27523    8.95694   10.35468
       H    22.73290    9.47635   11.69937
       O    15.35598   16.22749    3.42084
       H    15.40652   17.20243    3.38816
       H    16.17810   15.97558    2.97939
       O    10.43901   12.77707    6.09687
       H    10.69590   12.08026    6.73857
       H     9.45617   12.80907    6.11373
       O     1.22895   19.04172    7.97806
       H     1.58721   19.99552    8.15803
       H     0.26065   19.10791    8.12429
       O    24.84071   10.74481    4.40093
       H    24.13438   11.34193    3.98362
       H    24.85429   10.78092    5.37019
       O    25.19956    3.92816    5.35148
       H    24.33301    4.46946    5.28902
       H    25.52308    3.89979    6.27589
       O    24.61174   25.05604    7.31392
       H    24.90429   24.92657    8.28209
       H    25.14937   25.80953    6.98000
       O    13.90163    1.49869    7.00479
       H    13.36919    2.17556    7.49381
       H    14.20182    2.16229    6.32839
       O    26.14640   15.20107   10.94882
       H    26.83748   14.95900   11.67404
       H    25.49746   14.45785   10.81644
       O    24.53290    8.78809    9.24379
       H    24.67509    9.28512    8.39520
       H    24.69075    7.86598    8.99057
       O    29.25183   28.37873   10.23740
       H    29.74232   27.66434    9.77173
       H    28.45960   27.87196   10.65406
       O     9.54954   26.98309    8.28007
       H     9.53407   26.01777    8.04884
       H     9.88843   27.46628    7.47216
       O    11.88737    9.78941    2.75863
       H    12.07921    9.11929    3.43029
       H    11.91973   10.63245    3.21883
       O     9.80423   15.67732   10.38839
       H     9.59188   16.09781    9.51520
       H    10.60810   15.99044   10.87377
       O     8.12473    4.94790    6.12552
       H     7.90579    4.40789    5.34486
       H     7.24384    5.16208    6.42222
       O    20.47345    4.10403    5.44454
       H    19.80132    4.10313    4.67375
       H    19.95558    3.82176    6.32628
       O    10.92288   12.49409    9.01546
       H    11.72464   12.31003    9.54656
       H    10.54245   13.25767    9.48320
       O    26.99702   20.32157    4.49231
       H    27.21072   21.12338    5.05652
       H    26.42938   19.61967    4.97284
       O    29.00160    5.06662    2.93283
       H    28.93317    4.73228    3.89515
       H    29.57773    5.80301    3.04057
       O    21.02139   26.90301   10.86721
       H    20.43809   26.98720   10.09546
       H    20.62511   27.46687   11.57063
       O     4.15029    7.59072    3.72127
       H     4.45907    6.67403    3.47826
       H     4.80107    8.24719    3.39459
       O    16.50206   15.08308    7.69619
       H    15.71927   14.62775    7.51085
       H    16.75280   14.73941    8.58748
       O    24.77242   26.61517    3.69662
       H    23.94027   27.13529    3.86106
       H    25.49286   27.22720    3.75717
       O    17.03275   27.17884   10.68110
       H    17.72472   27.24917    9.89065
       H    17.61629   27.48136   11.39046
       O     3.76125   14.89920    7.38177
       H     3.13710   15.66109    7.14093
       H     3.29739   14.11966    6.96780
       O    16.98887    6.58547   10.98563
       H    17.91328    6.39906   11.09257
       H    16.54619    6.30095   11.79858
       O     0.99391   -0.51997    8.67034
       H     1.75081   -0.18814    8.23164
       H     1.33329   -1.06183    9.39592
       O    32.87334    7.19738   10.81659
       H    32.48838    7.40733    9.93121
       H    32.69123    8.01301   11.34499
       O    14.06277   23.23713    4.32970
       H    13.19775   23.33440    3.90877
       H    14.29860   23.75776    5.11039
       O    27.34775    7.96195   10.84716
       H    27.71181    8.45845   10.00366
       H    26.95066    8.71748   11.33015
       O    18.26456   19.95363    3.11856
       H    18.36925   20.92085    3.21333
       H    18.25343   19.54772    4.01575
       O     3.85573   10.35111   10.81846
       H     3.22431   11.17822   10.71194
       H     3.92739    9.97319    9.92839
       O    30.73005    7.32981    3.47140
       H    30.35480    8.14583    3.12151
       H    31.66961    7.51393    3.31271
       O    11.35227   -3.50174    3.36537
       H    11.10440   -2.77675    2.74908
       H    10.59364   -3.68392    4.01803
       O    13.00066    9.51618    6.93378
       H    13.30003   10.42608    6.60165
       H    13.55057    9.21855    7.69449
       O     2.07816   12.23341   10.25411
       H     2.21014   13.21714   10.17572
       H     1.66035   11.94525    9.37980
       O    22.54046    8.56776    3.64752
       H    22.68882    7.67203    3.18029
       H    23.37130    9.02514    3.52231
       O    29.30509   19.68668   10.67101
       H    28.55476   19.31124   11.15130
       H    28.83001   19.80971    9.82363
       O    26.84028   12.38998    7.70550
       H    27.55639   12.53728    6.96929
       H    27.26961   12.15595    8.55925
       O     3.14918    2.79510    2.99370
       H     3.09302    1.90400    3.41783
       H     2.39149    3.28304    3.30067
       O    29.58890   23.86333    8.17136
       H    29.91891   24.80853    8.14135
       H    29.76105   23.44114    9.08365
       O    15.81884   24.03810   10.71920
       H    15.95777   25.02819   10.90671
       H    14.82182   23.91512   10.80225
       O    29.31683   10.19134    3.24243
       H    28.37997   10.14045    2.93600
       H    29.60113   11.07394    2.88571
       O    12.53077    7.32635   10.77732
       H    11.79841    7.01737   10.18293
       H    12.96088    6.47791   11.05837
       O     4.37828    2.70610    8.21292
       H     5.32274    2.34388    8.17583
       H     4.22499    3.23656    9.03668
       O    18.27851   27.53385    6.46124
       H    18.85403   27.71157    5.67904
       H    17.44267   27.29774    6.05282
       O     6.03690    2.53141   10.83364
       H     5.36709    3.18376   11.07524
       H     5.54789    1.71752   10.71336
       O    22.89549    5.63561    2.75173
       H    22.78494    5.28319    3.65601
       H    23.84519    5.58107    2.66819
       O     4.30376   23.58283   10.35829
       H     5.25675   23.54314   10.17151
       H     4.03055   22.78397   10.75663
       O     8.57836   20.31942    3.25872
       H     8.94592   20.67829    2.40674
       H     7.70800   20.76256    3.43635
       O    24.53329   10.70533    7.18716
       H    25.43543   11.17688    7.39853
       H    23.87961   11.33963    7.63219
       O     1.27527    5.97559    5.92651
       H     2.10498    5.40644    5.94868
       H     1.38338    6.59058    5.20918
       O     3.66740   27.39760    4.42863
       H     3.20574   27.73620    5.30273
       H     2.91220   27.06207    3.92866
       O     2.92710   14.83571    9.95951
       H     3.13977   14.75288    9.00256
       H     2.33205   15.63456   10.09767
       O     5.38209   17.71468    8.37490
       H     5.34171   17.05031    9.06994
       H     5.16242   17.20513    7.51686
       O    24.58049    5.84851    7.99284
       H    25.34507    6.18129    7.48864
       H    25.06972    5.32190    8.72371
