# Supplementary material for: Sub-diffractional infrared absorption of two-dimensional water
Source: Nat Commun. 2026 May 14;17:6430. doi: 10.1038/s41467-026-72629-9 (PMC13376428; doi:10.1038/s41467-026-72629-9)
Supplement: Supplementary file 4 — Supplementary Data 2 [file 41467_2026_72629_MOESM4_ESM.zip › first_frame_hBN_graph_N=9.xyz]

1568
frame 0 | Written by MDAnalysis XYZWriter (release 2.9.0)
       B     0.00000   17.04000    0.00000
       N     2.84000   17.04000    0.00000
       B     4.26000   17.04000    0.00000
       N     7.10000   17.04000    0.00000
       B     8.52000   17.04000    0.00000
       N    11.36000   17.04000    0.00000
       B    12.78000   17.04000    0.00000
       N    15.62000   17.04000    0.00000
       B    17.04000   17.04000    0.00000
       N    19.88000   17.04000    0.00000
       N     0.71000   15.81000    0.00000
       B     2.13000   15.81000    0.00000
       N     4.97000   15.81000    0.00000
       B     6.39000   15.81000    0.00000
       N     9.23000   15.81000    0.00000
       B    10.65000   15.81000    0.00000
       N    13.49000   15.81000    0.00000
       B    14.91000   15.81000    0.00000
       N    17.75000   15.81000    0.00000
       B    19.17000   15.81000    0.00000
       B     0.00000   14.58000    0.00000
       N     2.84000   14.58000    0.00000
       B     4.26000   14.58000    0.00000
       N     7.10000   14.58000    0.00000
       B     8.52000   14.58000    0.00000
       N    11.36000   14.58000    0.00000
       B    12.78000   14.58000    0.00000
       N    15.62000   14.58000    0.00000
       B    17.04000   14.58000    0.00000
       N    19.88000   14.58000    0.00000
       N     0.71000   13.35000    0.00000
       B     2.13000   13.35000    0.00000
       N     4.97000   13.35000    0.00000
       B     6.39000   13.35000    0.00000
       N     9.23000   13.35000    0.00000
       B    10.65000   13.35000    0.00000
       N    13.49000   13.35000    0.00000
       B    14.91000   13.35000    0.00000
       N    17.75000   13.35000    0.00000
       B    19.17000   13.35000    0.00000
       B     0.00000   12.12000    0.00000
       N     2.84000   12.12000    0.00000
       B     4.26000   12.12000    0.00000
       N     7.10000   12.12000    0.00000
       B     8.52000   12.12000    0.00000
       N    11.36000   12.12000    0.00000
       B    12.78000   12.12000    0.00000
       N    15.62000   12.12000    0.00000
       B    17.04000   12.12000    0.00000
       N    19.88000   12.12000    0.00000
       N     0.71000   10.89000    0.00000
       B     2.13000   10.89000    0.00000
       N     4.97000   10.89000    0.00000
       B     6.39000   10.89000    0.00000
       N     9.23000   10.89000    0.00000
       B    10.65000   10.89000    0.00000
       N    13.49000   10.89000    0.00000
       B    14.91000   10.89000    0.00000
       N    17.75000   10.89000    0.00000
       B    19.17000   10.89000    0.00000
       B     0.00000    9.66000    0.00000
       N     2.84000    9.66000    0.00000
       B     4.26000    9.66000    0.00000
       N     7.10000    9.66000    0.00000
       B     8.52000    9.66000    0.00000
       N    11.36000    9.66000    0.00000
       B    12.78000    9.66000    0.00000
       N    15.62000    9.66000    0.00000
       B    17.04000    9.66000    0.00000
       N    19.88000    9.66000    0.00000
       N     0.71000    8.43000    0.00000
       B     2.13000    8.43000    0.00000
       N     4.97000    8.43000    0.00000
       B     6.39000    8.43000    0.00000
       N     9.23000    8.43000    0.00000
       B    10.65000    8.43000    0.00000
       N    13.49000    8.43000    0.00000
       B    14.91000    8.43000    0.00000
       N    17.75000    8.43000    0.00000
       B    19.17000    8.43000    0.00000
       B     0.00000    7.20000    0.00000
       N     2.84000    7.20000    0.00000
       B     4.26000    7.20000    0.00000
       N     7.10000    7.20000    0.00000
       B     8.52000    7.20000    0.00000
       N    11.36000    7.20000    0.00000
       B    12.78000    7.20000    0.00000
       N    15.62000    7.20000    0.00000
       B    17.04000    7.20000    0.00000
       N    19.88000    7.20000    0.00000
       N     0.71000    5.97000    0.00000
       B     2.13000    5.97000    0.00000
       N     4.97000    5.97000    0.00000
       B     6.39000    5.97000    0.00000
       N     9.23000    5.97000    0.00000
       B    10.65000    5.97000    0.00000
       N    13.49000    5.97000    0.00000
       B    14.91000    5.97000    0.00000
       N    17.75000    5.97000    0.00000
       B    19.17000    5.97000    0.00000
       B     0.00000    4.74000    0.00000
       N     2.84000    4.74000    0.00000
       B     4.26000    4.74000    0.00000
       N     7.10000    4.74000    0.00000
       B     8.52000    4.74000    0.00000
       N    11.36000    4.74000    0.00000
       B    12.78000    4.74000    0.00000
       N    15.62000    4.74000    0.00000
       B    17.04000    4.74000    0.00000
       N    19.88000    4.74000    0.00000
       N     0.71000    3.51000    0.00000
       B     2.13000    3.51000    0.00000
       N     4.97000    3.51000    0.00000
       B     6.39000    3.51000    0.00000
       N     9.23000    3.51000    0.00000
       B    10.65000    3.51000    0.00000
       N    13.49000    3.51000    0.00000
       B    14.91000    3.51000    0.00000
       N    17.75000    3.51000    0.00000
       B    19.17000    3.51000    0.00000
       B     0.00000    2.28000    0.00000
       N     2.84000    2.28000    0.00000
       B     4.26000    2.28000    0.00000
       N     7.10000    2.28000    0.00000
       B     8.52000    2.28000    0.00000
       N    11.36000    2.28000    0.00000
       B    12.78000    2.28000    0.00000
       N    15.62000    2.28000    0.00000
       B    17.04000    2.28000    0.00000
       N    19.88000    2.28000    0.00000
       N     0.71000    1.05000    0.00000
       B     2.13000    1.05000    0.00000
       N     4.97000    1.05000    0.00000
       B     6.39000    1.05000    0.00000
       N     9.23000    1.05000    0.00000
       B    10.65000    1.05000    0.00000
       N    13.49000    1.05000    0.00000
       B    14.91000    1.05000    0.00000
       N    17.75000    1.05000    0.00000
       B    19.17000    1.05000    0.00000
       B     0.00000   19.50000    0.00000
       N     2.84000   19.50000    0.00000
       B     4.26000   19.50000    0.00000
       N     7.10000   19.50000    0.00000
       B     8.52000   19.50000    0.00000
       N    11.36000   19.50000    0.00000
       B    12.78000   19.50000    0.00000
       N    15.62000   19.50000    0.00000
       B    17.04000   19.50000    0.00000
       N    19.88000   19.50000    0.00000
       N     0.71000   18.27000    0.00000
       B     2.13000   18.27000    0.00000
       N     4.97000   18.27000    0.00000
       B     6.39000   18.27000    0.00000
       N     9.23000   18.27000    0.00000
       B    10.65000   18.27000    0.00000
       N    13.49000   18.27000    0.00000
       B    14.91000   18.27000    0.00000
       N    17.75000   18.27000    0.00000
       B    19.17000   18.27000    0.00000
       C     0.00000   17.04000   34.00000
       C     2.84000   17.04000   34.00000
       C     4.26000   17.04000   34.00000
       C     7.10000   17.04000   34.00000
       C     8.52000   17.04000   34.00000
       C    11.36000   17.04000   34.00000
       C    12.78000   17.04000   34.00000
       C    15.62000   17.04000   34.00000
       C    17.04000   17.04000   34.00000
       C    19.88000   17.04000   34.00000
       C     0.71000   15.81000   34.00000
       C     2.13000   15.81000   34.00000
       C     4.97000   15.81000   34.00000
       C     6.39000   15.81000   34.00000
       C     9.23000   15.81000   34.00000
       C    10.65000   15.81000   34.00000
       C    13.49000   15.81000   34.00000
       C    14.91000   15.81000   34.00000
       C    17.75000   15.81000   34.00000
       C    19.17000   15.81000   34.00000
       C     0.00000   14.58000   34.00000
       C     2.84000   14.58000   34.00000
       C     4.26000   14.58000   34.00000
       C     7.10000   14.58000   34.00000
       C     8.52000   14.58000   34.00000
       C    11.36000   14.58000   34.00000
       C    12.78000   14.58000   34.00000
       C    15.62000   14.58000   34.00000
       C    17.04000   14.58000   34.00000
       C    19.88000   14.58000   34.00000
       C     0.71000   13.35000   34.00000
       C     2.13000   13.35000   34.00000
       C     4.97000   13.35000   34.00000
       C     6.39000   13.35000   34.00000
       C     9.23000   13.35000   34.00000
       C    10.65000   13.35000   34.00000
       C    13.49000   13.35000   34.00000
       C    14.91000   13.35000   34.00000
       C    17.75000   13.35000   34.00000
       C    19.17000   13.35000   34.00000
       C     0.00000   12.12000   34.00000
       C     2.84000   12.12000   34.00000
       C     4.26000   12.12000   34.00000
       C     7.10000   12.12000   34.00000
       C     8.52000   12.12000   34.00000
       C    11.36000   12.12000   34.00000
       C    12.78000   12.12000   34.00000
       C    15.62000   12.12000   34.00000
       C    17.04000   12.12000   34.00000
       C    19.88000   12.12000   34.00000
       C     0.71000   10.89000   34.00000
       C     2.13000   10.89000   34.00000
       C     4.97000   10.89000   34.00000
       C     6.39000   10.89000   34.00000
       C     9.23000   10.89000   34.00000
       C    10.65000   10.89000   34.00000
       C    13.49000   10.89000   34.00000
       C    14.91000   10.89000   34.00000
       C    17.75000   10.89000   34.00000
       C    19.17000   10.89000   34.00000
       C     0.00000    9.66000   34.00000
       C     2.84000    9.66000   34.00000
       C     4.26000    9.66000   34.00000
       C     7.10000    9.66000   34.00000
       C     8.52000    9.66000   34.00000
       C    11.36000    9.66000   34.00000
       C    12.78000    9.66000   34.00000
       C    15.62000    9.66000   34.00000
       C    17.04000    9.66000   34.00000
       C    19.88000    9.66000   34.00000
       C     0.71000    8.43000   34.00000
       C     2.13000    8.43000   34.00000
       C     4.97000    8.43000   34.00000
       C     6.39000    8.43000   34.00000
       C     9.23000    8.43000   34.00000
       C    10.65000    8.43000   34.00000
       C    13.49000    8.43000   34.00000
       C    14.91000    8.43000   34.00000
       C    17.75000    8.43000   34.00000
       C    19.17000    8.43000   34.00000
       C     0.00000    7.20000   34.00000
       C     2.84000    7.20000   34.00000
       C     4.26000    7.20000   34.00000
       C     7.10000    7.20000   34.00000
       C     8.52000    7.20000   34.00000
       C    11.36000    7.20000   34.00000
       C    12.78000    7.20000   34.00000
       C    15.62000    7.20000   34.00000
       C    17.04000    7.20000   34.00000
       C    19.88000    7.20000   34.00000
       C     0.71000    5.97000   34.00000
       C     2.13000    5.97000   34.00000
       C     4.97000    5.97000   34.00000
       C     6.39000    5.97000   34.00000
       C     9.23000    5.97000   34.00000
       C    10.65000    5.97000   34.00000
       C    13.49000    5.97000   34.00000
       C    14.91000    5.97000   34.00000
       C    17.75000    5.97000   34.00000
       C    19.17000    5.97000   34.00000
       C     0.00000    4.74000   34.00000
       C     2.84000    4.74000   34.00000
       C     4.26000    4.74000   34.00000
       C     7.10000    4.74000   34.00000
       C     8.52000    4.74000   34.00000
       C    11.36000    4.74000   34.00000
       C    12.78000    4.74000   34.00000
       C    15.62000    4.74000   34.00000
       C    17.04000    4.74000   34.00000
       C    19.88000    4.74000   34.00000
       C     0.71000    3.51000   34.00000
       C     2.13000    3.51000   34.00000
       C     4.97000    3.51000   34.00000
       C     6.39000    3.51000   34.00000
       C     9.23000    3.51000   34.00000
       C    10.65000    3.51000   34.00000
       C    13.49000    3.51000   34.00000
       C    14.91000    3.51000   34.00000
       C    17.75000    3.51000   34.00000
       C    19.17000    3.51000   34.00000
       C     0.00000    2.28000   34.00000
       C     2.84000    2.28000   34.00000
       C     4.26000    2.28000   34.00000
       C     7.10000    2.28000   34.00000
       C     8.52000    2.28000   34.00000
       C    11.36000    2.28000   34.00000
       C    12.78000    2.28000   34.00000
       C    15.62000    2.28000   34.00000
       C    17.04000    2.28000   34.00000
       C    19.88000    2.28000   34.00000
       C     0.71000    1.05000   34.00000
       C     2.13000    1.05000   34.00000
       C     4.97000    1.05000   34.00000
       C     6.39000    1.05000   34.00000
       C     9.23000    1.05000   34.00000
       C    10.65000    1.05000   34.00000
       C    13.49000    1.05000   34.00000
       C    14.91000    1.05000   34.00000
       C    17.75000    1.05000   34.00000
       C    19.17000    1.05000   34.00000
       C     0.00000   19.50000   34.00000
       C     2.84000   19.50000   34.00000
       C     4.26000   19.50000   34.00000
       C     7.10000   19.50000   34.00000
       C     8.52000   19.50000   34.00000
       C    11.36000   19.50000   34.00000
       C    12.78000   19.50000   34.00000
       C    15.62000   19.50000   34.00000
       C    17.04000   19.50000   34.00000
       C    19.88000   19.50000   34.00000
       C     0.71000   18.27000   34.00000
       C     2.13000   18.27000   34.00000
       C     4.97000   18.27000   34.00000
       C     6.39000   18.27000   34.00000
       C     9.23000   18.27000   34.00000
       C    10.65000   18.27000   34.00000
       C    13.49000   18.27000   34.00000
       C    14.91000   18.27000   34.00000
       C    17.75000   18.27000   34.00000
       C    19.17000   18.27000   34.00000
       O    12.95305   14.51391    3.11505
       H    13.89832   14.88665    3.10416
       H    12.30645   15.25437    3.30639
       O     6.36432    4.68888    7.28574
       H     7.04534    3.95837    7.03097
       H     6.80106    5.50831    6.99811
       O    10.68543    3.05899   11.98651
       H    10.61419    4.03625   11.90914
       H     9.75824    2.68994   12.08183
       O     4.26435   11.03022    3.71979
       H     4.32302   10.13543    3.37555
       H     4.96483   11.05572    4.38558
       O     8.42743    0.47322    9.10326
       H     8.39521    1.09933    8.29180
       H     9.23287   -0.07156    9.05378
       O    20.65296   11.15951    5.02864
       H    20.33425   10.21697    4.76068
       H    20.15776   11.79719    4.48380
       O    18.60608   12.28477   10.54172
       H    17.64581   12.10698   10.78383
       H    18.91335   13.00872   11.09019
       O    11.48423   18.10512    5.62875
       H    10.66049   17.72783    6.08541
       H    11.37314   19.05498    5.54484
       O    16.00751    7.68344   22.44434
       H    15.86359    7.05321   21.66048
       H    16.23677    7.13519   23.16181
       O     0.85477   -0.56636   13.52274
       H     0.49565   -1.43898   13.09574
       H     0.15385    0.11148   13.35669
       O     4.29026    4.52014    5.64821
       H     3.90726    3.68187    5.99376
       H     5.06924    4.68443    6.29500
       O     8.88061    7.24454   18.57392
       H     8.70819    7.29234   19.57521
       H     9.74498    7.63319   18.46057
       O     6.17322    6.13359   18.74243
       H     5.93138    6.73327   19.42626
       H     6.56071    6.76412   18.09258
       O     2.65978   16.48918   30.02884
       H     2.00856   16.92229   30.64971
       H     2.06732   16.41559   29.21778
       O    13.13963    6.38018    9.75479
       H    14.07856    6.45151    9.96054
       H    12.77887    5.95141   10.55312
       O     1.43582   11.07917   18.68804
       H     1.86062   11.15572   19.56917
       H     0.53679   10.67469   18.99133
       O    15.70671   15.39007    3.77622
       H    16.06725   16.35428    3.72969
       H    15.34070   15.43665    4.68311
       O    23.58287    5.58519   21.36877
       H    22.81277    4.94005   21.11777
       H    23.61242    6.06830   20.51753
       O    19.46643   12.71910    3.16680
       H    19.78148   13.62348    3.11274
       H    19.84610   12.27750    2.39207
       O     0.72676   17.78475    6.81802
       H     1.50130   17.41844    6.38105
       H    -0.06792   17.54367    6.28724
       O    17.87799    3.59023    3.22887
       H    17.79862    3.95437    4.08900
       H    18.57907    2.92541    3.40553
       O     9.06718   14.45426    5.73893
       H     9.13616   14.45968    4.72326
       H     9.76086   13.85714    6.14033
       O     9.27705   16.88830    6.85224
       H     9.31279   16.88837    7.80636
       H     9.41665   15.93429    6.56908
       O    14.24402   11.07991   18.04873
       H    14.23492   10.25095   18.58624
       H    15.18249   11.43961   18.05906
       O     3.06439    5.69273    3.55899
       H     2.62372    4.86942    3.32468
       H     3.54019    5.32084    4.34316
       O    21.70425    6.62664   13.60309
       H    21.53060    5.66250   13.56214
       H    22.55199    6.67863   12.98890
       O    10.67947   15.82409    9.68227
       H    11.37672   15.42111    9.12477
       H    10.08883   15.03841    9.73707
       O    17.21178    9.94110    3.88373
       H    17.18552   10.30544    4.73437
       H    18.05801   10.13787    3.43813
       O     9.68385    5.55760    9.75849
       H     9.93631    4.75367    9.31688
       H     8.76207    5.46711   10.08205
       O     8.13095    7.56945   21.30469
       H     8.33597    6.74485   21.82100
       H     7.17980    7.44686   21.17056
       O    20.10323    1.29595   13.48542
       H    19.47253    1.08284   12.73323
       H    19.51798    1.63989   14.20361
       O    18.73104    8.18103   20.03754
       H    18.11671    8.00448   20.75818
       H    19.19752    7.30530   19.83816
       O    19.20098   19.03891    3.28207
       H    19.55765   19.87855    3.51752
       H    19.47037   18.86789    2.36612
       O    10.14753    8.40614   10.23276
       H    10.95063    8.44265   10.76839
       H    10.12216    7.45708   10.02088
       O    15.38282   15.10548    6.64625
       H    15.47455   14.12877    6.88326
       H    14.62900   15.28224    7.21709
       O    19.22293    5.55739    9.82125
       H    20.15223    5.78220    9.61437
       H    19.18846    4.57673    9.97058
       O     7.56042   14.15370   11.67035
       H     7.29096   13.44737   12.28834
       H     7.86602   14.82200   12.28787
       O    16.11906   12.73175   26.67524
       H    17.07982   13.00453   26.89220
       H    15.90955   13.23837   25.81206
       O     8.44192   11.58545   19.20175
       H     8.01467   10.97218   18.56447
       H     8.42286   12.46035   18.79294
       O     5.68123    7.65468   10.22487
       H     6.27147    6.90536   10.39600
       H     5.45246    8.01200   11.11962
       O     4.90659    2.99803   15.25773
       H     4.49033    3.26821   16.09434
       H     4.95168    1.99127   15.21281
       O     5.00717    0.29535   14.75003
       H     5.27079    0.17489   13.79530
       H     4.01290    0.17457   14.79817
       O    22.73292    7.75731   15.68790
       H    22.18876    7.54310   14.89376
       H    22.05196    7.88408   16.35267
       O    19.77367   17.42485    5.32789
       H    19.45126   18.14553    4.76516
       H    20.05326   16.67538    4.68062
       O     1.58987    3.11839   10.77760
       H     1.94156    2.19577   10.88845
       H     1.92356    3.45643    9.90278
       O    20.94161   14.05745   20.89478
       H    21.41957   13.60524   21.58859
       H    21.55725   14.08334   20.12334
       O    18.63367    0.61843   11.10649
       H    17.71076    0.74770   11.43410
       H    18.86399   -0.35243   11.10253
       O    12.56994   15.77871   11.91887
       H    11.86100   15.90487   11.28365
       H    12.31988   15.25375   12.70038
       O    22.65519    7.54058   23.18823
       H    22.88783    6.89893   22.42113
       H    21.80520    7.94514   22.96441
       O     1.77217    8.05799    3.28816
       H     2.06311    8.39736    4.15122
       H     2.05365    7.14908    3.30407
       O    18.85088   11.89120    7.86204
       H    18.61728   10.94825    7.76033
       H    18.82407   12.10662    8.84608
       O    10.03506    5.94021    7.00597
       H     9.18243    6.35548    6.71420
       H     9.80034    5.90746    7.96773
       O    16.25506   12.65247    3.94520
       H    16.31653   13.64883    3.78828
       H    17.13339   12.35132    3.63364
       O     3.00367   16.48819   16.83071
       H     3.86858   15.97571   16.62012
       H     2.27400   15.86463   16.56622
       O     6.60150   12.85082   14.27635
       H     6.39308   12.16210   15.00647
       H     5.66224   13.14030   14.00636
       O    16.77746   13.97526   15.14845
       H    16.33663   13.40349   14.44061
       H    16.82119   14.92085   15.03888
       O     4.45302   18.32636    3.46291
       H     5.15442   17.68827    3.18171
       H     3.87657   17.69134    3.95417
       O     3.06739   15.17710   21.64853
       H     2.91398   15.83313   22.39894
       H     2.79524   15.52349   20.84617
       O    16.74977   -1.64651    3.84495
       H    16.12216   -0.82475    3.80126
       H    17.58100   -1.29600    3.34473
       O     8.00093    9.01493   23.61847
       H     7.12583    9.44644   23.39420
       H     8.00866    8.37157   22.86732
       O    21.89294    9.01737   10.14910
       H    21.85452    9.27902    9.22047
       H    22.77911    9.31983   10.44224
       O    13.00158   -2.41838   17.60641
       H    12.41386   -2.95603   18.11880
       H    13.54643   -3.04436   17.04441
       O     2.26782   19.26196   15.74644
       H     2.49030   18.34562   16.00909
       H     1.57758   19.17384   14.99389
       O     1.72409   13.05467   22.30542
       H     2.14617   12.93901   23.18962
       H     2.29123   13.84273   21.98372
       O     9.29854   14.85653    3.16318
       H     9.44343   13.97539    2.72523
       H    10.12420   15.36295    3.19481
       O    -1.65993   13.98934   15.76127
       H    -2.20126   14.72458   16.22428
       H    -2.14731   13.65310   14.98127
       O     9.24823    0.84229   19.86031
       H     8.44226    0.89349   20.35121
       H     9.71716    1.67784   19.73746
       O     7.96005    6.85010    3.37695
       H     8.02308    5.91883    3.05352
       H     8.86386    7.15064    3.56795
       O    17.99956   13.75121   19.58047
       H    18.49716   13.18837   20.20930
       H    18.53910   14.36528   19.02507
       O     1.04398   10.56994   15.35734
       H     0.32944   10.66347   15.97658
       H     1.21389    9.59257   15.30503
       O    19.85810   11.33473   16.72438
       H    19.72943   11.18230   17.70778
       H    19.69415   12.30196   16.58737
       O    14.44523    9.33081   10.95651
       H    13.78269    8.88701   11.60163
       H    15.17200    8.71935   10.82294
       O     7.60519   18.15262    4.77759
       H     7.92121   17.69315    5.57919
       H     7.08416   17.46079    4.23131
       O    21.69808   16.80414   12.01527
       H    22.14550   17.08985   11.14954
       H    22.09010   15.94481   12.33143
       O    17.39673    9.30694    7.15246
       H    16.56423    9.02218    7.53453
       H    17.79640    8.44578    6.84187
       O    23.53914   11.32967    8.65256
       H    23.81918   11.25354    9.58628
       H    24.39895   11.05189    8.24956
       O    11.19300    1.12057    4.47247
       H    10.44075    0.68524    3.99666
       H    10.78840    1.92315    4.89668
       O    16.89827   19.39573    6.34225
       H    16.79894   18.75891    7.04874
       H    17.14581   18.80457    5.52969
       O    13.74884    4.46759    4.23085
       H    13.60172    4.36911    5.22686
       H    14.64900    4.94006    4.11216
       O     5.74645   -0.48562    9.62539
       H     5.72032   -1.39824    9.26065
       H     6.75709   -0.37114    9.60797
       O    16.22128   17.95448   27.79563
       H    16.41744   18.82771   27.39271
       H    15.95033   17.32238   27.06324
       O    13.95494   14.86840   16.29429
       H    13.18686   14.23415   16.24947
       H    14.68551   14.39963   15.81742
       O     3.64135    2.42635   21.18903
       H     4.53439    2.77539   20.93158
       H     3.12886    2.45299   20.28475
       O    19.70283    2.89954   10.15236
       H    19.39392    2.01292   10.54154
       H    20.61835    2.91534   10.46445
       O    15.95747    5.80357    3.32240
       H    16.33553    5.38380    2.58645
       H    15.45737    6.73611    3.03753
       O    19.93834   10.19367   11.73332
       H    19.38115   10.90786   11.35352
       H    20.38335    9.77157   10.96069
       O     7.73188   15.49786   20.46806
       H     7.20627   16.23525   19.97560
       H     6.99959   14.89946   20.66098
       O    15.66217    7.78920   15.55723
       H    16.24603    7.01682   15.80752
       H    16.31874    8.47226   15.38128
       O     9.86261    2.85172   15.96716
       H     9.41654    1.98937   16.26093
       H    10.47875    2.63772   15.23355
       O    15.71038    7.14814    9.79317
       H    16.33593    6.94724   10.51175
       H    16.03035    6.77894    8.94875
       O     2.26124   14.69432    3.40269
       H     1.96628   13.67663    3.40423
       H     2.61687   14.96181    2.50805
       O     2.81612    4.63206   13.63490
       H     2.02068    4.07950   13.37410
       H     3.58254    4.03468   13.82258
       O     8.49207   10.90057   10.46220
       H     8.85954   10.03285   10.23814
       H     8.00164   10.83206   11.37840
       O     5.12854   -0.24406    5.86310
       H     5.03547   -0.64418    5.02086
       H     5.33447   -0.89157    6.56906
       O    14.67826    6.87366   13.18471
       H    15.32046    6.96448   12.47850
       H    15.12393    7.34547   13.95585
       O     1.27445   11.86159   26.25845
       H     0.45288   11.59928   25.84040
       H     1.49510   11.10729   26.82176
       O     4.25690   13.20852   28.06320
       H     4.08133   12.33451   27.77237
       H     3.80375   13.31922   28.99956
       O     4.29216   13.53925    6.14163
       H     3.38714   13.95684    6.37443
       H     4.21970   12.65663    6.55762
       O     6.87986    1.26894   21.32975
       H     6.26380    1.33716   20.57954
       H     6.88618    2.15106   21.80538
       O     6.58628    6.89738   15.99364
       H     6.96994    5.98927   15.75286
       H     5.92817    7.03610   15.34000
       O    11.03065   11.50696   18.07628
       H    10.17555   11.57743   18.61254
       H    11.55314   10.87936   18.63972
       O     4.60331   10.58197   28.51560
       H     3.88299   10.00372   28.27550
       H     5.05448   10.21426   29.34133
       O     4.62571   10.81950    7.32269
       H     5.58170   11.14161    7.56270
       H     4.71453   10.08543    6.65563
       O     3.12822    8.67507   18.11291
       H     2.74657    9.60719   18.08529
       H     4.10288    8.79631   18.16155
       O    16.33291    1.44710   12.38085
       H    15.70490    1.40175   11.59515
       H    16.36259    2.44217   12.51039
       O     3.41916   15.60964    9.07512
       H     3.78541   15.06758    9.77280
       H     2.66513   15.18426    8.54009
       O    10.16466    3.72904    5.12789
       H    10.55442    4.24722    4.43024
       H    10.08083    4.33440    5.89361
       O     0.91105    1.02284    8.00799
       H     0.67507    0.51691    7.20695
       H     0.06839    1.19063    8.42457
       O    10.92726    3.32771    8.32710
       H    11.55925    3.83404    7.84164
       H    11.45506    2.51233    8.57288
       O    12.21901    7.71213    7.66709
       H    12.47710    7.21988    8.54956
       H    11.54375    7.18273    7.17019
       O     7.74959   12.37178   28.31976
       H     8.17353   13.10228   27.84991
       H     8.56926   11.94845   28.79264
       O     1.17682   14.61903   15.66476
       H     0.15879   14.58866   15.67039
       H     1.56955   13.77538   16.07107
       O    17.14187    4.06265    6.11228
       H    18.04607    3.88442    6.46313
       H    16.52263    3.25538    6.21954
       O    21.43627    9.35942    7.49584
       H    21.02956   10.28747    7.23193
       H    20.93066    8.69372    6.89597
       O    11.55779    9.26612    3.24241
       H    12.33938    9.80486    3.55121
       H    11.74144    8.28777    3.36707
       O     7.55510   17.76925   31.15420
       H     8.12654   17.15104   30.65626
       H     6.73628   17.77649   30.66909
       O    12.27144   15.32201   30.97569
       H    13.25247   15.38671   31.24344
       H    12.00938   16.25234   30.66385
       O    20.04938   10.71785   19.52074
       H    19.66004    9.79328   19.56320
       H    19.74958   11.16583   20.37632
       O     7.38386    8.80498    8.19714
       H     7.33032    9.77277    8.15913
       H     6.55755    8.50935    8.65984
       O    16.14372   12.54893    6.70965
       H    16.16498   12.50872    5.72700
       H    16.96141   12.25564    7.18730
       O    12.34450    8.39568   14.81798
       H    11.49290    8.64785   15.39204
       H    12.64315    7.53779   15.19362
       O     4.86810    7.14504   25.61026
       H     5.79300    7.30866   25.89071
       H     5.09247    6.76632   24.66369
       O    13.96955    7.65155   18.16911
       H    13.50271    7.20904   17.37158
       H    14.65922    8.04040   17.61922
       O    19.04027   17.48681   11.55686
       H    19.89704   17.03602   11.34275
       H    18.38305   17.01572   10.94348
       O    23.59469    9.67954    5.79022
       H    23.74635   10.59704    5.81971
       H    22.81057    9.55516    6.37752
       O     9.08868    9.48695    4.78658
       H     9.80088    9.48482    4.09954
       H     9.47569    9.63798    5.66718
       O     9.08431    0.34653   17.02789
       H     8.17863   -0.00516   16.96701
       H     9.05502    0.60870   17.99602
       O    19.68103   19.70510   18.82296
       H    18.81411   19.54507   19.29415
       H    20.08334   18.81630   18.94712
       O    12.70915   14.35257    8.27488
       H    13.23888   14.01994    9.07116
       H    12.07053   13.60726    8.02822
       O    20.68372    7.45793    5.96400
       H    21.42880    6.83973    6.22886
       H    19.89554    6.96640    5.73595
       O     9.63172   -0.49703    3.24309
       H     9.45432   -0.59780    2.29851
       H     8.85392   -1.01437    3.70080
       O    -0.51087   15.03507    4.04784
       H     0.43875   15.11097    3.78021
       H    -0.45810   14.47924    4.92902
       O    12.24477    2.16069   14.24939
       H    11.58208    2.36703   13.52943
       H    12.69047    1.27027   14.11306
       O     6.34828   19.13481   16.84970
       H     5.84964   19.12665   16.01550
       H     5.96643   18.39633   17.45366
       O    15.45545    4.81874   26.84431
       H    15.45193    5.76351   27.20927
       H    15.56626    4.39940   27.69084
       O    20.07735    1.84705    4.24024
       H    20.89461    2.33072    4.15585
       H    19.99906    1.55211    5.18332
       O     9.92745    5.85631   13.65760
       H    10.09143    5.80755   14.61570
       H    10.85121    6.05741   13.33079
       O    23.99073   10.44198   11.42317
       H    23.29606   10.73362   12.04685
       H    24.33800    9.60796   11.86475
       O     8.00345    4.22747   18.51219
       H     7.42540    4.97113   18.75677
       H     7.67466    4.05778   17.56307
       O    18.20391   15.81378    7.05871
       H    17.32682   15.80225    6.67060
       H    18.57773   16.58615    6.57492
       O    17.23850   16.34432    9.72557
       H    17.72475   16.13345    8.89228
       H    16.80084   15.48524    9.96485
       O    16.06149   11.71525   11.21726
       H    15.58567   11.06212   10.69050
       H    15.88224   11.40555   12.18353
       O    20.60296    5.09335    3.21281
       H    20.57747    5.94930    2.69891
       H    19.67424    4.85052    3.11282
       O    22.09517    6.33451    9.68685
       H    21.95518    7.33408    9.91924
       H    22.41660    6.32405    8.74245
       O    19.60922   20.36818    6.74817
       H    19.39901   21.19776    7.15659
       H    18.76023   19.94849    6.65119
       O     5.08180    0.26853   12.09283
       H     5.28055   -0.12579   11.24033
       H     4.11337    0.30150   11.91838
       O    14.75846   17.56741   11.95566
       H    14.77471   18.23801   11.18384
       H    13.86122   17.15008   11.97733
       O     4.10554    8.34490   12.53310
       H     4.19493    8.00407   13.40172
       H     3.63194    7.57333   12.02355
       O     8.82212   14.09778   18.32601
       H     8.21960   14.67759   18.76658
       H     8.68156   14.11369   17.34889
       O    24.14658    0.94272    3.08836
       H    24.13018    1.00458    4.08003
       H    24.88933    0.35867    2.87694
       O    20.37277   13.94223    6.71103
       H    19.80078   13.16320    6.83351
       H    19.67463   14.65609    6.75418
       O    17.28651    2.99124   22.96289
       H    17.13663    2.80640   22.00385
       H    18.21011    2.70127   23.14729
       O     7.55924   11.39893    7.90060
       H     8.08715   11.71158    8.69525
       H     7.79245   11.86876    7.06729
       O     0.82204    1.22036   17.36830
       H     0.13047    0.80585   17.97443
       H     1.28894    0.46988   16.93316
       O     3.58756   15.24596   26.52357
       H     3.87336   14.47340   27.08159
       H     4.43280   15.63123   26.10356
       O     0.74890   11.74193   12.83729
       H    -0.00555   11.22014   12.46248
       H     0.70050   11.46761   13.75683
       O    16.92703    4.55936   18.59637
       H    16.25954    5.18751   18.97789
       H    17.82382    4.83478   18.96599
       O     8.40289    7.90688   12.63542
       H     8.90236    8.24489   11.85981
       H     8.92027    7.11366   12.97917
       O     4.68083    8.50920    5.70636
       H     3.72282    8.78804    5.54274
       H     4.90840    8.10161    4.85281
       O     3.30383   16.34572    4.89419
       H     3.13139   15.46176    4.41319
       H     3.75161   16.19342    5.69667
       O     7.80246    1.41943    4.54333
       H     6.86370    1.55823    4.48505
       H     7.90418    0.43772    4.51006
       O    15.01443    5.94142   20.15594
       H    14.37612    5.86932   20.95417
       H    14.72701    6.69417   19.58688
       O     1.33957   16.48075   27.61244
       H     2.17375   16.20072   27.17045
       H     0.77924   16.91587   26.97510
       O     5.72789   13.58248    3.53059
       H     5.55314   12.66946    3.11059
       H     5.24792   13.51706    4.39465
       O     2.39935    8.27845   25.83236
       H     3.30541    7.93767   25.90198
       H     2.01224    8.17629   24.95317
       O    20.06563    8.86506    3.61980
       H    20.99167    8.71142    3.32217
       H    20.19299    8.34544    4.43652
       O    19.37263   -5.48315   12.53963
       H    20.34371   -5.28558   12.69224
       H    19.03129   -4.58421   12.42464
       O     8.66776   16.03354   13.52022
       H     9.02050   16.92242   13.23687
       H     9.54564   15.55503   13.68076
       O    11.87419    9.03128   12.25992
       H    11.48917    9.87896   12.22204
       H    11.92336    8.72460   13.27968
       O     3.02817   20.42353   29.44341
       H     2.39813   20.53542   28.63729
       H     2.53848   20.82556   30.22463
       O    17.51998    5.64044   15.75849
       H    17.39427    5.06899   14.93093
       H    17.26900    5.15718   16.60519
       O     4.96714    7.67656    3.10415
       H     4.54741    6.84131    2.98230
       H     5.89132    7.54441    2.90010
       O    21.02554    3.56831   15.87874
       H    20.09886    3.51877   15.60437
       H    21.14390    2.74433   16.47030
       O    10.42948    9.76845    7.47070
       H    11.16729    9.11801    7.56732
       H     9.87032    9.35850    8.16696
       O     2.33992   -2.58785   19.37501
       H     2.70758   -2.71621   18.45867
       H     2.88040   -1.87533   19.86685
       O    14.17284   10.73962    3.05287
       H    13.77357   10.96804    2.16540
       H    14.87994   11.41668    3.15099
       O    14.69857   18.68341   19.49307
       H    14.20359   18.21732   18.77145
       H    14.14636   19.49292   19.57142
       O    10.71481   -1.11968   21.09653
       H    10.25610   -0.47714   20.48088
       H    11.06881   -1.80251   20.40617
       O     4.23528    9.42510   15.37977
       H     3.57913    9.09653   16.07117
       H     3.75636    9.89671   14.67994
       O    23.92949    6.44057   11.70461
       H    24.15275    5.63098   12.24500
       H    23.26714    6.19839   10.99770
       O     1.62877    6.50201    6.97413
       H     2.61678    6.59279    7.29523
       H     1.68285    5.66484    6.39064
       O     7.55352    6.81601    6.22904
       H     7.57734    7.76431    6.58501
       H     7.45950    6.89582    5.20601
       O     1.97434   20.50857   26.92827
       H     2.71642   20.18923   26.30050
       H     1.83697   21.47873   26.92227
       O     8.05605    1.64885   24.53071
       H     7.72680    0.71389   24.25208
       H     8.98728    1.61618   24.14815
       O    11.70585    6.27768    3.47633
       H    11.63727    6.24160    2.50780
       H    12.60535    5.81654    3.62408
       O    16.36998    5.31874   23.98180
       H    16.83917    4.44082   23.74311
       H    16.03582    5.09911   24.89867
       O     5.44499   15.27488   17.17417
       H     6.28852   15.17420   16.67270
       H     5.23757   14.31685   17.46315
       O    19.79633    3.65681    7.37867
       H    20.07321    3.72171    8.37100
       H    20.60409    3.71835    6.82164
       O    22.88733    3.42277    3.17944
       H    23.17449    2.62715    2.65835
       H    22.16028    3.84066    2.70025
       O     1.00816    3.77446    6.10664
       H     1.63209    3.55020    5.37413
       H     1.45099    3.39866    6.84934
       O    10.26876    5.38882   17.07266
       H     9.93156    4.46619   17.03923
       H     9.79205    5.85197   17.85748
       O     9.26603    1.44941   28.84859
       H     8.69364    1.18569   29.63262
       H     8.91982    2.16077   28.26074
       O    13.06312   -1.66511   25.53122
       H    13.45308   -0.91264   24.98420
       H    12.12229   -1.68490   25.27762
       O    13.37633    5.70450   22.43496
       H    13.95958    5.50925   23.21843
       H    12.67823    4.95385   22.25272
       O    12.93988   15.36205   21.69774
       H    12.31772   15.64324   22.44240
       H    13.77137   15.77786   22.00163
       O     4.10643   -1.06071   20.82198
       H     4.03625   -0.94561   21.82215
       H     4.19345   -0.14468   20.51495
       O    12.26948    1.38950   10.23482
       H    11.70278    2.09993   10.66327
       H    11.72375    0.64863   10.06312
       O    20.27812   19.04478   23.40912
       H    19.60430   18.66824   22.79515
       H    21.28542   19.00442   23.18338
       O    14.63638   14.52044   28.37926
       H    15.21241   13.78274   28.00442
       H    13.73631   14.15985   28.49244
       O     7.87188   15.10195   24.47367
       H     8.31730   14.87438   25.36157
       H     8.33905   15.75581   23.92759
       O    13.30659    4.38028    7.06793
       H    13.89906    3.63171    7.33151
       H    13.98749    5.11116    7.13857
       O     4.14608    4.76992   27.10637
       H     4.72790    3.97765   26.82058
       H     4.27915    5.52017   26.50786
       O     1.85834    3.31638   27.81815
       H     0.94482    3.67344   27.99706
       H     2.35867    3.97942   27.31719
       O    12.53343    5.21834   12.62114
       H    12.66236    4.30166   12.98283
       H    13.28690    5.75647   12.98465
       O     5.89169   17.24694   19.09578
       H     5.29159   17.41205   19.86200
       H     5.58406   16.44878   18.49438
       O     2.09218    6.16768   18.78914
       H     2.25895    7.14413   18.91009
       H     2.94978    5.94767   18.29078
       O     7.50537    4.45896   15.45168
       H     6.72614    3.89222   15.46692
       H     8.28857    3.89567   15.33716
       O    18.67395   12.97779   27.06002
       H    19.18392   13.87352   27.05105
       H    19.31717   12.26116   27.29295
       O    16.37738   11.88712   29.52369
       H    16.46046   11.90799   28.53066
       H    17.25243   11.55877   29.87527
       O     9.67286   10.77150   29.86374
       H    10.33956   10.27379   29.25160
       H    10.21606   11.44028   30.31728
       O    22.98815   12.21238    3.83017
       H    23.71252   11.58720    3.80373
       H    22.17044   11.81729    4.05744
       O     4.00509   12.98822   13.74655
       H     3.42233   13.31608   13.03760
       H     3.39604   12.48974   14.41239
       O    12.04548    9.90761   22.59803
       H    11.29550   10.51255   22.79728
       H    11.98522    9.16340   23.28420
       O    11.45767    9.85228   28.16464
       H    11.63443    9.17144   27.53657
       H    12.02253   10.62049   27.94297
       O     0.91489    9.75884   30.71983
       H     1.64903    9.41977   31.20865
       H     0.15194    9.21711   30.89140
       O     7.08990   11.55785    5.06245
       H     7.85685   10.91045    4.97027
       H     7.28070   12.34675    4.52112
       O     3.00844    3.97497   30.66877
       H     2.67458    3.45113   29.89083
       H     3.95974    4.18723   30.43270
       O     5.92474    9.60750   30.97331
       H     6.17544   10.57706   31.06280
       H     6.79652    9.09573   30.99388
       O    17.31484   -0.23035   20.24885
       H    17.14021   -0.65484   21.11708
       H    16.88996   -0.79510   19.51488
       O     5.23894    1.05286   19.14893
       H     4.44355    1.45304   18.72767
       H     5.73716    0.59495   18.37289
       O    19.51825   20.35924   27.89046
       H    19.81474   19.82433   27.13755
       H    19.57176   19.84476   28.73577
       O     4.80068   13.85148   10.88857
       H     5.74815   14.10332   11.05085
       H     4.71115   12.93079   10.58665
       O    12.47789    0.62639   21.98887
       H    12.05828   -0.21544   21.68067
       H    13.03083    1.09691   21.23985
       O    18.20927    2.35969   15.51891
       H    18.17627    1.34460   15.79332
       H    17.36769    2.57708   15.08258
       O     5.12854   10.86978   24.30041
       H     5.66636   10.85951   25.12399
       H     4.43781   11.59787   24.49163
       O    14.51045   14.00437   10.28171
       H    13.93503   14.29338   11.04746
       H    14.90418   13.15027   10.47300
       O    13.99465    1.64128   20.20038
       H    14.92576    2.01475   20.16861
       H    13.56525    2.25060   19.51703
       O     5.57746    2.52449   26.77640
       H     6.48771    2.87934   26.58842
       H     5.53105    2.28731   27.72865
       O    13.72246   11.14775    6.88101
       H    14.47768   11.74171    6.99055
       H    13.28916   11.14562    7.76040
       O    20.29711   11.02681   28.28326
       H    20.26401   10.05443   28.13560
       H    20.12994   11.13265   29.24621
       O     6.45313   10.61890   26.62942
       H     5.71432   10.67186   27.28456
       H     7.03726   11.39084   26.91407
       O    13.63301    1.92467   27.42782
       H    13.45872    0.99839   27.75966
       H    14.62785    1.86947   27.45921
       O    13.80813   21.52329   31.15202
       H    13.06028   21.67303   30.52809
       H    14.14386   20.60893   30.92118
       O    19.28228    8.11900   13.31787
       H    19.58745    8.86109   12.66882
       H    20.10692    7.52803   13.35810
       O    -0.82310   14.44751   30.55322
       H    -0.68790   14.30631   29.60213
       H    -0.27282   13.77914   31.01541
       O     4.97408   17.07071    7.59017
       H     4.39838   16.54789    8.23577
       H     5.74869   16.47527    7.42887
       O     6.69849    4.99320   10.05986
       H     6.18337    4.18629   10.22408
       H     6.32046    5.19495    9.15097
       O    12.61938   12.82064   20.51139
       H    12.96020   12.67744   19.58261
       H    12.91676   13.76665   20.73221
       O    16.56206    6.18495   30.62426
       H    16.94737    6.41666   31.48330
       H    16.03630    7.01006   30.44069
       O    11.21365   13.00810   25.53802
       H    10.60818   12.55200   24.84245
       H    11.68798   13.64811   24.93047
       O    16.70072   20.53807   24.69972
       H    16.77161   21.33580   24.16386
       H    15.74186   20.28157   24.65380
       O     5.63637   16.27606   25.32217
       H     6.40634   15.70596   24.93040
       H     6.02091   16.99782   25.93700
       O    13.16218    7.49648   26.52348
       H    14.09569    7.76289   26.74586
       H    12.87554    6.75174   27.17687
       O     1.71865    5.13270   25.20096
       H     2.25220    4.51990   24.59762
       H     1.63535    5.96710   24.72977
       O    14.98744   15.64696   30.85712
       H    15.29113   15.39307   29.91075
       H    15.71332   15.32541   31.42624
       O     7.29893   19.24784   23.12057
       H     7.31570   19.86287   22.32842
       H     7.89139   18.45089   22.85978
       O     4.75405   18.68675   23.45627
       H     5.76194   18.80396   23.43661
       H     4.68579   17.85180   23.94110
       O    17.88265    5.46129   28.14868
       H    17.94721    6.31775   27.68587
       H    17.62021    5.73162   29.08962
       O    13.95144    0.59903   24.43625
       H    13.59361    1.35152   24.96322
       H    13.44810    0.53927   23.49954
       O     0.03303   14.07182   27.88065
       H     0.42607   13.34348   27.35044
       H     0.55550   14.90018   27.68786
       O    11.53914   17.95251   29.83821
       H    12.46760   18.18504   29.59730
       H    11.21140   18.72439   30.37424
       O     7.56662    8.08119   26.34621
       H     7.30666    9.03555   26.43521
       H     7.56848    7.83723   27.33941
       O    20.74444   16.35780   24.40413
       H    20.51349   15.40794   24.22583
       H    20.27814   16.88079   23.74953
       O     4.34328    0.26588   25.75064
       H     4.92222    1.09082   25.92505
       H     4.47970   -0.08146   24.78460
       O    21.20858   18.88588   26.12477
       H    20.88420   19.12548   25.21421
       H    21.89282   19.55383   26.35158
       O    17.69284   14.42348   30.65534
       H    18.66311   14.29236   30.66995
       H    17.19563   13.71234   30.16071
       O    22.93575   13.90056   18.99311
       H    23.10122   14.47190   18.21521
       H    22.93612   13.01512   18.53273
       O    17.34085   15.82104   24.59237
       H    16.39919   15.66802   24.84186
       H    17.79846   16.05439   25.44411
       O    11.74464   -0.32507   16.48799
       H    10.77067   -0.49230   16.55903
       H    12.24586   -1.08713   16.98633
       O    17.87871    8.29055   26.24667
       H    17.58055    9.09905   25.71783
       H    18.07456    7.54788   25.63868
       O     3.56062   13.90957   30.79666
       H     3.28476   14.86350   30.72665
       H     2.82993   13.30690   30.67035
       O     8.72305   19.04679   26.98076
       H     7.78232   18.70324   27.19073
       H     9.11451   19.64403   27.70470
       O    12.26059    5.66945   28.53763
       H    13.09589    5.27607   28.95526
       H    11.85051    6.13460   29.36865
       O    11.07858   16.27441   19.45214
       H    10.38470   15.67367   19.08582
       H    11.80246   15.77801   19.91347
       O    10.65716    1.99356   23.55868
       H    11.23968    2.39645   24.25172
       H    11.16713    1.46409   22.96047
       O    15.05063   16.15326   26.12303
       H    14.85104   15.61377   26.96376
       H    14.23045   16.67452   25.90700
       O    25.06210    6.67350   15.11103
       H    24.77348    5.82612   14.71730
       H    24.25741    7.08627   15.47990
       O    11.36678    7.05030   30.87430
       H    10.64310    6.48754   31.18407
       H    10.91383    7.86094   30.68536
       O    11.17656   -3.03675    3.41350
       H    11.16763   -2.41439    2.68155
       H    11.40336   -2.52212    4.21163
       O     4.96864   18.27039   29.73057
       H     4.44222   19.13143   29.68151
       H     4.25819   17.52156   29.87907
       O    20.27148   10.95205   24.90858
       H    19.32645   11.15113   25.03616
       H    20.36006   10.42267   24.06177
       O     8.12407    8.95553   15.28815
       H     7.62816    8.12417   15.63699
       H     8.45878    8.71842   14.36166
       O    13.62750    1.86186    4.04799
       H    12.69168    1.53527    4.10631
       H    13.62802    2.88971    3.99409
       O    21.04328    5.46793   17.62271
       H    20.93024    4.94789   16.84725
       H    21.94803    5.50327   17.89459
       O     0.49147    3.75165   13.08352
       H     0.69544    3.43557   12.14718
       H     0.04317    2.99488   13.48591
       O    11.78475    2.45918   29.57974
       H    11.13264    1.96319   29.16129
       H    12.18882    2.97564   28.84176
       O     5.66991   13.84843   20.91282
       H     4.84158   14.31500   21.13808
       H     6.11172   13.59331   21.77134
       O    13.97553   11.10044   30.86277
       H    13.19569   11.57617   30.51264
       H    14.78050   11.39939   30.27670
       O    15.67378    7.77268   27.84453
       H    16.45631    8.10690   27.27525
       H    15.51903    8.37840   28.56717
       O     8.27506    2.40932    7.14744
       H     8.17953    2.29780    6.15057
       H     9.05795    2.91753    7.24171
       O     5.58943    1.97973   29.38461
       H     4.65236    1.79946   29.39083
       H     5.69722    2.95825   29.62762
       O     9.97165   12.07825    3.04745
       H    10.50884   12.27056    3.87446
       H    10.44211   11.35824    2.66176
       O     0.34649    3.66936   20.84779
       H    -0.07875    3.10347   21.62834
       H     0.31194    3.05361   20.04199
       O    14.14493    3.92874   14.98936
       H    14.56343    3.54877   15.80756
       H    13.57018    3.26729   14.51714
       O     8.67231   -2.54307   22.39308
       H     9.57513   -2.33245   22.08756
       H     8.30998   -3.13986   21.67421
       O    19.08470   15.81423   17.65473
       H    19.89669   16.30839   17.88464
       H    18.32118   16.35207   17.95687
       O     3.34214    8.29784   30.69002
       H     4.13249    8.66395   31.07584
       H     3.10759    8.71070   29.80302
       O    16.81322   20.84710   27.57947
       H    17.74077   20.71483   27.85789
       H    16.88939   20.81384   26.58167
       O    17.94887    7.11213    4.92517
       H    17.65260    8.00640    4.71523
       H    17.22194    6.52584    4.66189
       O    19.38761    5.24346   19.51559
       H    19.79178    4.84533   20.27571
       H    20.08666    5.17543   18.80689
       O    18.99516   16.06507   26.76177
       H    18.91796   16.43032   27.67126
       H    19.84059   16.41988   26.33941
       O    14.84070   18.75603   30.78304
       H    14.81015   17.76945   31.00473
       H    15.71716   19.14806   30.86262
       O    18.70121   12.06056   21.52201
       H    18.94507   12.53460   22.33472
       H    18.10532   11.35911   21.85015
       O    13.15935   12.03627   27.42279
       H    12.74768   12.58885   26.76074
       H    14.07950   12.00055   27.10131
       O    15.49603    1.88112    6.17249
       H    14.82625    1.88763    5.40648
       H    15.95383    1.02632    6.18591
       O    18.72431   10.97725   30.84872
       H    18.98598    9.99614   31.03650
       H    18.93742   11.47161   31.64567
       O     9.08322    5.37953   22.92729
       H     9.13737    5.89476   23.78318
       H     9.99321    5.03942   22.77370
       O    10.24797    4.51305   30.58524
       H    10.74248    3.89716   30.02308
       H     9.76571    3.87899   31.10312
       O     4.17060    5.01148   17.40699
       H     4.15581    5.75327   16.62474
       H     4.89422    5.37213   17.99696
       O     2.60694   12.57998   16.38473
       H     2.17698   11.65157   16.35769
       H     3.52044   12.66135   16.88763
       O     5.02064   12.70845   17.65159
       H     5.54394   11.99735   17.09109
       H     5.00987   12.17480   18.53844
       O     8.69447   13.71075    9.28850
       H     8.29251   13.54244   10.19637
       H     8.19097   14.11027    8.57419
       O     9.65959    6.90418   25.08626
       H    10.50279    7.40852   24.70965
       H     8.97713    7.56726   25.40868
       O    20.47580    4.03161   25.15413
       H    20.33229    3.78458   26.05054
       H    21.46852    4.29500   25.11184
       O    17.51184   18.10044   23.17139
       H    17.34732   18.73043   23.91315
       H    17.44474   17.18746   23.54144
       O    14.59237    8.57135   30.62183
       H    13.85272    7.94634   30.38934
       H    14.14511    9.44207   30.82288
       O    10.98354   12.46801   11.36302
       H    10.22057   11.96860   10.96296
       H    11.75692   12.18367   10.86106
       O    15.25233    0.45622   14.82271
       H    15.69665    0.78873   13.97553
       H    15.44959    1.21566   15.41992
       O    12.69046   10.62569    9.30068
       H    12.02030   10.04296    8.82326
       H    13.31953    9.95048    9.63242
       O     9.26817   14.31457   26.76157
       H     9.46015   15.13146   27.26957
       H    10.07985   13.93341   26.40918
       O    15.28491   15.13370   19.10542
       H    15.85355   14.32584   19.10537
       H    14.75336   14.97513   18.32436
       O    16.80958   -3.22396   13.53495
       H    16.15046   -2.76210   12.89756
       H    17.55509   -2.64651   13.31328
       O     0.56906    6.25945   27.79137
       H     1.09366    6.36563   28.60294
       H     1.17656    6.18176   26.96573
       O     7.98101    6.58037   28.79911
       H     8.52216    7.02084   29.51283
       H     8.38750    5.79423   28.44653
       O    15.04794    0.86622    9.98921
       H    14.03000    0.88961   10.01824
       H    15.30503    0.08917    9.46967
       O     5.55860    4.72793   29.57901
       H     6.21150    5.53027   29.40903
       H     5.07710    4.64021   28.72927
       O    10.53376   -1.40238   24.60194
       H    10.53881   -0.73245   23.85308
       H     9.78197   -1.21009   25.25298
       O    20.13472    8.27591   27.89147
       H    20.76485    7.49872   27.67227
       H    19.48264    8.40860   27.17331
       O    19.43668   14.01096   23.71814
       H    19.67903   13.36374   24.40707
       H    18.63339   14.48981   24.06293
       O     9.45242   16.68641   28.34562
       H    10.32202   16.85672   28.73927
       H     9.28619   17.52215   27.85889
       O    16.81813   10.23986   22.47960
       H    16.57542    9.25131   22.45115
       H    16.05079   10.75358   22.15689
       O     4.64943    5.42864   23.16712
       H     5.12601    4.58735   23.32866
       H     3.93168    5.05207   22.58058
       O    16.99848   17.30762   18.28528
       H    16.54170   17.43732   17.40096
       H    16.40771   16.63024   18.78395
       O    15.90212   -2.13106   15.92150
       H    16.25636   -2.52362   15.14867
       H    15.66509   -1.21580   15.68554
       O     3.96328    8.99778   22.68042
       H     3.21049    8.48936   23.05630
       H     4.21316    9.74274   23.28409
       O    11.92210    9.69515   19.98655
       H    12.39610    8.93516   19.54363
       H    12.02413    9.58534   20.97322
       O     9.99026   11.56916   23.61495
       H     9.23351   10.92712   23.79342
       H     9.68298   12.15121   22.83503
       O    14.39669    8.04966    3.44594
       H    14.49489    8.93579    2.97973
       H    14.62367    8.23928    4.38932
       O    26.63153   11.28737   19.82809
       H    27.10535   12.06913   20.21218
       H    25.71296   11.39627   20.33545
       O     1.70517   17.71627    9.64650
       H     1.31342   17.90508    8.75436
       H     2.31429   16.94057    9.44371
       O    14.27769   11.74916   22.41302
       H    13.78966   12.23046   21.69970
       H    13.53972   11.10196   22.58909
       O    15.59723   18.18947    8.45576
       H    16.16047   17.53103    8.97199
       H    14.68282   17.82920    8.18725
       O    14.79506    4.20879   29.83025
       H    15.45967    4.65985   30.43538
       H    14.46042    3.50134   30.38667
       O    16.90059    1.44865   30.74353
       H    16.04160    1.94459   31.05304
       H    16.69780    1.37604   29.78790
       O     6.81390    9.14844   18.50904
       H     7.61426    8.63266   18.75261
       H     6.51513    9.45521   19.35108
       O    20.83082   17.25884   19.42859
       H    20.29148   16.86358   20.10760
       H    21.80668   17.15272   19.59149
       O     9.04032    8.50571   30.85079
       H     9.12174    9.49709   30.62573
       H     9.29245    8.45238   31.78521
       O    15.75193   13.39381   24.03587
       H    16.29801   13.85153   23.30948
       H    15.06167   12.79397   23.57798
       O     2.37648    0.54878   11.42879
       H     2.09807    0.06539   12.26551
       H     2.07420   -0.01341   10.69987
       O     7.74477    0.75083   30.73533
       H     7.88443   -0.18738   31.08553
       H     6.83051    0.83708   30.43946
       O    10.00117    5.01430   26.96754
       H     9.82544    5.80166   26.35879
       H    10.72830    5.20257   27.65236
       O    19.57861   16.38433   21.66334
       H    20.07724   15.55235   21.37938
       H    18.62981   16.13914   21.80051
       O    17.48698    6.37344   12.13286
       H    18.09947    6.15788   11.41369
       H    18.06059    6.92808   12.72776
       O     2.14392   16.56064   24.24299
       H     1.16944   16.34483   24.37147
       H     2.66863   16.20877   25.00067
       O    10.57862    9.01244   16.65064
       H     9.65177    8.91846   16.29882
       H    10.77709    9.94932   16.83904
       O     5.30352    7.22684   21.19369
       H     5.23855    6.43951   21.87335
       H     4.83367    7.92349   21.76558
       O    10.88106   14.31216   13.51643
       H    10.79632   13.68961   12.74568
       H    10.95833   13.74493   14.36151
       O     6.91220   14.69850    7.22127
       H     6.08963   14.20573    6.97611
       H     7.65985   14.64625    6.54943
       O    16.05082    0.91559    3.27466
       H    16.44615    1.73835    3.51328
       H    15.06806    1.10881    3.42672
       O    10.85481   -0.88538    9.56386
       H    11.40122   -1.58113    9.17740
       H    10.72296   -1.17066   10.44708
       O    12.90777   17.14997    7.77721
       H    12.86132   16.17764    7.69721
       H    12.60573   17.45389    6.90797
       O     8.38658    0.81074   12.00867
       H     8.19239    0.69858   11.02849
       H     7.44580    1.08767   12.33829
       O    16.45761    3.93116   13.40549
       H    16.78217    4.73421   12.85379
       H    15.59399    4.26288   13.78637
       O    12.08452    7.71681   24.05338
       H    12.43446    6.96461   23.48356
       H    12.60764    7.59063   24.94428
       O    15.86385   11.58982   13.83815
       H    14.95186   11.33440   14.15572
       H    16.52101   11.01212   14.24657
       O    16.37838   12.83941   17.54489
       H    17.09866   12.94002   18.18183
       H    16.78291   13.13257   16.68321
       O    17.96870    9.91027   15.06808
       H    18.44957    9.26681   14.47096
       H    18.62877   10.45601   15.64123
       O    19.82845   23.20183   27.86938
       H    19.49924   22.24014   27.74997
       H    19.06909   23.89923   27.97169
       O    10.72956   12.51775    7.90195
       H    10.11623   12.83350    8.58114
       H    10.72700   11.52669    7.80864
       O    -2.99160   19.50376   16.40298
       H    -3.74359   18.93225   16.65260
       H    -2.34884   19.54945   17.25943
       O     7.70394   14.75973   15.81528
       H     8.03853   15.20219   15.02065
       H     7.14877   14.07208   15.29452
       O    22.45787   14.30896   12.94781
       H    22.51638   14.40768   13.92958
       H    22.37126   13.32026   12.82715
       O    10.46173    3.10702   19.34910
       H     9.68802    3.58904   19.02498
       H    11.06651    2.97141   18.60384
       O     4.28051    6.65956    7.89842
       H     4.62827    7.24511    8.67637
       H     4.67910    6.91192    6.99246
       O    19.51439   19.39434   30.52065
       H    18.77911   18.67482   30.37931
       H    19.06162   20.07734   31.11000
       O    11.69061   13.06139    5.20448
       H    12.40651   13.48191    4.69399
       H    12.11610   12.54638    5.92193
       O     6.29585   11.03055   15.88045
       H     7.05597   10.41345   15.81973
       H     5.51215   10.44936   15.68993
       O    11.42670    3.93996   21.92001
       H    11.20743    3.12946   22.44024
       H    11.03440    3.73471   21.00513
       O    12.47679   18.63679   13.82894
       H    13.27200   18.22595   13.44344
       H    12.42046   18.55764   14.83201
       O    10.13617   18.33885   12.25438
       H     9.52869   19.09318   12.27232
       H    10.86874   18.69269   12.84214
       O     3.34203    1.68957    6.19637
       H     4.13840    1.05775    5.96719
       H     2.88609    1.12110    6.85817
       O     5.35313    2.54196    9.73780
       H     5.76455    1.93640    9.09820
       H     4.86723    1.90787   10.32109
       O    -3.78131   10.69202   25.10374
       H    -4.39750   11.24881   25.55217
       H    -4.03005   10.67060   24.14666
       O     1.73029   13.85374    7.47149
       H     1.91062   12.96194    7.89183
       H     0.73407   13.84254    7.22451
       O    12.54545    2.02060   17.50459
       H    12.14182    1.12278   17.24780
       H    12.47368    2.56709   16.69740
       O     8.01089    4.26366    2.90815
       H     8.20680    3.85958    3.78202
       H     7.37434    3.66647    2.56037
       O     7.24154   12.87457   22.89930
       H     7.45639   13.63651   23.50260
       H     6.62387   12.31649   23.44748
       O     8.25345    3.15431   26.83421
       H     8.89037    3.92332   26.67799
       H     8.42328    2.53452   26.05797
       O    26.85528    2.71530    2.91787
       H    26.83379    3.48334    3.59049
       H    25.97978    2.22687    3.04857
       O     6.07613   -1.39280   27.07755
       H     5.61032   -0.63958   26.68979
       H     5.52079   -1.62124   27.83475
       O    14.54224    8.50654    6.29876
       H    14.21305    9.44578    6.41600
       H    13.74375    8.03476    6.65711
       O     2.99808    4.09012    8.66206
       H     3.87952    3.65455    8.71136
       H     3.31564    5.07475    8.62655
       O    22.74006   12.35802   30.36518
       H    22.31222   11.43272   30.62233
       H    22.40680   12.55151   29.49278
       O    16.62882    2.43471   20.44691
       H    16.92201    3.25526   19.80582
       H    17.13074    1.59410   20.34334
       O     3.16956   12.97843   24.85941
       H     3.63691   13.73470   25.28608
       H     2.48993   12.61669   25.53945
       O     6.70365   16.14762    3.19159
       H     6.37178   15.27264    3.50612
       H     7.65037   15.88313    2.99977
       O    13.44960   -1.05247   28.16088
       H    13.02762   -1.12549   27.28757
       H    14.39599   -1.20203   28.07812
       O    -1.32900    8.61213   22.83689
       H    -1.38379    7.73263   23.26077
       H    -1.73672    8.46736   21.95595
       O     7.05175   10.63056   12.59051
       H     6.81316   11.32491   13.28782
       H     6.97688    9.76118   12.96562
       O     5.94645   12.16474   30.81402
       H     6.25822   12.58155   29.95594
       H     5.21026   12.75626   31.18226
       O    15.13385    2.47132   16.90718
       H    14.41601    2.02978   17.33463
       H    15.99866    2.48330   17.33997
       O     2.50918    2.99690   23.76093
       H     2.86250    2.88596   22.78754
       H     3.24247    2.66449   24.32277
       O    21.34653   17.12133   30.81700
       H    20.82307   16.34579   30.99331
       H    20.89426   17.92165   31.00865
       O    20.26774    8.17862   17.06527
       H    19.52904    8.83300   17.02881
       H    19.97965    7.30246   17.36033
       O    15.79143    6.33902    7.24462
       H    16.37392    5.60783    6.85336
       H    15.62420    7.05075    6.57853
       O    18.85466    6.30199   24.28830
       H    17.90625    5.90753   24.31254
       H    19.45539    5.56724   24.73531
       O     2.19369    9.66361   28.03017
       H     2.06704    9.11873   27.21283
       H     1.46892    9.74769   28.62094
       O    20.41063    2.19827   23.01785
       H    20.65434    1.29266   23.32031
       H    20.45914    2.71917   23.87016
       O    14.86185   17.24457   21.72786
       H    15.55252   17.56872   22.35719
       H    14.72549   17.90188   20.97920
       O     1.68822    6.34282   30.74033
       H     2.14159    5.52245   31.00409
       H     2.31718    7.16559   30.74558
       O    11.74145   13.06334   15.95368
       H    12.22166   12.30739   15.54266
       H    11.32297   12.70340   16.81651
       O     6.85336    3.51911   23.04102
       H     7.12729    2.81151   23.66002
       H     7.60354    4.16911   22.96476
       O    18.12358   17.29642   29.76700
       H    17.43399   17.45705   29.07318
       H    17.95480   16.43708   30.18641
       O    19.53658    8.42801   30.65315
       H    19.53882    7.43906   30.96639
       H    19.68661    8.33508   29.68684
       O    16.81366   15.20749   21.64836
       H    17.19806   14.56524   21.03322
       H    16.03350   15.60240   21.18189
       O     2.93121   11.15798   20.93112
       H     3.14269   10.30137   21.37297
       H     2.38766   11.76085   21.50100
       O    11.92960    3.35669   25.39885
       H    11.27505    4.01307   25.83400
       H    12.29021    2.90649   26.17337
       O    12.69421    6.13789   16.13312
       H    11.89734    5.79511   16.57684
       H    13.09086    5.28503   15.71208
       O    -1.14019    5.93548   31.15520
       H    -0.12164    5.98477   31.21457
       H    -1.37468    4.97502   31.27312
       O    19.64520   22.74856   30.86431
       H    19.61097   23.13795   29.96696
       H    18.82939   22.22202   31.04981
       O    11.03242   15.62293   23.52379
       H    10.75351   16.48797   23.92517
       H    10.34245   15.27470   22.87020
       O    13.52494   10.90668   15.35622
       H    13.79802   10.87911   16.33090
       H    13.26365    9.97961   15.11597
       O     1.75657   19.41004   23.29154
       H     2.20348   18.91075   24.01580
       H     1.98630   20.34340   23.44098
       O     2.81667    2.29400   18.54211
       H     2.10182    1.75601   18.09484
       H     2.82739    3.13181   17.98785
       O    11.56921   12.65420   30.91788
       H    11.51527   13.64454   30.95333
       H    11.94949   12.40592   31.77443
       O    10.05043   13.61968   21.75125
       H    10.77118   13.21055   21.23294
       H     9.46926   13.84691   21.00743
