# Supplementary material for: Sub-diffractional infrared absorption of two-dimensional water
Source: Nat Commun. 2026 May 14;17:6430. doi: 10.1038/s41467-026-72629-9 (PMC13376428; doi:10.1038/s41467-026-72629-9)
Supplement: Supplementary file 4 — Supplementary Data 2 [file 41467_2026_72629_MOESM4_ESM.zip › hBN_graph_N=3.inp]

&FORCE_EVAL
  METHOD QUICKSTEP
  &DFT
    CHARGE 0
    BASIS_SET_FILE_NAME BASIS_MOLOPT
    POTENTIAL_FILE_NAME ./POTENTIAL
    &MGRID
      CUTOFF 400
      REL_CUTOFF 40
    &END MGRID
    &QS
      EPS_DEFAULT 1.0E-12
      WF_INTERPOLATION ASPC
      EXTRAPOLATION_ORDER 4
    &END QS

    &POISSON
      PERIODIC XYZ
    &END POISSON
    
    &SCF

      &OUTER_SCF
        MAX_SCF 10
        EPS_SCF 1.0E-7
      &END OUTER_SCF

      SCF_GUESS ATOMIC
      MAX_SCF 20

      &OT ON
        MINIMIZER DIIS
        SAFE_DIIS T
        PRECONDITIONER FULL_KINETIC
      &END OT

      &PRINT
        &RESTART
          &EACH
            MD 1
          &END EACH
        &END
      &END

    EPS_SCF      1.0E-7
    &END SCF

    &XC
      &XC_FUNCTIONAL BLYP
      &END XC_FUNCTIONAL
      &XC_GRID
        XC_SMOOTH_RHO NN10
        XC_DERIV NN10_SMOOTH
      &END
      &vdW_POTENTIAL
        DISPERSION_FUNCTIONAL PAIR_POTENTIAL
        &PAIR_POTENTIAL
            TYPE DFTD3
            CALCULATE_C9_TERM T
            REFERENCE_C9_TERM T
            LONG_RANGE_CORRECTION T
            PARAMETER_FILE_NAME dftd3.dat
            VERBOSE_OUTPUT F
            REFERENCE_FUNCTIONAL BLYP
            EPS_CN 1.0E-6
        &END PAIR_POTENTIAL
      &END vdW_POTENTIAL
    &END XC
   
    &PRINT
      &MOMENTS
        FILENAME =dipole.dip
        &EACH
          MD 4
        &END EACH
      &END MOMENTS
    &END PRINT


  &END DFT

  &SUBSYS
    &CELL
      ABC 29.8200 27.0546 54.0000
      PERIODIC XYZ
    &END CELL
    &COORD
      @INCLUDE 'coords.xyz'
    &END COORD
    &VELOCITY
      @INCLUDE 'velos.xyz'
    &END VELOCITY
    &KIND H
      BASIS_SET DZVP-MOLOPT-SR-GTH
      POTENTIAL GTH-BLYP-q1
    &END KIND
    &KIND O
      BASIS_SET DZVP-MOLOPT-SR-GTH
      POTENTIAL GTH-BLYP-q6
    &END KIND
    &KIND C
      BASIS_SET DZVP-MOLOPT-SR-GTH
      POTENTIAL GTH-BLYP-q4
    &END KIND
    &KIND B
      BASIS_SET DZVP-MOLOPT-SR-GTH
      POTENTIAL GTH-BLYP-q3
    &END KIND

    &KIND N
      BASIS_SET DZVP-MOLOPT-SR-GTH
      POTENTIAL GTH-BLYP-q5
    &END KIND
  &END SUBSYS

&END FORCE_EVAL


&GLOBAL
  PROJECT dft
  RUN_TYPE MD
  PRINT_LEVEL LOW
  FFTW_PLAN_TYPE EXHAUSTIVE
  FFTW_WISDOM_FILE_NAME fftw_wisdom.dat
  SAVE_MEM TRUE
  &TIMINGS
     THRESHOLD 0.000001
  &END
&END GLOBAL

&MOTION
  &PRINT
    &FORCES
    #1 Ha/Bohr = 51.42208619083232 eV/Angstrom
      &EACH
        MD 1
      &END EACH
    &END FORCES
    &VELOCITIES
      &EACH
        MD 1
      &END EACH
    &END VELOCITIES
    &RESTART
      &EACH
        MD 1
      &END EACH
    &END RESTART
  &END PRINT
  &MD
    ENSEMBLE NVT
    TIMESTEP 0.5
    TEMPERATURE 300.0
    STEPS 200000
    &THERMOSTAT
      REGION GLOBAL
      TYPE CSVR
      &CSVR
        TIMECON 500
      &END CSVR
    &END THERMOSTAT
  &END MD
  &CONSTRAINT
    &FIXED_ATOMS
      COMPONENTS_TO_FIX XYZ
      LIST 1..616
    &END FIXED_ATOMS
  &END CONSTRAINT
    
&END MOTION
