# Supplementary material for: Sub-diffractional infrared absorption of two-dimensional water
Source: Nat Commun. 2026 May 14;17:6430. doi: 10.1038/s41467-026-72629-9 (PMC13376428; doi:10.1038/s41467-026-72629-9)
Supplement: Supplementary file 4 — Supplementary Data 2 [file 41467_2026_72629_MOESM4_ESM.zip › last_frame_graph_N=1.xyz]

886
frame 106692 | Written by MDAnalysis XYZWriter (release 2.9.0)
       C     0.00000   25.56000    0.00000
       C     2.84000   25.56000    0.00000
       C     4.26000   25.56000    0.00000
       C     7.10000   25.56000    0.00000
       C     8.52000   25.56000    0.00000
       C    11.36000   25.56000    0.00000
       C    12.78000   25.56000    0.00000
       C    15.62000   25.56000    0.00000
       C    17.04000   25.56000    0.00000
       C    19.88000   25.56000    0.00000
       C    21.30000   25.56000    0.00000
       C    24.14000   25.56000    0.00000
       C    25.56000   25.56000    0.00000
       C    28.40000   25.56000    0.00000
       C     0.71000   24.33000    0.00000
       C     2.13000   24.33000    0.00000
       C     4.97000   24.33000    0.00000
       C     6.39000   24.33000    0.00000
       C     9.23000   24.33000    0.00000
       C    10.65000   24.33000    0.00000
       C    13.49000   24.33000    0.00000
       C    14.91000   24.33000    0.00000
       C    17.75000   24.33000    0.00000
       C    19.17000   24.33000    0.00000
       C    22.01000   24.33000    0.00000
       C    23.43000   24.33000    0.00000
       C    26.27000   24.33000    0.00000
       C    27.69000   24.33000    0.00000
       C     0.00000   23.10000    0.00000
       C     2.84000   23.10000    0.00000
       C     4.26000   23.10000    0.00000
       C     7.10000   23.10000    0.00000
       C     8.52000   23.10000    0.00000
       C    11.36000   23.10000    0.00000
       C    12.78000   23.10000    0.00000
       C    15.62000   23.10000    0.00000
       C    17.04000   23.10000    0.00000
       C    19.88000   23.10000    0.00000
       C    21.30000   23.10000    0.00000
       C    24.14000   23.10000    0.00000
       C    25.56000   23.10000    0.00000
       C    28.40000   23.10000    0.00000
       C     0.71000   21.87000    0.00000
       C     2.13000   21.87000    0.00000
       C     4.97000   21.87000    0.00000
       C     6.39000   21.87000    0.00000
       C     9.23000   21.87000    0.00000
       C    10.65000   21.87000    0.00000
       C    13.49000   21.87000    0.00000
       C    14.91000   21.87000    0.00000
       C    17.75000   21.87000    0.00000
       C    19.17000   21.87000    0.00000
       C    22.01000   21.87000    0.00000
       C    23.43000   21.87000    0.00000
       C    26.27000   21.87000    0.00000
       C    27.69000   21.87000    0.00000
       C     0.00000   20.64000    0.00000
       C     2.84000   20.64000    0.00000
       C     4.26000   20.64000    0.00000
       C     7.10000   20.64000    0.00000
       C     8.52000   20.64000    0.00000
       C    11.36000   20.64000    0.00000
       C    12.78000   20.64000    0.00000
       C    15.62000   20.64000    0.00000
       C    17.04000   20.64000    0.00000
       C    19.88000   20.64000    0.00000
       C    21.30000   20.64000    0.00000
       C    24.14000   20.64000    0.00000
       C    25.56000   20.64000    0.00000
       C    28.40000   20.64000    0.00000
       C     0.71000   19.41000    0.00000
       C     2.13000   19.41000    0.00000
       C     4.97000   19.41000    0.00000
       C     6.39000   19.41000    0.00000
       C     9.23000   19.41000    0.00000
       C    10.65000   19.41000    0.00000
       C    13.49000   19.41000    0.00000
       C    14.91000   19.41000    0.00000
       C    17.75000   19.41000    0.00000
       C    19.17000   19.41000    0.00000
       C    22.01000   19.41000    0.00000
       C    23.43000   19.41000    0.00000
       C    26.27000   19.41000    0.00000
       C    27.69000   19.41000    0.00000
       C     0.00000   18.18000    0.00000
       C     2.84000   18.18000    0.00000
       C     4.26000   18.18000    0.00000
       C     7.10000   18.18000    0.00000
       C     8.52000   18.18000    0.00000
       C    11.36000   18.18000    0.00000
       C    12.78000   18.18000    0.00000
       C    15.62000   18.18000    0.00000
       C    17.04000   18.18000    0.00000
       C    19.88000   18.18000    0.00000
       C    21.30000   18.18000    0.00000
       C    24.14000   18.18000    0.00000
       C    25.56000   18.18000    0.00000
       C    28.40000   18.18000    0.00000
       C     0.71000   16.95000    0.00000
       C     2.13000   16.95000    0.00000
       C     4.97000   16.95000    0.00000
       C     6.39000   16.95000    0.00000
       C     9.23000   16.95000    0.00000
       C    10.65000   16.95000    0.00000
       C    13.49000   16.95000    0.00000
       C    14.91000   16.95000    0.00000
       C    17.75000   16.95000    0.00000
       C    19.17000   16.95000    0.00000
       C    22.01000   16.95000    0.00000
       C    23.43000   16.95000    0.00000
       C    26.27000   16.95000    0.00000
       C    27.69000   16.95000    0.00000
       C     0.00000   15.72000    0.00000
       C     2.84000   15.72000    0.00000
       C     4.26000   15.72000    0.00000
       C     7.10000   15.72000    0.00000
       C     8.52000   15.72000    0.00000
       C    11.36000   15.72000    0.00000
       C    12.78000   15.72000    0.00000
       C    15.62000   15.72000    0.00000
       C    17.04000   15.72000    0.00000
       C    19.88000   15.72000    0.00000
       C    21.30000   15.72000    0.00000
       C    24.14000   15.72000    0.00000
       C    25.56000   15.72000    0.00000
       C    28.40000   15.72000    0.00000
       C     0.71000   14.49000    0.00000
       C     2.13000   14.49000    0.00000
       C     4.97000   14.49000    0.00000
       C     6.39000   14.49000    0.00000
       C     9.23000   14.49000    0.00000
       C    10.65000   14.49000    0.00000
       C    13.49000   14.49000    0.00000
       C    14.91000   14.49000    0.00000
       C    17.75000   14.49000    0.00000
       C    19.17000   14.49000    0.00000
       C    22.01000   14.49000    0.00000
       C    23.43000   14.49000    0.00000
       C    26.27000   14.49000    0.00000
       C    27.69000   14.49000    0.00000
       C     0.00000   13.26000    0.00000
       C     2.84000   13.26000    0.00000
       C     4.26000   13.26000    0.00000
       C     7.10000   13.26000    0.00000
       C     8.52000   13.26000    0.00000
       C    11.36000   13.26000    0.00000
       C    12.78000   13.26000    0.00000
       C    15.62000   13.26000    0.00000
       C    17.04000   13.26000    0.00000
       C    19.88000   13.26000    0.00000
       C    21.30000   13.26000    0.00000
       C    24.14000   13.26000    0.00000
       C    25.56000   13.26000    0.00000
       C    28.40000   13.26000    0.00000
       C     0.71000   12.03000    0.00000
       C     2.13000   12.03000    0.00000
       C     4.97000   12.03000    0.00000
       C     6.39000   12.03000    0.00000
       C     9.23000   12.03000    0.00000
       C    10.65000   12.03000    0.00000
       C    13.49000   12.03000    0.00000
       C    14.91000   12.03000    0.00000
       C    17.75000   12.03000    0.00000
       C    19.17000   12.03000    0.00000
       C    22.01000   12.03000    0.00000
       C    23.43000   12.03000    0.00000
       C    26.27000   12.03000    0.00000
       C    27.69000   12.03000    0.00000
       C     0.00000   10.80000    0.00000
       C     2.84000   10.80000    0.00000
       C     4.26000   10.80000    0.00000
       C     7.10000   10.80000    0.00000
       C     8.52000   10.80000    0.00000
       C    11.36000   10.80000    0.00000
       C    12.78000   10.80000    0.00000
       C    15.62000   10.80000    0.00000
       C    17.04000   10.80000    0.00000
       C    19.88000   10.80000    0.00000
       C    21.30000   10.80000    0.00000
       C    24.14000   10.80000    0.00000
       C    25.56000   10.80000    0.00000
       C    28.40000   10.80000    0.00000
       C     0.71000    9.57000    0.00000
       C     2.13000    9.57000    0.00000
       C     4.97000    9.57000    0.00000
       C     6.39000    9.57000    0.00000
       C     9.23000    9.57000    0.00000
       C    10.65000    9.57000    0.00000
       C    13.49000    9.57000    0.00000
       C    14.91000    9.57000    0.00000
       C    17.75000    9.57000    0.00000
       C    19.17000    9.57000    0.00000
       C    22.01000    9.57000    0.00000
       C    23.43000    9.57000    0.00000
       C    26.27000    9.57000    0.00000
       C    27.69000    9.57000    0.00000
       C     0.00000    8.34000    0.00000
       C     2.84000    8.34000    0.00000
       C     4.26000    8.34000    0.00000
       C     7.10000    8.34000    0.00000
       C     8.52000    8.34000    0.00000
       C    11.36000    8.34000    0.00000
       C    12.78000    8.34000    0.00000
       C    15.62000    8.34000    0.00000
       C    17.04000    8.34000    0.00000
       C    19.88000    8.34000    0.00000
       C    21.30000    8.34000    0.00000
       C    24.14000    8.34000    0.00000
       C    25.56000    8.34000    0.00000
       C    28.40000    8.34000    0.00000
       C     0.71000    7.11000    0.00000
       C     2.13000    7.11000    0.00000
       C     4.97000    7.11000    0.00000
       C     6.39000    7.11000    0.00000
       C     9.23000    7.11000    0.00000
       C    10.65000    7.11000    0.00000
       C    13.49000    7.11000    0.00000
       C    14.91000    7.11000    0.00000
       C    17.75000    7.11000    0.00000
       C    19.17000    7.11000    0.00000
       C    22.01000    7.11000    0.00000
       C    23.43000    7.11000    0.00000
       C    26.27000    7.11000    0.00000
       C    27.69000    7.11000    0.00000
       C     0.00000    5.88000    0.00000
       C     2.84000    5.88000    0.00000
       C     4.26000    5.88000    0.00000
       C     7.10000    5.88000    0.00000
       C     8.52000    5.88000    0.00000
       C    11.36000    5.88000    0.00000
       C    12.78000    5.88000    0.00000
       C    15.62000    5.88000    0.00000
       C    17.04000    5.88000    0.00000
       C    19.88000    5.88000    0.00000
       C    21.30000    5.88000    0.00000
       C    24.14000    5.88000    0.00000
       C    25.56000    5.88000    0.00000
       C    28.40000    5.88000    0.00000
       C     0.71000    4.65000    0.00000
       C     2.13000    4.65000    0.00000
       C     4.97000    4.65000    0.00000
       C     6.39000    4.65000    0.00000
       C     9.23000    4.65000    0.00000
       C    10.65000    4.65000    0.00000
       C    13.49000    4.65000    0.00000
       C    14.91000    4.65000    0.00000
       C    17.75000    4.65000    0.00000
       C    19.17000    4.65000    0.00000
       C    22.01000    4.65000    0.00000
       C    23.43000    4.65000    0.00000
       C    26.27000    4.65000    0.00000
       C    27.69000    4.65000    0.00000
       C     0.00000    3.42000    0.00000
       C     2.84000    3.42000    0.00000
       C     4.26000    3.42000    0.00000
       C     7.10000    3.42000    0.00000
       C     8.52000    3.42000    0.00000
       C    11.36000    3.42000    0.00000
       C    12.78000    3.42000    0.00000
       C    15.62000    3.42000    0.00000
       C    17.04000    3.42000    0.00000
       C    19.88000    3.42000    0.00000
       C    21.30000    3.42000    0.00000
       C    24.14000    3.42000    0.00000
       C    25.56000    3.42000    0.00000
       C    28.40000    3.42000    0.00000
       C     0.71000    2.19000    0.00000
       C     2.13000    2.19000    0.00000
       C     4.97000    2.19000    0.00000
       C     6.39000    2.19000    0.00000
       C     9.23000    2.19000    0.00000
       C    10.65000    2.19000    0.00000
       C    13.49000    2.19000    0.00000
       C    14.91000    2.19000    0.00000
       C    17.75000    2.19000    0.00000
       C    19.17000    2.19000    0.00000
       C    22.01000    2.19000    0.00000
       C    23.43000    2.19000    0.00000
       C    26.27000    2.19000    0.00000
       C    27.69000    2.19000    0.00000
       C     0.00000    0.96000    0.00000
       C     2.84000    0.96000    0.00000
       C     4.26000    0.96000    0.00000
       C     7.10000    0.96000    0.00000
       C     8.52000    0.96000    0.00000
       C    11.36000    0.96000    0.00000
       C    12.78000    0.96000    0.00000
       C    15.62000    0.96000    0.00000
       C    17.04000    0.96000    0.00000
       C    19.88000    0.96000    0.00000
       C    21.30000    0.96000    0.00000
       C    24.14000    0.96000    0.00000
       C    25.56000    0.96000    0.00000
       C    28.40000    0.96000    0.00000
       C     0.71000   26.79000    0.00000
       C     2.13000   26.79000    0.00000
       C     4.97000   26.79000    0.00000
       C     6.39000   26.79000    0.00000
       C     9.23000   26.79000    0.00000
       C    10.65000   26.79000    0.00000
       C    13.49000   26.79000    0.00000
       C    14.91000   26.79000    0.00000
       C    17.75000   26.79000    0.00000
       C    19.17000   26.79000    0.00000
       C    22.01000   26.79000    0.00000
       C    23.43000   26.79000    0.00000
       C    26.27000   26.79000    0.00000
       C    27.69000   26.79000    0.00000
       C     0.00000   25.56000    7.00000
       C     2.84000   25.56000    7.00000
       C     4.26000   25.56000    7.00000
       C     7.10000   25.56000    7.00000
       C     8.52000   25.56000    7.00000
       C    11.36000   25.56000    7.00000
       C    12.78000   25.56000    7.00000
       C    15.62000   25.56000    7.00000
       C    17.04000   25.56000    7.00000
       C    19.88000   25.56000    7.00000
       C    21.30000   25.56000    7.00000
       C    24.14000   25.56000    7.00000
       C    25.56000   25.56000    7.00000
       C    28.40000   25.56000    7.00000
       C     0.71000   24.33000    7.00000
       C     2.13000   24.33000    7.00000
       C     4.97000   24.33000    7.00000
       C     6.39000   24.33000    7.00000
       C     9.23000   24.33000    7.00000
       C    10.65000   24.33000    7.00000
       C    13.49000   24.33000    7.00000
       C    14.91000   24.33000    7.00000
       C    17.75000   24.33000    7.00000
       C    19.17000   24.33000    7.00000
       C    22.01000   24.33000    7.00000
       C    23.43000   24.33000    7.00000
       C    26.27000   24.33000    7.00000
       C    27.69000   24.33000    7.00000
       C     0.00000   23.10000    7.00000
       C     2.84000   23.10000    7.00000
       C     4.26000   23.10000    7.00000
       C     7.10000   23.10000    7.00000
       C     8.52000   23.10000    7.00000
       C    11.36000   23.10000    7.00000
       C    12.78000   23.10000    7.00000
       C    15.62000   23.10000    7.00000
       C    17.04000   23.10000    7.00000
       C    19.88000   23.10000    7.00000
       C    21.30000   23.10000    7.00000
       C    24.14000   23.10000    7.00000
       C    25.56000   23.10000    7.00000
       C    28.40000   23.10000    7.00000
       C     0.71000   21.87000    7.00000
       C     2.13000   21.87000    7.00000
       C     4.97000   21.87000    7.00000
       C     6.39000   21.87000    7.00000
       C     9.23000   21.87000    7.00000
       C    10.65000   21.87000    7.00000
       C    13.49000   21.87000    7.00000
       C    14.91000   21.87000    7.00000
       C    17.75000   21.87000    7.00000
       C    19.17000   21.87000    7.00000
       C    22.01000   21.87000    7.00000
       C    23.43000   21.87000    7.00000
       C    26.27000   21.87000    7.00000
       C    27.69000   21.87000    7.00000
       C     0.00000   20.64000    7.00000
       C     2.84000   20.64000    7.00000
       C     4.26000   20.64000    7.00000
       C     7.10000   20.64000    7.00000
       C     8.52000   20.64000    7.00000
       C    11.36000   20.64000    7.00000
       C    12.78000   20.64000    7.00000
       C    15.62000   20.64000    7.00000
       C    17.04000   20.64000    7.00000
       C    19.88000   20.64000    7.00000
       C    21.30000   20.64000    7.00000
       C    24.14000   20.64000    7.00000
       C    25.56000   20.64000    7.00000
       C    28.40000   20.64000    7.00000
       C     0.71000   19.41000    7.00000
       C     2.13000   19.41000    7.00000
       C     4.97000   19.41000    7.00000
       C     6.39000   19.41000    7.00000
       C     9.23000   19.41000    7.00000
       C    10.65000   19.41000    7.00000
       C    13.49000   19.41000    7.00000
       C    14.91000   19.41000    7.00000
       C    17.75000   19.41000    7.00000
       C    19.17000   19.41000    7.00000
       C    22.01000   19.41000    7.00000
       C    23.43000   19.41000    7.00000
       C    26.27000   19.41000    7.00000
       C    27.69000   19.41000    7.00000
       C     0.00000   18.18000    7.00000
       C     2.84000   18.18000    7.00000
       C     4.26000   18.18000    7.00000
       C     7.10000   18.18000    7.00000
       C     8.52000   18.18000    7.00000
       C    11.36000   18.18000    7.00000
       C    12.78000   18.18000    7.00000
       C    15.62000   18.18000    7.00000
       C    17.04000   18.18000    7.00000
       C    19.88000   18.18000    7.00000
       C    21.30000   18.18000    7.00000
       C    24.14000   18.18000    7.00000
       C    25.56000   18.18000    7.00000
       C    28.40000   18.18000    7.00000
       C     0.71000   16.95000    7.00000
       C     2.13000   16.95000    7.00000
       C     4.97000   16.95000    7.00000
       C     6.39000   16.95000    7.00000
       C     9.23000   16.95000    7.00000
       C    10.65000   16.95000    7.00000
       C    13.49000   16.95000    7.00000
       C    14.91000   16.95000    7.00000
       C    17.75000   16.95000    7.00000
       C    19.17000   16.95000    7.00000
       C    22.01000   16.95000    7.00000
       C    23.43000   16.95000    7.00000
       C    26.27000   16.95000    7.00000
       C    27.69000   16.95000    7.00000
       C     0.00000   15.72000    7.00000
       C     2.84000   15.72000    7.00000
       C     4.26000   15.72000    7.00000
       C     7.10000   15.72000    7.00000
       C     8.52000   15.72000    7.00000
       C    11.36000   15.72000    7.00000
       C    12.78000   15.72000    7.00000
       C    15.62000   15.72000    7.00000
       C    17.04000   15.72000    7.00000
       C    19.88000   15.72000    7.00000
       C    21.30000   15.72000    7.00000
       C    24.14000   15.72000    7.00000
       C    25.56000   15.72000    7.00000
       C    28.40000   15.72000    7.00000
       C     0.71000   14.49000    7.00000
       C     2.13000   14.49000    7.00000
       C     4.97000   14.49000    7.00000
       C     6.39000   14.49000    7.00000
       C     9.23000   14.49000    7.00000
       C    10.65000   14.49000    7.00000
       C    13.49000   14.49000    7.00000
       C    14.91000   14.49000    7.00000
       C    17.75000   14.49000    7.00000
       C    19.17000   14.49000    7.00000
       C    22.01000   14.49000    7.00000
       C    23.43000   14.49000    7.00000
       C    26.27000   14.49000    7.00000
       C    27.69000   14.49000    7.00000
       C     0.00000   13.26000    7.00000
       C     2.84000   13.26000    7.00000
       C     4.26000   13.26000    7.00000
       C     7.10000   13.26000    7.00000
       C     8.52000   13.26000    7.00000
       C    11.36000   13.26000    7.00000
       C    12.78000   13.26000    7.00000
       C    15.62000   13.26000    7.00000
       C    17.04000   13.26000    7.00000
       C    19.88000   13.26000    7.00000
       C    21.30000   13.26000    7.00000
       C    24.14000   13.26000    7.00000
       C    25.56000   13.26000    7.00000
       C    28.40000   13.26000    7.00000
       C     0.71000   12.03000    7.00000
       C     2.13000   12.03000    7.00000
       C     4.97000   12.03000    7.00000
       C     6.39000   12.03000    7.00000
       C     9.23000   12.03000    7.00000
       C    10.65000   12.03000    7.00000
       C    13.49000   12.03000    7.00000
       C    14.91000   12.03000    7.00000
       C    17.75000   12.03000    7.00000
       C    19.17000   12.03000    7.00000
       C    22.01000   12.03000    7.00000
       C    23.43000   12.03000    7.00000
       C    26.27000   12.03000    7.00000
       C    27.69000   12.03000    7.00000
       C     0.00000   10.80000    7.00000
       C     2.84000   10.80000    7.00000
       C     4.26000   10.80000    7.00000
       C     7.10000   10.80000    7.00000
       C     8.52000   10.80000    7.00000
       C    11.36000   10.80000    7.00000
       C    12.78000   10.80000    7.00000
       C    15.62000   10.80000    7.00000
       C    17.04000   10.80000    7.00000
       C    19.88000   10.80000    7.00000
       C    21.30000   10.80000    7.00000
       C    24.14000   10.80000    7.00000
       C    25.56000   10.80000    7.00000
       C    28.40000   10.80000    7.00000
       C     0.71000    9.57000    7.00000
       C     2.13000    9.57000    7.00000
       C     4.97000    9.57000    7.00000
       C     6.39000    9.57000    7.00000
       C     9.23000    9.57000    7.00000
       C    10.65000    9.57000    7.00000
       C    13.49000    9.57000    7.00000
       C    14.91000    9.57000    7.00000
       C    17.75000    9.57000    7.00000
       C    19.17000    9.57000    7.00000
       C    22.01000    9.57000    7.00000
       C    23.43000    9.57000    7.00000
       C    26.27000    9.57000    7.00000
       C    27.69000    9.57000    7.00000
       C     0.00000    8.34000    7.00000
       C     2.84000    8.34000    7.00000
       C     4.26000    8.34000    7.00000
       C     7.10000    8.34000    7.00000
       C     8.52000    8.34000    7.00000
       C    11.36000    8.34000    7.00000
       C    12.78000    8.34000    7.00000
       C    15.62000    8.34000    7.00000
       C    17.04000    8.34000    7.00000
       C    19.88000    8.34000    7.00000
       C    21.30000    8.34000    7.00000
       C    24.14000    8.34000    7.00000
       C    25.56000    8.34000    7.00000
       C    28.40000    8.34000    7.00000
       C     0.71000    7.11000    7.00000
       C     2.13000    7.11000    7.00000
       C     4.97000    7.11000    7.00000
       C     6.39000    7.11000    7.00000
       C     9.23000    7.11000    7.00000
       C    10.65000    7.11000    7.00000
       C    13.49000    7.11000    7.00000
       C    14.91000    7.11000    7.00000
       C    17.75000    7.11000    7.00000
       C    19.17000    7.11000    7.00000
       C    22.01000    7.11000    7.00000
       C    23.43000    7.11000    7.00000
       C    26.27000    7.11000    7.00000
       C    27.69000    7.11000    7.00000
       C     0.00000    5.88000    7.00000
       C     2.84000    5.88000    7.00000
       C     4.26000    5.88000    7.00000
       C     7.10000    5.88000    7.00000
       C     8.52000    5.88000    7.00000
       C    11.36000    5.88000    7.00000
       C    12.78000    5.88000    7.00000
       C    15.62000    5.88000    7.00000
       C    17.04000    5.88000    7.00000
       C    19.88000    5.88000    7.00000
       C    21.30000    5.88000    7.00000
       C    24.14000    5.88000    7.00000
       C    25.56000    5.88000    7.00000
       C    28.40000    5.88000    7.00000
       C     0.71000    4.65000    7.00000
       C     2.13000    4.65000    7.00000
       C     4.97000    4.65000    7.00000
       C     6.39000    4.65000    7.00000
       C     9.23000    4.65000    7.00000
       C    10.65000    4.65000    7.00000
       C    13.49000    4.65000    7.00000
       C    14.91000    4.65000    7.00000
       C    17.75000    4.65000    7.00000
       C    19.17000    4.65000    7.00000
       C    22.01000    4.65000    7.00000
       C    23.43000    4.65000    7.00000
       C    26.27000    4.65000    7.00000
       C    27.69000    4.65000    7.00000
       C     0.00000    3.42000    7.00000
       C     2.84000    3.42000    7.00000
       C     4.26000    3.42000    7.00000
       C     7.10000    3.42000    7.00000
       C     8.52000    3.42000    7.00000
       C    11.36000    3.42000    7.00000
       C    12.78000    3.42000    7.00000
       C    15.62000    3.42000    7.00000
       C    17.04000    3.42000    7.00000
       C    19.88000    3.42000    7.00000
       C    21.30000    3.42000    7.00000
       C    24.14000    3.42000    7.00000
       C    25.56000    3.42000    7.00000
       C    28.40000    3.42000    7.00000
       C     0.71000    2.19000    7.00000
       C     2.13000    2.19000    7.00000
       C     4.97000    2.19000    7.00000
       C     6.39000    2.19000    7.00000
       C     9.23000    2.19000    7.00000
       C    10.65000    2.19000    7.00000
       C    13.49000    2.19000    7.00000
       C    14.91000    2.19000    7.00000
       C    17.75000    2.19000    7.00000
       C    19.17000    2.19000    7.00000
       C    22.01000    2.19000    7.00000
       C    23.43000    2.19000    7.00000
       C    26.27000    2.19000    7.00000
       C    27.69000    2.19000    7.00000
       C     0.00000    0.96000    7.00000
       C     2.84000    0.96000    7.00000
       C     4.26000    0.96000    7.00000
       C     7.10000    0.96000    7.00000
       C     8.52000    0.96000    7.00000
       C    11.36000    0.96000    7.00000
       C    12.78000    0.96000    7.00000
       C    15.62000    0.96000    7.00000
       C    17.04000    0.96000    7.00000
       C    19.88000    0.96000    7.00000
       C    21.30000    0.96000    7.00000
       C    24.14000    0.96000    7.00000
       C    25.56000    0.96000    7.00000
       C    28.40000    0.96000    7.00000
       C     0.71000   26.79000    7.00000
       C     2.13000   26.79000    7.00000
       C     4.97000   26.79000    7.00000
       C     6.39000   26.79000    7.00000
       C     9.23000   26.79000    7.00000
       C    10.65000   26.79000    7.00000
       C    13.49000   26.79000    7.00000
       C    14.91000   26.79000    7.00000
       C    17.75000   26.79000    7.00000
       C    19.17000   26.79000    7.00000
       C    22.01000   26.79000    7.00000
       C    23.43000   26.79000    7.00000
       C    26.27000   26.79000    7.00000
       C    27.69000   26.79000    7.00000
       O    33.97252   25.75181    3.09861
       H    34.98537   25.74953    3.15199
       H    33.67392   24.87783    3.42082
       O    31.88819   43.29885    3.93638
       H    31.92929   43.44049    4.89800
       H    31.35142   44.04868    3.56820
       O     7.19148    7.44346    3.33763
       H     7.80408    6.81654    3.81760
       H     6.66734    7.80264    4.02431
       O    45.09626   28.42139    3.15016
       H    15.40399   29.15523    2.53636
       H    45.99255   28.07008    3.36397
       O    36.33196    4.00436    3.48748
       H    36.67611    4.74333    2.99999
       H    35.67806    3.56791    2.94979
       O     5.24652   -5.11458    3.28863
       H     4.65260   -4.37235    3.37081
       H     5.00165   -5.42056    2.38719
       O    18.62809   18.11730    3.52865
       H    19.17037   18.65002    4.11966
       H    18.40514   17.33674    4.05858
       O    20.30794   26.81821    3.03824
       H    19.86265   25.92294    3.24432
       H    21.21275   26.53970    2.82831
       O    27.32656   14.56995    3.07101
       H    26.59845   13.93729    3.09678
       H    28.15437   14.27068    3.42289
       O    11.20274   30.36326    3.77133
       H    11.51855   31.26760    3.96183
       H    12.01401   29.88187    3.38890
       O    12.57359    5.98332    3.84833
       H    12.67484    5.91476    4.83808
       H    13.40986    5.64142    3.47572
       O    17.24445   10.72094    3.08484
       H    16.85212    9.96394    2.56187
       H    18.16415   10.36467    3.40016
       O     3.73996   28.33560    3.95254
       H     3.94688   28.33957    4.86966
       H     3.68577   27.36909    3.63387
       O    23.07672   35.40167    3.42981
       H    22.81473   36.33138    3.30863
       H    23.85266   35.19200    2.84871
       O    48.26920   21.71985    4.07364
       H    17.66658   21.17750    3.76889
       H    49.08846   21.15998    4.11234
       O    19.12647   13.64363    3.04231
       H    18.72081   12.76856    3.00095
       H    20.10743   13.64752    3.33486
       O    29.02343   35.04440    3.69616
       H    28.44163   35.15605    4.44281
       H    29.89671   35.17403    4.13083
       O    22.78082   27.88902    3.81689
       H    22.96594   28.32862    2.98023
       H    21.95107   28.27217    4.07009
       O    39.42552   32.98165    3.82269
       H    39.76340   33.82079    3.46963
       H    39.63916   32.31951    3.09526
       O    13.02297   41.75430    4.06230
       H    12.11224   41.59648    3.78227
       H    13.40928   40.88446    4.24465
       O    25.07296    3.41568    3.22740
       H    25.31832    2.57181    2.83727
       H    24.10201    3.56254    3.42330
       O    14.68637   22.13715    3.96510
       H    15.10461   21.37687    3.59308
       H    13.67815   22.03656    3.82712
       O    28.52336   21.60159    3.84626
       H    28.83809   22.52118    3.75265
       H    29.33000   21.12379    3.99379
       O    29.59582   38.32135    4.07529
       H    29.70922   39.29150    3.85831
       H    30.44763   37.87260    3.82761
       O    30.12633   14.02514    3.39397
       H     0.87478   14.64645    3.86324
       H    30.35787   13.94484    2.45782
       O    22.68760   25.22839    3.26279
       H    23.55299   25.16491    2.70174
       H    22.94920   25.89893    3.97596
       O    40.17323    8.97418    3.02375
       H    41.06581    9.01693    3.37972
       H    40.13625    9.90119    2.71476
       O     2.52289   31.80249    3.50497
       H     1.53368   31.88897    3.70616
       H     2.90537   31.05943    4.05726
       O    15.22881    5.10708    3.59350
       H    15.52050    4.51172    4.27714
       H    15.74472    5.91269    3.90196
       O    -2.39064   17.49810    3.46598
       H    -2.41365   16.50836    3.79970
       H    -2.70884   17.36319    2.57729
       O    10.37092   15.86637    3.65404
       H     9.44159   15.43831    3.42970
       H    10.32885   15.80335    4.68280
       O    25.41166   12.43734    3.35484
       H    25.97518   11.66269    3.14181
       H    25.39894   12.62347    4.34244
       O    12.41164    1.20280    2.83820
       H    12.22483    0.39798    3.43771
       H    13.37372    1.18971    2.82614
       O    17.99505    6.29499    3.31289
       H    17.35136    6.84075    2.82736
       H    18.95038    6.47851    2.98606
       O    17.74107   27.69234    4.14793
       H    18.15528   28.36497    4.77464
       H    18.48683   27.32083    3.61903
       O    21.75084   13.64764    4.04392
       H    22.40546   14.24091    3.57000
       H    21.68982   13.93899    4.97237
       O    12.43808   25.71309    3.99358
       H    13.32176   25.18745    4.15265
       H    11.79321   25.04580    3.78351
       O    38.47226   29.22350    3.70901
       H    37.76257   29.85687    3.81596
       H    39.28195   29.75006    3.84033
       O    15.46375    8.26890    3.57693
       H    14.55523    8.56367    3.45498
       H    15.74496    8.55802    4.47494
       O    11.99711   22.12385    3.12229
       H    11.24780   22.80370    3.06890
       H    11.70196   21.33245    2.61651
       O    40.45689   18.76848    3.61507
       H    40.70025   17.82127    3.39086
       H    41.27356   19.15798    3.24575
       O     4.41941   15.15686    3.05031
       H     5.16801   15.77795    3.03639
       H     3.55094   15.65770    3.36793
       O    20.73929   47.14928    3.74554
       H    21.32171   48.04263    3.57142
       H    20.54511   46.73289    2.88607
       O    33.40818   12.61961    3.69061
       H    33.09592   12.74164    4.60225
       H    33.86751   13.46328    3.31204
       O    22.58519   31.19131    3.03963
       H    21.65764   30.86659    3.17269
       H    22.65708   32.04749    2.58416
       O    17.64326   30.74644    4.03865
       H    17.31985   30.19380    3.38327
       H    17.71456   31.69409    3.71685
       O    10.09846   23.99481    3.08056
       H     9.96891   24.68979    2.38232
       H     9.23615   23.64528    3.40014
       O     0.37905   18.29202    3.14163
       H    -0.58258   18.04588    3.25969
       H     0.50004   19.27144    3.23020
       O    16.50386   19.78829    3.10385
       H    17.17107   19.09791    3.21986
       H    15.62023   19.44150    2.89865
       O    34.02162   34.45358    3.85694
       H    34.17835   34.49384    2.84292
       H    33.74358   33.52334    4.02276
       O    39.30936   26.67504    3.34509
       H    39.50515   26.52506    4.28779
       H    39.08813   27.61225    3.37027
       O    34.67624   10.20727    3.40766
       H    34.15709    9.71363    4.05495
       H    34.17389   11.09535    3.43365
       O    14.65494   16.97153    3.50401
       H    14.79305   17.29150    4.42942
       H    14.05913   16.17661    3.58945
       O    26.65714   32.64434    3.62135
       H    26.95650   32.53829    4.56013
       H    26.21478   31.75618    3.44543
       O    22.18407   22.33411    3.49847
       H    23.14469   22.15788    3.59619
       H    22.08097   23.29406    3.37509
       O    33.65626   19.47452    3.80166
       H    34.25854   18.66092    3.75884
       H    34.18582   20.24010    4.03795
       O    23.85144   17.83031    3.70368
       H    24.25418   18.31124    4.43122
       H    23.03893   18.36952    3.50090
       O    25.96376   24.39840    3.02243
       H    25.77720   23.52839    3.47292
       H    26.33789   24.16892    2.15134
       O    19.74279   36.73038    3.61363
       H    19.81217   35.66852    3.63946
       H    20.37354   37.01064    2.93978
       O    13.00636    9.40244    3.92773
       H    12.87494   10.39344    3.81339
       H    12.65655    9.20631    4.84981
       O    30.84199    1.94827    3.48360
       H    31.73102    1.60837    3.72691
       H    31.12036    2.55590    2.75787
       O    20.28892   29.66251    3.74273
       H    19.42069   30.13545    4.08373
       H    20.03626   28.75102    3.48821
       O    25.94780    8.23282    3.74396
       H    25.11915    8.28597    4.25250
       H    26.15495    7.24551    3.60813
       O    39.64766   11.89991    3.51630
       H    38.84750   11.28022    3.46357
       H    39.78750   11.96438    4.52783
       O    12.90742   11.96626    3.41074
       H    13.83111   12.17096    3.29224
       H    12.31643   12.21343    2.66913
       O    32.56281   23.34477    3.73508
       H    32.51107   22.87993    4.61959
       H    31.58619   23.53437    3.50844
       O    43.28678   19.40050    3.46687
       H    13.81026   18.42570    3.46515
       H    13.46246   19.52324    4.42420
       O    15.44359   24.64583    3.74454
       H    15.24601   23.69177    3.93630
       H    15.02702   24.73655    2.83617
       O    28.30341   29.78603    4.13344
       H    29.21222   29.46058    4.00272
       H    27.78308   29.12715    3.67593
       O    17.42635   15.36560    3.74167
       H    17.09746   15.89562    3.01921
       H    18.17582   14.77443    3.32275
       O    27.11660   37.57801    2.90013
       H    28.04872   37.57605    3.26563
       H    26.74665   36.64739    2.94221
       O     7.88355   14.10246    3.70396
       H     8.56375   13.41427    3.58428
       H     7.06074   13.62176    3.49946
       O    37.71535   19.33622    3.14994
       H    37.75771   19.81092    2.29193
       H    38.68079   46.12428    3.33967
       O    26.17831   27.16339    3.30112
       H    25.72221   27.49216    4.10476
       H    26.02882   26.17593    3.26422
       O     5.89375   44.68205    3.51156
       H     6.51850   45.30367    3.06775
       H     6.27905   44.57841    4.38713
       O    26.36252   20.18292    3.23943
       H    26.57989   19.21578    3.46029
       H    27.30210   20.70161    3.51787
       O    23.74414   15.10849    3.12785
       H    23.92947   43.00480    3.56664
       H    24.50592   14.93363    2.57559
       O    29.84269   24.01478    3.21400
       H    29.68562   23.99190    2.23973
       H    29.92904   25.00600    3.41340
       O    37.41518   10.45618    3.23162
       H    36.47712   10.40952    3.43977
       H    37.65789    9.50523    3.12500
       O    20.75165   34.02570    3.46084
       H    20.60487   33.53185    4.31688
       H    21.60877   34.47213    3.56385
       O    29.74791    5.30817    4.03440
       H    29.23828    6.09771    3.73491
       H    29.06216    4.58716    4.01967
       O    31.34132   20.60362    3.85617
       H    32.15778   20.00433    3.80222
       H    31.64497   21.35361    3.31435
       O    24.81373   22.05495    3.93803
       H    25.09501   22.08477    4.89053
       H    25.32587   21.27116    3.49912
       O    29.46476   26.52119    3.82654
       H    28.53954   26.48183    3.54986
       H    29.83684   27.41262    3.56193
       O    18.65458   24.69136    3.88092
       H    17.66994   24.82719    3.78365
       H    18.65885   23.72455    3.79103
       O     8.21085   22.05622    4.06293
       H     7.17302   22.14423    4.00036
       H     8.29313   21.05326    4.17469
       O    15.61636   12.84270    3.41600
       H    16.08164   13.74620    3.63015
       H    16.35475   12.18009    3.63235
       O    36.69715   25.38512    3.34222
       H    37.58024   25.91407    3.19504
       H    36.81793   25.02111    4.27824
       O    22.69963   11.11690    2.74474
       H    23.67449   11.38803    2.79183
       H    22.20162   11.80963    3.18961
       O    31.61438    8.92025    3.71855
       H    32.40654    8.36498    3.98963
       H    31.46320    8.54205    2.83972
