# Supplementary material for: Sub-diffractional infrared absorption of two-dimensional water
Source: Nat Commun. 2026 May 14;17:6430. doi: 10.1038/s41467-026-72629-9 (PMC13376428; doi:10.1038/s41467-026-72629-9)
Supplement: Supplementary file 4 — Supplementary Data 2 [file 41467_2026_72629_MOESM4_ESM.zip › last_frame_graph_N=3.xyz]

1420
frame 155150 | Written by MDAnalysis XYZWriter (release 2.9.0)
       C     0.00000   25.56000    0.00000
       C     2.84000   25.56000    0.00000
       C     4.26000   25.56000    0.00000
       C     7.10000   25.56000    0.00000
       C     8.52000   25.56000    0.00000
       C    11.36000   25.56000    0.00000
       C    12.78000   25.56000    0.00000
       C    15.62000   25.56000    0.00000
       C    17.04000   25.56000    0.00000
       C    19.88000   25.56000    0.00000
       C    21.30000   25.56000    0.00000
       C    24.14000   25.56000    0.00000
       C    25.56000   25.56000    0.00000
       C    28.40000   25.56000    0.00000
       C     0.71000   24.33000    0.00000
       C     2.13000   24.33000    0.00000
       C     4.97000   24.33000    0.00000
       C     6.39000   24.33000    0.00000
       C     9.23000   24.33000    0.00000
       C    10.65000   24.33000    0.00000
       C    13.49000   24.33000    0.00000
       C    14.91000   24.33000    0.00000
       C    17.75000   24.33000    0.00000
       C    19.17000   24.33000    0.00000
       C    22.01000   24.33000    0.00000
       C    23.43000   24.33000    0.00000
       C    26.27000   24.33000    0.00000
       C    27.69000   24.33000    0.00000
       C     0.00000   23.10000    0.00000
       C     2.84000   23.10000    0.00000
       C     4.26000   23.10000    0.00000
       C     7.10000   23.10000    0.00000
       C     8.52000   23.10000    0.00000
       C    11.36000   23.10000    0.00000
       C    12.78000   23.10000    0.00000
       C    15.62000   23.10000    0.00000
       C    17.04000   23.10000    0.00000
       C    19.88000   23.10000    0.00000
       C    21.30000   23.10000    0.00000
       C    24.14000   23.10000    0.00000
       C    25.56000   23.10000    0.00000
       C    28.40000   23.10000    0.00000
       C     0.71000   21.87000    0.00000
       C     2.13000   21.87000    0.00000
       C     4.97000   21.87000    0.00000
       C     6.39000   21.87000    0.00000
       C     9.23000   21.87000    0.00000
       C    10.65000   21.87000    0.00000
       C    13.49000   21.87000    0.00000
       C    14.91000   21.87000    0.00000
       C    17.75000   21.87000    0.00000
       C    19.17000   21.87000    0.00000
       C    22.01000   21.87000    0.00000
       C    23.43000   21.87000    0.00000
       C    26.27000   21.87000    0.00000
       C    27.69000   21.87000    0.00000
       C     0.00000   20.64000    0.00000
       C     2.84000   20.64000    0.00000
       C     4.26000   20.64000    0.00000
       C     7.10000   20.64000    0.00000
       C     8.52000   20.64000    0.00000
       C    11.36000   20.64000    0.00000
       C    12.78000   20.64000    0.00000
       C    15.62000   20.64000    0.00000
       C    17.04000   20.64000    0.00000
       C    19.88000   20.64000    0.00000
       C    21.30000   20.64000    0.00000
       C    24.14000   20.64000    0.00000
       C    25.56000   20.64000    0.00000
       C    28.40000   20.64000    0.00000
       C     0.71000   19.41000    0.00000
       C     2.13000   19.41000    0.00000
       C     4.97000   19.41000    0.00000
       C     6.39000   19.41000    0.00000
       C     9.23000   19.41000    0.00000
       C    10.65000   19.41000    0.00000
       C    13.49000   19.41000    0.00000
       C    14.91000   19.41000    0.00000
       C    17.75000   19.41000    0.00000
       C    19.17000   19.41000    0.00000
       C    22.01000   19.41000    0.00000
       C    23.43000   19.41000    0.00000
       C    26.27000   19.41000    0.00000
       C    27.69000   19.41000    0.00000
       C     0.00000   18.18000    0.00000
       C     2.84000   18.18000    0.00000
       C     4.26000   18.18000    0.00000
       C     7.10000   18.18000    0.00000
       C     8.52000   18.18000    0.00000
       C    11.36000   18.18000    0.00000
       C    12.78000   18.18000    0.00000
       C    15.62000   18.18000    0.00000
       C    17.04000   18.18000    0.00000
       C    19.88000   18.18000    0.00000
       C    21.30000   18.18000    0.00000
       C    24.14000   18.18000    0.00000
       C    25.56000   18.18000    0.00000
       C    28.40000   18.18000    0.00000
       C     0.71000   16.95000    0.00000
       C     2.13000   16.95000    0.00000
       C     4.97000   16.95000    0.00000
       C     6.39000   16.95000    0.00000
       C     9.23000   16.95000    0.00000
       C    10.65000   16.95000    0.00000
       C    13.49000   16.95000    0.00000
       C    14.91000   16.95000    0.00000
       C    17.75000   16.95000    0.00000
       C    19.17000   16.95000    0.00000
       C    22.01000   16.95000    0.00000
       C    23.43000   16.95000    0.00000
       C    26.27000   16.95000    0.00000
       C    27.69000   16.95000    0.00000
       C     0.00000   15.72000    0.00000
       C     2.84000   15.72000    0.00000
       C     4.26000   15.72000    0.00000
       C     7.10000   15.72000    0.00000
       C     8.52000   15.72000    0.00000
       C    11.36000   15.72000    0.00000
       C    12.78000   15.72000    0.00000
       C    15.62000   15.72000    0.00000
       C    17.04000   15.72000    0.00000
       C    19.88000   15.72000    0.00000
       C    21.30000   15.72000    0.00000
       C    24.14000   15.72000    0.00000
       C    25.56000   15.72000    0.00000
       C    28.40000   15.72000    0.00000
       C     0.71000   14.49000    0.00000
       C     2.13000   14.49000    0.00000
       C     4.97000   14.49000    0.00000
       C     6.39000   14.49000    0.00000
       C     9.23000   14.49000    0.00000
       C    10.65000   14.49000    0.00000
       C    13.49000   14.49000    0.00000
       C    14.91000   14.49000    0.00000
       C    17.75000   14.49000    0.00000
       C    19.17000   14.49000    0.00000
       C    22.01000   14.49000    0.00000
       C    23.43000   14.49000    0.00000
       C    26.27000   14.49000    0.00000
       C    27.69000   14.49000    0.00000
       C     0.00000   13.26000    0.00000
       C     2.84000   13.26000    0.00000
       C     4.26000   13.26000    0.00000
       C     7.10000   13.26000    0.00000
       C     8.52000   13.26000    0.00000
       C    11.36000   13.26000    0.00000
       C    12.78000   13.26000    0.00000
       C    15.62000   13.26000    0.00000
       C    17.04000   13.26000    0.00000
       C    19.88000   13.26000    0.00000
       C    21.30000   13.26000    0.00000
       C    24.14000   13.26000    0.00000
       C    25.56000   13.26000    0.00000
       C    28.40000   13.26000    0.00000
       C     0.71000   12.03000    0.00000
       C     2.13000   12.03000    0.00000
       C     4.97000   12.03000    0.00000
       C     6.39000   12.03000    0.00000
       C     9.23000   12.03000    0.00000
       C    10.65000   12.03000    0.00000
       C    13.49000   12.03000    0.00000
       C    14.91000   12.03000    0.00000
       C    17.75000   12.03000    0.00000
       C    19.17000   12.03000    0.00000
       C    22.01000   12.03000    0.00000
       C    23.43000   12.03000    0.00000
       C    26.27000   12.03000    0.00000
       C    27.69000   12.03000    0.00000
       C     0.00000   10.80000    0.00000
       C     2.84000   10.80000    0.00000
       C     4.26000   10.80000    0.00000
       C     7.10000   10.80000    0.00000
       C     8.52000   10.80000    0.00000
       C    11.36000   10.80000    0.00000
       C    12.78000   10.80000    0.00000
       C    15.62000   10.80000    0.00000
       C    17.04000   10.80000    0.00000
       C    19.88000   10.80000    0.00000
       C    21.30000   10.80000    0.00000
       C    24.14000   10.80000    0.00000
       C    25.56000   10.80000    0.00000
       C    28.40000   10.80000    0.00000
       C     0.71000    9.57000    0.00000
       C     2.13000    9.57000    0.00000
       C     4.97000    9.57000    0.00000
       C     6.39000    9.57000    0.00000
       C     9.23000    9.57000    0.00000
       C    10.65000    9.57000    0.00000
       C    13.49000    9.57000    0.00000
       C    14.91000    9.57000    0.00000
       C    17.75000    9.57000    0.00000
       C    19.17000    9.57000    0.00000
       C    22.01000    9.57000    0.00000
       C    23.43000    9.57000    0.00000
       C    26.27000    9.57000    0.00000
       C    27.69000    9.57000    0.00000
       C     0.00000    8.34000    0.00000
       C     2.84000    8.34000    0.00000
       C     4.26000    8.34000    0.00000
       C     7.10000    8.34000    0.00000
       C     8.52000    8.34000    0.00000
       C    11.36000    8.34000    0.00000
       C    12.78000    8.34000    0.00000
       C    15.62000    8.34000    0.00000
       C    17.04000    8.34000    0.00000
       C    19.88000    8.34000    0.00000
       C    21.30000    8.34000    0.00000
       C    24.14000    8.34000    0.00000
       C    25.56000    8.34000    0.00000
       C    28.40000    8.34000    0.00000
       C     0.71000    7.11000    0.00000
       C     2.13000    7.11000    0.00000
       C     4.97000    7.11000    0.00000
       C     6.39000    7.11000    0.00000
       C     9.23000    7.11000    0.00000
       C    10.65000    7.11000    0.00000
       C    13.49000    7.11000    0.00000
       C    14.91000    7.11000    0.00000
       C    17.75000    7.11000    0.00000
       C    19.17000    7.11000    0.00000
       C    22.01000    7.11000    0.00000
       C    23.43000    7.11000    0.00000
       C    26.27000    7.11000    0.00000
       C    27.69000    7.11000    0.00000
       C     0.00000    5.88000    0.00000
       C     2.84000    5.88000    0.00000
       C     4.26000    5.88000    0.00000
       C     7.10000    5.88000    0.00000
       C     8.52000    5.88000    0.00000
       C    11.36000    5.88000    0.00000
       C    12.78000    5.88000    0.00000
       C    15.62000    5.88000    0.00000
       C    17.04000    5.88000    0.00000
       C    19.88000    5.88000    0.00000
       C    21.30000    5.88000    0.00000
       C    24.14000    5.88000    0.00000
       C    25.56000    5.88000    0.00000
       C    28.40000    5.88000    0.00000
       C     0.71000    4.65000    0.00000
       C     2.13000    4.65000    0.00000
       C     4.97000    4.65000    0.00000
       C     6.39000    4.65000    0.00000
       C     9.23000    4.65000    0.00000
       C    10.65000    4.65000    0.00000
       C    13.49000    4.65000    0.00000
       C    14.91000    4.65000    0.00000
       C    17.75000    4.65000    0.00000
       C    19.17000    4.65000    0.00000
       C    22.01000    4.65000    0.00000
       C    23.43000    4.65000    0.00000
       C    26.27000    4.65000    0.00000
       C    27.69000    4.65000    0.00000
       C     0.00000    3.42000    0.00000
       C     2.84000    3.42000    0.00000
       C     4.26000    3.42000    0.00000
       C     7.10000    3.42000    0.00000
       C     8.52000    3.42000    0.00000
       C    11.36000    3.42000    0.00000
       C    12.78000    3.42000    0.00000
       C    15.62000    3.42000    0.00000
       C    17.04000    3.42000    0.00000
       C    19.88000    3.42000    0.00000
       C    21.30000    3.42000    0.00000
       C    24.14000    3.42000    0.00000
       C    25.56000    3.42000    0.00000
       C    28.40000    3.42000    0.00000
       C     0.71000    2.19000    0.00000
       C     2.13000    2.19000    0.00000
       C     4.97000    2.19000    0.00000
       C     6.39000    2.19000    0.00000
       C     9.23000    2.19000    0.00000
       C    10.65000    2.19000    0.00000
       C    13.49000    2.19000    0.00000
       C    14.91000    2.19000    0.00000
       C    17.75000    2.19000    0.00000
       C    19.17000    2.19000    0.00000
       C    22.01000    2.19000    0.00000
       C    23.43000    2.19000    0.00000
       C    26.27000    2.19000    0.00000
       C    27.69000    2.19000    0.00000
       C     0.00000    0.96000    0.00000
       C     2.84000    0.96000    0.00000
       C     4.26000    0.96000    0.00000
       C     7.10000    0.96000    0.00000
       C     8.52000    0.96000    0.00000
       C    11.36000    0.96000    0.00000
       C    12.78000    0.96000    0.00000
       C    15.62000    0.96000    0.00000
       C    17.04000    0.96000    0.00000
       C    19.88000    0.96000    0.00000
       C    21.30000    0.96000    0.00000
       C    24.14000    0.96000    0.00000
       C    25.56000    0.96000    0.00000
       C    28.40000    0.96000    0.00000
       C     0.71000   26.79000    0.00000
       C     2.13000   26.79000    0.00000
       C     4.97000   26.79000    0.00000
       C     6.39000   26.79000    0.00000
       C     9.23000   26.79000    0.00000
       C    10.65000   26.79000    0.00000
       C    13.49000   26.79000    0.00000
       C    14.91000   26.79000    0.00000
       C    17.75000   26.79000    0.00000
       C    19.17000   26.79000    0.00000
       C    22.01000   26.79000    0.00000
       C    23.43000   26.79000    0.00000
       C    26.27000   26.79000    0.00000
       C    27.69000   26.79000    0.00000
       C     0.00000   25.56000   14.00000
       C     2.84000   25.56000   14.00000
       C     4.26000   25.56000   14.00000
       C     7.10000   25.56000   14.00000
       C     8.52000   25.56000   14.00000
       C    11.36000   25.56000   14.00000
       C    12.78000   25.56000   14.00000
       C    15.62000   25.56000   14.00000
       C    17.04000   25.56000   14.00000
       C    19.88000   25.56000   14.00000
       C    21.30000   25.56000   14.00000
       C    24.14000   25.56000   14.00000
       C    25.56000   25.56000   14.00000
       C    28.40000   25.56000   14.00000
       C     0.71000   24.33000   14.00000
       C     2.13000   24.33000   14.00000
       C     4.97000   24.33000   14.00000
       C     6.39000   24.33000   14.00000
       C     9.23000   24.33000   14.00000
       C    10.65000   24.33000   14.00000
       C    13.49000   24.33000   14.00000
       C    14.91000   24.33000   14.00000
       C    17.75000   24.33000   14.00000
       C    19.17000   24.33000   14.00000
       C    22.01000   24.33000   14.00000
       C    23.43000   24.33000   14.00000
       C    26.27000   24.33000   14.00000
       C    27.69000   24.33000   14.00000
       C     0.00000   23.10000   14.00000
       C     2.84000   23.10000   14.00000
       C     4.26000   23.10000   14.00000
       C     7.10000   23.10000   14.00000
       C     8.52000   23.10000   14.00000
       C    11.36000   23.10000   14.00000
       C    12.78000   23.10000   14.00000
       C    15.62000   23.10000   14.00000
       C    17.04000   23.10000   14.00000
       C    19.88000   23.10000   14.00000
       C    21.30000   23.10000   14.00000
       C    24.14000   23.10000   14.00000
       C    25.56000   23.10000   14.00000
       C    28.40000   23.10000   14.00000
       C     0.71000   21.87000   14.00000
       C     2.13000   21.87000   14.00000
       C     4.97000   21.87000   14.00000
       C     6.39000   21.87000   14.00000
       C     9.23000   21.87000   14.00000
       C    10.65000   21.87000   14.00000
       C    13.49000   21.87000   14.00000
       C    14.91000   21.87000   14.00000
       C    17.75000   21.87000   14.00000
       C    19.17000   21.87000   14.00000
       C    22.01000   21.87000   14.00000
       C    23.43000   21.87000   14.00000
       C    26.27000   21.87000   14.00000
       C    27.69000   21.87000   14.00000
       C     0.00000   20.64000   14.00000
       C     2.84000   20.64000   14.00000
       C     4.26000   20.64000   14.00000
       C     7.10000   20.64000   14.00000
       C     8.52000   20.64000   14.00000
       C    11.36000   20.64000   14.00000
       C    12.78000   20.64000   14.00000
       C    15.62000   20.64000   14.00000
       C    17.04000   20.64000   14.00000
       C    19.88000   20.64000   14.00000
       C    21.30000   20.64000   14.00000
       C    24.14000   20.64000   14.00000
       C    25.56000   20.64000   14.00000
       C    28.40000   20.64000   14.00000
       C     0.71000   19.41000   14.00000
       C     2.13000   19.41000   14.00000
       C     4.97000   19.41000   14.00000
       C     6.39000   19.41000   14.00000
       C     9.23000   19.41000   14.00000
       C    10.65000   19.41000   14.00000
       C    13.49000   19.41000   14.00000
       C    14.91000   19.41000   14.00000
       C    17.75000   19.41000   14.00000
       C    19.17000   19.41000   14.00000
       C    22.01000   19.41000   14.00000
       C    23.43000   19.41000   14.00000
       C    26.27000   19.41000   14.00000
       C    27.69000   19.41000   14.00000
       C     0.00000   18.18000   14.00000
       C     2.84000   18.18000   14.00000
       C     4.26000   18.18000   14.00000
       C     7.10000   18.18000   14.00000
       C     8.52000   18.18000   14.00000
       C    11.36000   18.18000   14.00000
       C    12.78000   18.18000   14.00000
       C    15.62000   18.18000   14.00000
       C    17.04000   18.18000   14.00000
       C    19.88000   18.18000   14.00000
       C    21.30000   18.18000   14.00000
       C    24.14000   18.18000   14.00000
       C    25.56000   18.18000   14.00000
       C    28.40000   18.18000   14.00000
       C     0.71000   16.95000   14.00000
       C     2.13000   16.95000   14.00000
       C     4.97000   16.95000   14.00000
       C     6.39000   16.95000   14.00000
       C     9.23000   16.95000   14.00000
       C    10.65000   16.95000   14.00000
       C    13.49000   16.95000   14.00000
       C    14.91000   16.95000   14.00000
       C    17.75000   16.95000   14.00000
       C    19.17000   16.95000   14.00000
       C    22.01000   16.95000   14.00000
       C    23.43000   16.95000   14.00000
       C    26.27000   16.95000   14.00000
       C    27.69000   16.95000   14.00000
       C     0.00000   15.72000   14.00000
       C     2.84000   15.72000   14.00000
       C     4.26000   15.72000   14.00000
       C     7.10000   15.72000   14.00000
       C     8.52000   15.72000   14.00000
       C    11.36000   15.72000   14.00000
       C    12.78000   15.72000   14.00000
       C    15.62000   15.72000   14.00000
       C    17.04000   15.72000   14.00000
       C    19.88000   15.72000   14.00000
       C    21.30000   15.72000   14.00000
       C    24.14000   15.72000   14.00000
       C    25.56000   15.72000   14.00000
       C    28.40000   15.72000   14.00000
       C     0.71000   14.49000   14.00000
       C     2.13000   14.49000   14.00000
       C     4.97000   14.49000   14.00000
       C     6.39000   14.49000   14.00000
       C     9.23000   14.49000   14.00000
       C    10.65000   14.49000   14.00000
       C    13.49000   14.49000   14.00000
       C    14.91000   14.49000   14.00000
       C    17.75000   14.49000   14.00000
       C    19.17000   14.49000   14.00000
       C    22.01000   14.49000   14.00000
       C    23.43000   14.49000   14.00000
       C    26.27000   14.49000   14.00000
       C    27.69000   14.49000   14.00000
       C     0.00000   13.26000   14.00000
       C     2.84000   13.26000   14.00000
       C     4.26000   13.26000   14.00000
       C     7.10000   13.26000   14.00000
       C     8.52000   13.26000   14.00000
       C    11.36000   13.26000   14.00000
       C    12.78000   13.26000   14.00000
       C    15.62000   13.26000   14.00000
       C    17.04000   13.26000   14.00000
       C    19.88000   13.26000   14.00000
       C    21.30000   13.26000   14.00000
       C    24.14000   13.26000   14.00000
       C    25.56000   13.26000   14.00000
       C    28.40000   13.26000   14.00000
       C     0.71000   12.03000   14.00000
       C     2.13000   12.03000   14.00000
       C     4.97000   12.03000   14.00000
       C     6.39000   12.03000   14.00000
       C     9.23000   12.03000   14.00000
       C    10.65000   12.03000   14.00000
       C    13.49000   12.03000   14.00000
       C    14.91000   12.03000   14.00000
       C    17.75000   12.03000   14.00000
       C    19.17000   12.03000   14.00000
       C    22.01000   12.03000   14.00000
       C    23.43000   12.03000   14.00000
       C    26.27000   12.03000   14.00000
       C    27.69000   12.03000   14.00000
       C     0.00000   10.80000   14.00000
       C     2.84000   10.80000   14.00000
       C     4.26000   10.80000   14.00000
       C     7.10000   10.80000   14.00000
       C     8.52000   10.80000   14.00000
       C    11.36000   10.80000   14.00000
       C    12.78000   10.80000   14.00000
       C    15.62000   10.80000   14.00000
       C    17.04000   10.80000   14.00000
       C    19.88000   10.80000   14.00000
       C    21.30000   10.80000   14.00000
       C    24.14000   10.80000   14.00000
       C    25.56000   10.80000   14.00000
       C    28.40000   10.80000   14.00000
       C     0.71000    9.57000   14.00000
       C     2.13000    9.57000   14.00000
       C     4.97000    9.57000   14.00000
       C     6.39000    9.57000   14.00000
       C     9.23000    9.57000   14.00000
       C    10.65000    9.57000   14.00000
       C    13.49000    9.57000   14.00000
       C    14.91000    9.57000   14.00000
       C    17.75000    9.57000   14.00000
       C    19.17000    9.57000   14.00000
       C    22.01000    9.57000   14.00000
       C    23.43000    9.57000   14.00000
       C    26.27000    9.57000   14.00000
       C    27.69000    9.57000   14.00000
       C     0.00000    8.34000   14.00000
       C     2.84000    8.34000   14.00000
       C     4.26000    8.34000   14.00000
       C     7.10000    8.34000   14.00000
       C     8.52000    8.34000   14.00000
       C    11.36000    8.34000   14.00000
       C    12.78000    8.34000   14.00000
       C    15.62000    8.34000   14.00000
       C    17.04000    8.34000   14.00000
       C    19.88000    8.34000   14.00000
       C    21.30000    8.34000   14.00000
       C    24.14000    8.34000   14.00000
       C    25.56000    8.34000   14.00000
       C    28.40000    8.34000   14.00000
       C     0.71000    7.11000   14.00000
       C     2.13000    7.11000   14.00000
       C     4.97000    7.11000   14.00000
       C     6.39000    7.11000   14.00000
       C     9.23000    7.11000   14.00000
       C    10.65000    7.11000   14.00000
       C    13.49000    7.11000   14.00000
       C    14.91000    7.11000   14.00000
       C    17.75000    7.11000   14.00000
       C    19.17000    7.11000   14.00000
       C    22.01000    7.11000   14.00000
       C    23.43000    7.11000   14.00000
       C    26.27000    7.11000   14.00000
       C    27.69000    7.11000   14.00000
       C     0.00000    5.88000   14.00000
       C     2.84000    5.88000   14.00000
       C     4.26000    5.88000   14.00000
       C     7.10000    5.88000   14.00000
       C     8.52000    5.88000   14.00000
       C    11.36000    5.88000   14.00000
       C    12.78000    5.88000   14.00000
       C    15.62000    5.88000   14.00000
       C    17.04000    5.88000   14.00000
       C    19.88000    5.88000   14.00000
       C    21.30000    5.88000   14.00000
       C    24.14000    5.88000   14.00000
       C    25.56000    5.88000   14.00000
       C    28.40000    5.88000   14.00000
       C     0.71000    4.65000   14.00000
       C     2.13000    4.65000   14.00000
       C     4.97000    4.65000   14.00000
       C     6.39000    4.65000   14.00000
       C     9.23000    4.65000   14.00000
       C    10.65000    4.65000   14.00000
       C    13.49000    4.65000   14.00000
       C    14.91000    4.65000   14.00000
       C    17.75000    4.65000   14.00000
       C    19.17000    4.65000   14.00000
       C    22.01000    4.65000   14.00000
       C    23.43000    4.65000   14.00000
       C    26.27000    4.65000   14.00000
       C    27.69000    4.65000   14.00000
       C     0.00000    3.42000   14.00000
       C     2.84000    3.42000   14.00000
       C     4.26000    3.42000   14.00000
       C     7.10000    3.42000   14.00000
       C     8.52000    3.42000   14.00000
       C    11.36000    3.42000   14.00000
       C    12.78000    3.42000   14.00000
       C    15.62000    3.42000   14.00000
       C    17.04000    3.42000   14.00000
       C    19.88000    3.42000   14.00000
       C    21.30000    3.42000   14.00000
       C    24.14000    3.42000   14.00000
       C    25.56000    3.42000   14.00000
       C    28.40000    3.42000   14.00000
       C     0.71000    2.19000   14.00000
       C     2.13000    2.19000   14.00000
       C     4.97000    2.19000   14.00000
       C     6.39000    2.19000   14.00000
       C     9.23000    2.19000   14.00000
       C    10.65000    2.19000   14.00000
       C    13.49000    2.19000   14.00000
       C    14.91000    2.19000   14.00000
       C    17.75000    2.19000   14.00000
       C    19.17000    2.19000   14.00000
       C    22.01000    2.19000   14.00000
       C    23.43000    2.19000   14.00000
       C    26.27000    2.19000   14.00000
       C    27.69000    2.19000   14.00000
       C     0.00000    0.96000   14.00000
       C     2.84000    0.96000   14.00000
       C     4.26000    0.96000   14.00000
       C     7.10000    0.96000   14.00000
       C     8.52000    0.96000   14.00000
       C    11.36000    0.96000   14.00000
       C    12.78000    0.96000   14.00000
       C    15.62000    0.96000   14.00000
       C    17.04000    0.96000   14.00000
       C    19.88000    0.96000   14.00000
       C    21.30000    0.96000   14.00000
       C    24.14000    0.96000   14.00000
       C    25.56000    0.96000   14.00000
       C    28.40000    0.96000   14.00000
       C     0.71000   26.79000   14.00000
       C     2.13000   26.79000   14.00000
       C     4.97000   26.79000   14.00000
       C     6.39000   26.79000   14.00000
       C     9.23000   26.79000   14.00000
       C    10.65000   26.79000   14.00000
       C    13.49000   26.79000   14.00000
       C    14.91000   26.79000   14.00000
       C    17.75000   26.79000   14.00000
       C    19.17000   26.79000   14.00000
       C    22.01000   26.79000   14.00000
       C    23.43000   26.79000   14.00000
       C    26.27000   26.79000   14.00000
       C    27.69000   26.79000   14.00000
       O    21.04672   10.42432    3.59092
       H    20.48563   11.01733    4.07183
       H    21.78988   10.94184    3.31974
       O     3.47129   20.27919   10.68677
       H     3.01031   20.89711    9.96355
       H     2.84726   20.52357   11.37476
       O    -7.26388   -7.43967    3.11495
       H    -7.17030   -7.42801    4.07953
       H    -7.33024   -6.46462    2.95006
       O    17.35131    3.33587    6.66322
       H    18.33997    3.55131    6.66109
       H    17.27568    2.38152    6.93470
       O     2.60949   12.81465    9.89256
       H     1.73853   12.37272    9.88580
       H     2.71005   13.29960    8.99132
       O    13.11098   -4.55186   10.86259
       H    12.85265   -5.42553   10.95203
       H    14.11407   -4.64742   10.84124
       O    10.11049   -8.68575   10.85682
       H     9.30785   -8.30304   11.32546
       H     9.78381   -8.67108    9.89011
       O    10.38646    0.08391    7.81756
       H     9.67875   -0.57050    7.92763
       H    10.03180    0.96647    7.74124
       O    14.35880   -5.71950    5.73660
       H    14.53535   -5.73382    6.72160
       H    13.75373   -5.04306    5.55311
       O    -5.73931   -4.92489   10.79144
       H    -6.68698   -4.47817   10.51419
       H    -5.12258   -4.10780   10.87182
       O    25.40088   -3.73298    5.52969
       H    25.69413   -3.30634    6.39970
       H    25.73027   -3.12349    4.82474
       O    22.48626    2.58225   10.26551
       H    21.58455    3.00801   10.21462
       H    23.05154    3.28355   10.52923
       O    15.12056  -15.37382    3.62731
       H    15.51457  -16.26586    3.54681
       H    15.74163  -14.69559    3.39352
       O     8.85038   -8.77560    8.52977
       H     8.93882   -8.12790    7.79524
       H     7.90798   -9.09700    8.64657
       O    -5.91665   -9.93509    3.27988
       H    -6.40166   -9.21023    2.78452
       H    -5.92614   -9.60961    4.19439
       O    23.52514   10.32995    8.97073
       H    24.23248    9.79124    9.48615
       H    24.05447   10.78552    8.32809
       O    24.66993    5.55843    3.19065
       H    23.69198    5.45967    2.89227
       H    25.11687    4.74864    2.99506
       O     6.77030  -11.89975    9.75368
       H     7.53074  -11.77917   10.32484
       H     7.14579  -12.26098    8.91481
       O    23.92721    0.97645    8.59827
       H    23.41190    0.13798    8.32772
       H    23.27802    1.51783    9.05819
       O    -0.48715  -11.41184   10.35628
       H     0.48734  -11.52782   10.59201
       H    -0.50567  -11.80872    9.49488
       O     5.09847   -3.84123    6.59879
       H     5.17272   -3.84051    5.60323
       H     4.17833   -3.43440    6.84664
       O    18.65849    5.38726    3.18912
       H    17.80762    5.81343    3.01054
       H    19.29753    5.61358    2.44949
       O    34.65936    4.74932    7.50847
       H    34.29641    5.06565    6.63292
       H    35.66253    4.69725    7.48375
       O    22.59272   14.70590    3.65864
       H    21.62456   14.88897    3.40180
       H    23.10086   15.53742    3.43091
       O    29.90711   11.30175    4.25421
       H    30.12547   11.64385    5.18498
       H    29.58383   12.04960    3.69075
       O    12.26035   -8.58979    6.33895
       H    12.25179   -8.29618    5.38463
       H    11.95102   -7.82614    6.94374
       O    25.82368   -2.70847   10.88228
       H    26.74161   -3.12265   10.77628
       H    25.86392   -1.72915   10.87325
       O    15.15225    7.99581    8.38112
       H    16.06745    7.81395    8.06016
       H    15.22230    7.83658    9.35649
       O    -1.53492   -3.71132   10.29019
       H    -0.83056   -4.19843   10.77537
       H    -1.09982   -2.74226   10.18904
       O    27.23166    1.69719    7.96147
       H    26.56224    1.07464    8.10787
       H    27.19421    2.29912    8.78671
       O     1.69356   -7.86160    3.73032
       H     0.74639   -7.83070    3.46329
       H     1.60577   -7.74721    4.70534
       O    12.51072   12.22455    2.99136
       H    13.50073   12.05843    2.97252
       H    12.14720   11.43005    3.45252
       O    19.33070    6.69882    5.54069
       H    20.14223    7.36022    5.41838
       H    18.96191    6.48757    4.61791
       O    -2.90974    5.87222   10.96480
       H    -2.90653    6.27190   10.06042
       H    -2.07409    6.29704   11.30772
       O    16.35649   -5.96714    8.10100
       H    16.66375   -6.70386    7.59082
       H    16.88967   -5.15093    7.90512
       O    -3.44514    9.00949    5.96648
       H    -4.13977    8.34658    5.70242
       H    -2.84027    9.01977    5.16694
       O     2.35929  -11.62666   11.03975
       H     2.92967  -10.93231   10.62886
       H     2.69651  -12.48901   10.61671
       O     0.23979    3.06128   10.00227
       H     0.15009    2.75674    9.03273
       H     0.44730    4.05620   10.14016
       O     2.70443   14.19271    7.46926
       H     3.49931   14.46724    6.97024
       H     2.26891   15.03096    7.81034
       O     2.77861    5.07350    5.42034
       H     2.35358    5.61672    4.60749
       H     2.27972    5.46934    6.15262
       O     3.56309    6.95681    8.65385
       H     4.13085    6.16045    8.52479
       H     3.92716    7.50198    7.91716
       O    19.65171    3.93779    9.59084
       H    19.72497    4.09810    8.59589
       H    18.86430    3.39527    9.71396
       O    17.58329    9.66136    3.97037
       H    18.26425   10.12089    3.42491
       H    17.77203    9.92805    4.93034
       O    20.72307    8.39426   10.90781
       H    20.96756    8.59996    9.98084
       H    21.53059    8.17200   11.39027
       O     1.83025   -0.14444    7.21108
       H     1.05058    0.41854    7.44520
       H     2.56830    0.05568    7.85184
       O    11.42014    3.66137    6.11592
       H    11.11470    4.55243    5.99426
       H    12.25215    3.73814    6.71770
       O    21.43954    8.29852    5.61255
       H    21.28405    8.60543    6.56621
       H    21.48677    9.12644    4.99518
       O    31.46063    6.26060    3.44917
       H    31.61698    7.21093    3.34244
       H    30.47461    6.21645    3.39920
       O     6.18700   14.17064    3.34372
       H     7.17895   13.97814    3.25430
       H     6.04300   15.14482    3.12771
       O    19.67894  -14.79207    5.22691
       H    20.42725  -14.45342    5.81540
       H    19.21647  -15.39674    5.85815
       O     3.76246   -6.96196    6.80164
       H     3.77517   -6.59363    5.82921
       H     4.69616   -6.83293    7.08074
       O    10.41494    0.75730    2.93917
       H    10.88704    0.75826    3.77695
       H     9.46282    1.09080    3.02151
       O    -0.05342   -6.19671   10.46712
       H     0.63672   -6.31854    9.81063
       H    -0.53762   -7.02102   10.35133
       O     5.82275   11.76276    7.40845
       H     5.70539   12.72617    7.17320
       H     6.07621   11.84753    8.35629
       O    19.87585  -11.63923    3.57460
       H    19.61355  -11.77926    4.58978
       H    19.16711  -12.16556    3.13821
       O    -4.45954   -6.64314    9.05643
       H    -4.81225   -6.38853    8.18877
       H    -4.88751   -5.95932    9.64504
       O    16.55613   13.90343    7.07217
       H    16.75350   13.14030    7.57738
       H    15.59323   13.96920    7.06967
       O    17.86952    0.52774    7.90193
       H    18.34897    0.69994    8.84031
       H    16.92603    0.27112    8.08660
       O    16.97226   -8.20446    3.44545
       H    17.84565   -8.46060    3.15001
       H    17.01991   -7.23361    3.47212
       O    -1.12835   18.25442   10.18846
       H    -0.80122   17.29875   10.25767
       H    -2.04640   18.30343   10.55611
       O    21.86661   -9.50610    9.34170
       H    22.12682   -8.67045    9.83412
       H    22.55119   -9.92811    8.76113
       O    22.85996   -4.62215    2.81636
       H    23.56619   -3.93925    2.70601
       H    21.98116   -4.12602    2.80260
       O     1.95223   14.70317    4.04108
       H     1.04717   14.40902    3.79437
       H     2.54790   13.91502    3.92283
       O     8.44274   -4.97033    3.11095
       H     8.32220   -4.89597    4.13953
       H     9.44234   -4.91907    3.01019
       O    17.16371  -13.60664   10.89834
       H    17.19473  -12.78098   11.47770
       H    17.89405  -13.38487   10.22204
       O    10.11221   -2.10325    2.93062
       H     9.22653   -2.22607    3.33090
       H    10.16517   -1.12295    2.95669
       O     8.06607    7.84621    3.18065
       H     7.30362    7.34173    3.44208
       H     8.77401    7.20000    3.00718
       O     4.13139    1.92526    7.96252
       H     3.97898    1.99884    6.95980
       H     4.60333    2.82470    8.05544
       O     1.82577    0.43856    4.53765
       H     0.93618    0.83847    4.46445
       H     1.89733    0.00946    5.47714
       O    11.91214    3.50375    3.08663
       H    11.35415    2.64604    2.87216
       H    11.86356    3.67683    4.07980
       O    13.24948  -17.55842   10.70097
       H    13.91832  -17.54714   11.40976
       H    12.74479  -18.35605   10.92710
       O    14.75636  -11.51196    4.66264
       H    14.68094  -10.73794    4.03344
       H    13.92174  -12.03091    4.52642
       O    11.22927   13.75203    8.95179
       H    11.79626   13.29572    9.60461
       H    11.77299   14.43368    8.52171
       O     5.74737    7.56770    6.73217
       H     5.30605    8.41466    6.71397
       H     6.46941    7.69621    7.37887
       O     8.69075   19.67903    6.18556
       H     9.17796   20.50925    5.90652
       H     7.78570   19.97203    6.58020
       O    -0.75359  -13.34376    3.52358
       H    -1.29281  -12.90199    4.23771
       H    -1.17165  -13.16910    2.66101
       O    25.58743    0.31214   10.58187
       H    26.31449    0.99773   10.59062
       H    24.96202    0.66755    9.91400
       O     5.18451  -12.78735    6.19309
       H     5.81735  -11.99332    6.13802
       H     5.41637  -13.30108    5.39643
       O    -1.32751   -2.56335    2.82928
       H    -1.55102   -1.92265    3.55375
       H    -1.97373   -3.35458    3.03620
       O     4.02281   -6.12580    4.20359
       H     3.13217   -6.26276    3.84476
       H     4.36583   -5.22192    4.01710
       O     9.17177  -12.46321   10.83910
       H     9.63721  -12.90413   10.08610
       H     9.78504  -11.75297   10.98898
       O    26.02301  -11.68474   11.27007
       H    25.75284  -10.73879   11.25769
       H    26.90633  -11.66226   10.78580
       O    -0.68134    1.85148    3.14605
       H    -1.10882    1.15739    3.76687
       H    -0.65884    1.45511    2.23296
       O    12.38879    9.08148    7.88285
       H    12.76363    9.14082    8.79710
       H    12.87598    9.63734    7.21959
       O     1.13256   -4.37318    5.40445
       H     1.15159   -5.31689    5.29093
       H     1.31685   -3.91915    4.52516
       O     3.13159    7.89908   11.07433
       H     3.71548    7.35526   11.61858
       H     3.52975    7.67501   10.17072
       O     2.68218   -3.08310    7.32964
       H     2.08126   -3.67263    6.71108
       H     2.29866   -2.22428    7.07584
       O     1.28727   10.14026   10.81462
       H     0.66072    9.37161   10.79322
       H     2.05431    9.81544   11.27868
       O    19.75021    4.43057    6.84473
       H    19.70391    5.30050    6.38628
       H    20.43543    3.88456    6.43172
       O    19.37966   -6.79478   10.59503
       H    18.90541   -6.01282   10.94586
       H    18.86700   -7.62049   10.76721
       O    -1.25024   -3.52584    6.19449
       H    -1.53675   -4.28632    6.80570
       H    -0.37499   -3.84300    5.81068
       O     7.40016    4.27226   11.09527
       H     7.94717    4.71403   10.39671
       H     7.16633    3.38566   10.78722
       O    13.71587   11.03962    6.13069
       H    13.83393   11.60616    5.29835
       H    12.86694   11.30993    6.54377
       O     0.35727    3.29826    5.38910
       H     0.00176    3.20894    4.49535
       H     1.11642    3.93050    5.35683
       O    21.29071   12.09284    7.66351
       H    21.91484   12.72334    7.23369
       H    21.59827   12.20481    8.64056
       O     6.46981   -3.89431   10.74219
       H     7.42445   -3.64453   11.00229
       H     6.25939   -4.74932   11.17393
       O    25.94013   -2.48734    7.85554
       H    25.66751   -2.64571    8.75672
       H    26.64329   -1.77682    7.86742
       O     5.35694   12.58622   10.22291
       H     4.36493   12.81100   10.27583
       H     5.77817   13.50476   10.30391
       O    -2.74851    3.67062    3.51931
       H    -3.52147    3.00209    3.57643
       H    -2.01109    3.01198    3.25243
       O    30.37671   12.43276    6.98153
       H    29.62132   12.78895    7.52849
       H    30.97126   13.24673    6.84664
       O     7.78995    8.33905    8.58564
       H     7.34755    8.95928    9.17067
       H     8.67854    8.75872    8.24604
       O    12.32915   19.59311    3.46827
       H    13.15322   19.08780    3.18896
       H    11.61126   18.96753    3.30332
       O    -1.86402   -5.86615    7.45485
       H    -2.09617   -5.64916    8.40016
       H    -2.56385   -6.42667    7.11092
       O    -6.33128   -0.66946    3.22087
       H    -6.63568   -1.23862    4.02825
       H    -6.99671   -0.53050    2.55241
       O     9.41371    2.63154    8.12235
       H     9.32036    2.54404    9.08781
       H    10.27200    3.14208    7.97958
       O    -0.35912    8.02084   10.53904
       H    -0.75733    8.29792    9.67854
       H     0.04478    7.13098   10.51048
       O    -1.96233   -0.06018    4.64701
       H    -2.87859    0.38589    4.50804
       H    -1.92235   -0.34110    5.59284
       O    11.51507   -2.53108   10.55128
       H    11.98080   -1.64951   10.45695
       H    12.13933   -3.15145   10.95388
       O    19.79558   -8.61107    3.25181
       H    19.91153   -9.61023    3.42671
       H    20.68601   -8.38686    2.96910
       O    -1.43710    9.31829    8.16215
       H    -2.20354    9.19428    7.51343
       H    -0.59068    9.63062    7.84900
       O    14.31213    0.95596    5.16289
       H    13.34852    0.83189    5.23634
       H    14.63250    0.20744    4.53965
       O    16.07058   -5.55540    3.82411
       H    15.58825   -4.88770    3.34232
       H    15.57070   -5.75210    4.69410
       O    24.81445   11.65139    6.36418
       H    24.25930   11.81417    5.48856
       H    25.28280   10.79955    6.19163
       O    -1.45512   -9.96846    7.52783
       H    -0.50238   -9.77733    7.44302
       H    -1.68123   -9.55385    8.40787
       O    21.99518   -3.73157    9.71294
       H    21.58667   -4.35018    9.08165
       H    21.15281   -3.41278   10.25110
       O    -0.36329   -1.08190    9.91143
       H    -0.82819   -0.27505   10.14035
       H     0.63304   -0.85796    9.97116
       O     4.07510    9.68692    6.97415
       H     4.48380   10.57138    7.15029
       H     3.10167    9.91833    7.16318
       O    12.23286   20.70314    7.92689
       H    12.03829   21.62617    8.04208
       H    12.32145   20.34421    8.86627
       O    -7.48844   12.13554   10.43039
       H    -8.13147   11.75424   11.04743
       H    -7.01409   11.35832   10.04783
       O    12.62958   -0.24472    9.48118
       H    12.58800    0.48972   10.18107
       H    11.75522   -0.11102    9.06175
       O    -2.76037   10.98972   10.01102
       H    -2.09871   10.39867    9.44746
       H    -2.24118   11.53410   10.63071
       O     8.96284   -2.85646   10.73917
       H     9.00895   -3.02935    9.78219
       H     9.87534   -2.57351   10.94665
       O    33.42043   17.69118    9.73730
       H    33.34912   18.58536   10.07267
       H    34.24874   17.60223    9.30688
       O    20.67942    0.72126    3.29448
       H    20.02985    0.23313    3.89381
       H    20.08753    0.98598    2.56680
       O    15.07127   -0.99286    3.02598
       H    16.01809   -1.38790    3.12589
       H    15.03069   -0.26458    2.29204
       O    17.57686    2.43965    3.18853
       H    17.96732    3.33317    3.37246
       H    16.69345    2.69553    2.92477
       O   -10.10935   -9.03928    7.32320
       H    -9.40328   -9.11145    8.06636
       H   -10.87230   -8.57084    7.66945
       O     7.73789    1.68958    3.18477
       H     7.61075    2.62591    3.55948
       H     6.91456    1.54905    2.66377
       O    17.79675   -1.82668    3.11509
       H    17.58265   -2.69159    3.42872
       H    17.99427   -1.20718    3.88025
       O    -2.73428    3.87293    6.11142
       H    -2.59397    3.83953    5.10014
       H    -2.70980    3.00089    6.61110
       O    29.78330    1.52771    7.64800
       H    29.80080    1.86047    6.72414
       H    28.79220    1.33829    7.84927
       O    12.90582   12.40876   10.89983
       H    13.82379   11.99155   10.75524
       H    12.49231   11.77224   11.49141
       O    22.05864  -12.49733    6.16934
       H    22.23345  -12.53086    5.19593
       H    21.10784  -12.25854    6.30601
       O     8.26115  -12.99518    7.36558
       H     8.18666  -13.66959    6.67485
       H     9.23551  -13.07244    7.61388
       O    26.60120   17.89506    3.02346
       H    25.80903   17.29966    2.83636
       H    27.15320   17.42038    3.66645
       O     9.73369   15.76377    5.01617
       H     9.85716   16.48451    4.33390
       H     9.97400   16.12222    5.88305
       O    12.60050   -7.44438   10.63023
       H    13.33180   -7.95479   11.01045
       H    11.71777   -7.95604   10.76048
       O     5.98223   17.23491    3.57156
       H     6.54488   18.01110    3.24220
       H     4.96409   17.35858    3.28431
       O    18.50994   -4.09063    4.70264
       H    18.44620   -4.09189    5.66536
       H    17.72817   -4.62055    4.42343
       O     4.53906   10.18672    3.98205
       H     4.40021   10.09571    5.02579
       H     5.52127   10.12318    3.94793
       O    28.77107    6.24510    3.84692
       H    28.66234    6.22627    4.92175
       H    28.24019    5.54007    3.48349
       O    20.83051   -2.95515    3.73200
       H    21.55440   -2.73252    4.30044
       H    20.10678   -2.80794    4.33366
       O     1.21206    5.58164   11.10046
       H     1.84247    6.25408   10.84977
       H     1.58535    5.25489   11.94196
       O    -6.13644   12.02783    3.75030
       H    -5.31632   12.05985    3.24227
       H    -6.41438   13.00613    3.69730
       O     1.97395    9.03549    3.31484
       H     1.47983    9.85565    3.58318
       H     2.88072    9.32123    3.43191
       O    24.24769    7.13681    5.32811
       H    24.53324    6.65065    4.54537
       H    23.32077    7.37702    5.18564
       O     1.33352   -3.17120    3.14901
       H     1.82992   -2.37229    3.36291
       H     0.42878   -2.92529    2.86844
       O    10.73891  -10.79192    7.55632
       H    10.06046  -10.26651    8.03254
       H    11.32723  -10.04128    7.17131
       O    -6.34373   14.55351   10.61422
       H    -5.32573   14.58684   10.86497
       H    -6.56004   13.65663   10.41316
       O    15.34602   18.64335   10.64132
       H    16.28095   18.40245   10.73919
       H    15.17815   18.33078    9.71734
       O    17.15981   -8.23612    6.27216
       H    16.31440   -8.65199    6.25199
       H    17.44686   -8.27061    5.37851
       O    14.77469   -9.65713    6.79347
       H    13.95776   -9.17318    6.59198
       H    15.00008  -10.33081    6.09938
       O    15.81844  -16.29108    7.82734
       H    15.61005  -17.23698    8.12593
       H    15.14400  -16.16603    7.08802
       O    21.06300  -17.64365    8.22800
       H    22.03355  -17.55088    8.35469
       H    20.71943  -16.77999    7.87134
       O    11.15406    4.98838    9.40944
       H    10.16153    5.25614    9.28971
       H    11.57945    5.61944   10.04936
       O     9.31933   -2.33048    7.99391
       H    10.05545   -2.87235    7.70841
       H     8.44949   -2.49867    7.50265
       O    11.70622    0.85096    5.58064
       H    11.22893    0.42956    6.40357
       H    11.70599    1.81820    5.79233
       O    19.85052   -1.85320    8.20321
       H    19.27648   -2.65715    8.10806
       H    19.14698   -1.16733    7.91794
       O    18.62538    0.85432   10.51647
       H    18.65027    0.05719   11.08002
       H    18.10432    1.65627   10.80171
       O    16.32905    6.92270    3.52696
       H    16.01761    6.13655    4.08873
       H    16.65639    7.54297    4.18638
       O     1.44842    9.94836    7.85671
       H     1.11493   10.77662    7.50743
       H     1.67410   10.08665    8.78814
       O    22.31476   -7.30331   10.68324
       H    22.89269   -6.54420   10.99638
       H    21.42961   -7.03384   10.99258
       O    15.67296    5.02500    8.79949
       H    16.46528    4.62658    8.34042
       H    15.57732    5.96940    8.59851
       O     4.05837   -1.16513    3.13252
       H     3.41102   -0.46909    3.44494
       H     5.01308   -0.94813    3.29331
       O    12.35189  -12.79790    4.86609
       H    11.50592  -12.34005    4.88564
       H    12.28872  -13.60799    4.30173
       O     5.39817   -3.66210    3.62045
       H     5.04167   -2.88867    3.10131
       H     6.37103   -3.73605    3.43365
       O    22.61969   -1.46988    7.81956
       H    21.59657   -1.47165    7.93728
       H    22.67043   -2.16034    8.51453
       O    -2.51297   -5.07644    3.67145
       H    -2.70478   -4.78603    4.57794
       H    -3.40479   -5.47955    3.43521
       O    26.71600    6.89150    8.56290
       H    27.26412    7.06789    7.74481
       H    26.09379    6.19500    8.17525
       O    24.22362   -8.89531    5.86145
       H    24.06795   -9.49965    6.67185
       H    23.97296   -7.97582    6.08684
       O    17.99311   -9.53751   10.60382
       H    17.70772  -10.14306    9.85792
       H    18.89164   -9.89532   10.75175
       O     3.21139   -9.98535    3.23698
       H     2.79768  -10.88685    3.32481
       H     2.50160   -9.33513    3.35538
       O    25.25535    1.35833    4.19610
       H    24.73053    1.75171    4.96384
       H    24.68236    0.76311    3.62638
       O    20.59227   -5.34597    8.15563
       H    20.26069   -6.02051    8.84580
       H    20.68773   -5.86275    7.25560
       O    16.94247    2.92561   10.77823
       H    17.06375    3.56238   11.50751
       H    16.31041    3.14334   10.07351
       O     8.58540    5.79741    8.94953
       H     8.11021    5.33701    8.11119
       H     8.23762    6.71582    9.04751
       O     1.50279   17.03488    7.98703
       H     1.94341   17.11954    7.03300
       H     2.10856   17.58002    8.49803
       O    -5.26258    4.25150   10.38159
       H    -4.80198    4.84387   10.95789
       H    -5.19522    4.51750    9.49318
       O     7.19412   -1.22491    4.05579
       H     6.97290   -1.52391    4.96746
       H     7.25454   -0.24142    4.15738
       O    -5.84986    2.48053    6.36365
       H    -5.56475    3.36375    6.68523
       H    -5.83865    1.85330    7.18701
       O    11.64137    9.69454    4.01483
       H    11.93562    9.04776    4.69267
       H    11.31192    9.12715    3.27728
       O    -2.91208   -7.74032    5.68775
       H    -2.62771   -8.45692    6.30783
       H    -3.77900   -8.06750    5.37957
       O     7.41674    4.32596    7.14607
       H     7.89855    3.53503    7.52076
       H     7.61230    4.23542    6.12646
       O    10.20360    6.06887    3.28499
       H    10.79890    5.40297    2.91839
       H    10.61590    6.39527    4.12160
       O    -1.64384    9.31604    4.05798
       H    -1.40326    8.38511    3.76304
       H    -0.88411    9.88055    4.24666
       O     6.08129   26.96729    9.01071
       H     5.62455   27.72856    8.58157
       H     5.47543   26.39282    9.47922
       O    25.30026   -2.90352    2.88091
       H    25.93608   -2.81408    2.14641
       H    24.79308   -2.03225    2.92664
       O     6.73265   -1.78788    7.01836
       H     6.37217   -1.23974    7.81857
       H     6.19977   -2.56087    6.88268
       O    19.66645   -1.75778   11.07046
       H    20.55904   -1.28990   11.12100
       H    19.68536   -1.95770   10.12444
       O    23.78122  -11.30261    7.96249
       H    23.11263  -11.77802    7.39715
       H    23.66702  -11.75492    8.87788
       O     8.91416   13.42167    3.38909
       H     9.49021   13.22396    2.59382
       H     9.43284   13.95217    3.98550
       O     6.26806   -9.69760    8.53164
       H     6.30167  -10.02865    7.62335
       H     6.25922  -10.47519    9.15575
       O    11.09974   11.69646    6.85380
       H    10.14421   11.64464    6.61940
       H    11.07134   12.27228    7.71056
       O    18.38233   -4.17368   11.02050
       H    18.60650   -3.42377   11.61510
       H    17.51326   -4.57328   11.25145
       O     4.68275    5.25823   10.94066
       H     5.67957    5.19231   11.11280
       H     4.46902    4.36086   10.66568
       O    11.71836   -3.47547    7.83595
       H    11.58506   -3.12920    8.77339
       H    12.45330   -3.05311    7.26439
       O     8.11075   11.76839    5.87995
       H     7.17525   11.58243    6.27663
       H     8.03503   11.59309    4.93457
       O    13.06549    6.49870   10.63915
       H    13.69585    6.07886   11.33260
       H    13.62462    6.76995    9.94411
       O    13.12309    7.30526    3.22480
       H    14.03108    7.12688    3.57842
       H    13.25148    7.71776    2.31161
       O    17.92284    7.50804    7.77202
       H    18.50786    7.18211    8.56381
       H    18.30541    7.09759    6.97339
       O   -11.22068    6.53482   10.37951
       H   -10.94633    5.59318   10.38383
       H   -10.45090    6.99032   10.81231
       O    15.55816    4.85941    5.17409
       H    16.29313    4.47598    5.66548
       H    15.33340    4.16258    4.54951
       O    28.36984   13.47340    8.35518
       H    28.22188   12.67146    8.92728
       H    27.53442   13.66217    7.82936
       O     1.05683    7.08800    8.18506
       H     2.04060    6.91569    8.35753
       H     1.09403    8.00794    7.87364
       O    16.06863    7.58823   10.93648
       H    16.07758    8.39793   11.45532
       H    17.01849    7.26089   11.00851
       O    18.49290   -0.16541    5.05856
       H    18.25489    0.19840    5.98944
       H    18.26715    0.63386    4.50975
       O    10.95884    6.67951    5.93005
       H    11.92931    6.87381    6.26109
       H    10.43308    7.41851    6.31607
       O     8.07991   -0.22685   11.07439
       H     8.39098   -1.19671   10.98214
       H     7.32178   -0.10973   10.44072
       O    -8.05071    3.16068    4.94486
       H    -7.97996    2.34660    4.44345
       H    -7.29133    3.07116    5.67184
       O    14.68137    3.07346    3.22826
       H    13.84884    3.44477    2.90122
       H    14.41815    2.29231    3.76900
       O     9.42304    1.81098   10.80478
       H     8.92120    0.90942   10.83109
       H     8.92486    2.27772   11.55048
       O    13.28152    3.83538    8.12894
       H    12.67820    4.50534    8.41970
       H    14.19681    4.12480    8.32745
       O    15.39314   -3.19773    8.96867
       H    14.78959   -3.90914    8.67003
       H    15.05013   -2.43170    8.46450
       O    13.65112    6.70953    6.37405
       H    14.24009    5.96780    6.10181
       H    14.09557    7.17290    7.10036
       O     6.43598   -6.54659    7.69242
       H     6.49440   -6.83817    8.61329
       H     6.33584   -5.57532    7.72910
       O    -3.91470   14.21177    6.88724
       H    -4.42251   13.31820    6.76874
       H    -4.58290   14.83022    7.29737
       O    20.68405  -11.33748   10.48821
       H    21.34169  -11.87961   10.89935
       H    21.21927  -10.61551   10.12480
       O    23.38993  -19.87867   10.97844
       H    24.27868  -19.52584   10.91618
       H    23.42976  -20.67072   11.51303
       O    16.93383   16.14257    8.47656
       H    16.83267   15.19174    8.24332
       H    16.10838   16.56589    8.34002
       O    10.24501   -9.38727    3.07387
       H    10.17846   -9.80148    2.21044
       H     9.41721   -8.77709    3.02477
       O    12.15208    2.10981   10.85141
       H    11.15453    2.21456   10.81389
       H    12.41509    2.76431   10.15471
       O    23.88707   -5.94381    6.27055
       H    24.38971   -5.22326    5.79940
       H    22.94676   -5.82861    6.16359
       O    21.89326    5.38862    3.25536
       H    21.66999    4.58338    3.73842
       H    21.21380    6.05603    3.56769
       O     6.76224   16.32922    6.03614
       H     7.70374   15.98702    5.75116
       H     6.38016   16.81986    5.27390
       O     3.30779   -9.67173    6.03249
       H     3.63337   -8.73829    6.18030
       H     3.50616   -9.91937    5.08810
       O    -0.38110   12.22637   10.82000
       H    -0.08898   13.03792   11.30819
       H     0.23859   11.55304   11.19351
       O     2.25953   -5.66700    8.70298
       H     2.93414   -5.99237    8.05102
       H     2.42445   -4.67629    8.66991
       O    18.23722   -3.91384    8.18858
       H    17.95284   -3.71858    9.12793
       H    18.91447   -4.66229    8.20225
       O     3.86283    2.63815    5.10528
       H     3.50162    3.59671    5.09191
       H     3.07662    2.09246    4.99630
       O    35.61159    6.17087    4.49798
       H    34.74911    6.14811    4.13302
       H    35.57778    6.62293    5.36744
       O    13.66543   -2.32308    6.23463
       H    13.73409   -1.41796    6.60561
       H    13.25193   -2.26824    5.33730
       O    15.41465   11.42690   10.58163
       H    16.00476   12.14315   10.94208
       H    15.54623   11.50060    9.57868
       O    -9.07511   -7.03425    5.94917
       H    -9.39513   -7.85522    6.44686
       H    -9.51754   -6.98465    5.09092
       O    11.31635   -5.17896    3.12144
       H    12.00668   -4.50657    2.97649
       H    11.81598   -6.03997    3.17963
       O    19.11701   15.34235    6.28855
       H    18.91344   16.25550    6.65025
       H    18.69158   14.74029    6.98718
       O    17.17097   13.97635    3.52602
       H    17.56123   13.67700    4.38226
       H    16.54607   14.64891    3.85599
       O    -4.42139    8.71306   10.09655
       H    -3.78869    9.54392   10.20503
       H    -4.11581    8.15100    9.34187
       O     6.22646   -7.06002   10.59343
       H     6.79363   -7.62526   11.12381
       H     5.34547   -6.99764   11.02046
       O     4.69094   -2.32955   10.08540
       H     4.34533   -2.86419    9.34515
       H     5.32598   -2.85849   10.65486
       O    27.18666    2.95924   10.40674
       H    28.17327    3.03885   10.33411
       H    26.88644    3.84343   10.78905
       O     7.64472    4.18045    4.40323
       H     8.48676    4.64657    4.34717
       H     6.95959    4.91365    4.45635
       O    23.11021   -2.21779    5.22903
       H    23.98544   -2.78589    5.39343
       H    22.91348   -1.80130    6.09437
       O    18.43062   10.24881    6.83985
       H    18.58195    9.42029    7.30648
       H    17.55386   10.47813    7.12460
       O     2.43658   -0.52992   10.36070
       H     2.73840    0.19317   10.97501
       H     2.93074   -1.32714   10.73516
       O    27.80164  -11.80897    5.32592
       H    27.04456  -12.29921    5.75846
       H    28.29220  -11.26790    5.99477
       O    14.00539  -12.73138    7.25630
       H    13.32099  -13.10791    6.59941
       H    13.79821  -11.80923    7.14701
       O     8.19664   -7.68707    3.43846
       H     8.17864   -7.56627    4.43529
       H     8.26143   -6.77710    3.06600
       O    -4.70345    5.02025    7.34106
       H    -4.03494    4.57957    6.78277
       H    -5.06781    5.68568    6.74143
       O    19.06316  -12.98299    8.86001
       H    19.80736  -12.55249    9.40455
       H    19.49993  -13.80206    8.53445
       O    22.18202   -0.31093   10.74820
       H    23.14821   -0.38222   10.96848
       H    21.92515    0.61281   10.95072
       O    33.63938   12.68666    2.91741
       H    33.85180   11.76863    3.18788
       H    34.48478   13.12617    3.05522
       O    -4.57511   -6.79833    3.59092
       H    -3.93493   -7.54818    3.44265
       H    -5.40208   -6.89361    3.14437
       O    19.59089   11.06067   10.74767
       H    18.98844   11.53901   11.33456
       H    19.77074   10.24021   11.16575
       O     9.82304    9.01234    7.04713
       H     9.44476    9.55379    6.33262
       H    10.73022    9.39617    7.32737
       O    12.86454   -2.76252    3.80595
       H    11.93419   -2.40126    3.76002
       H    13.42410   -2.16407    3.19616
       O     3.16654    2.11302   10.75362
       H     3.30387    1.90444    9.83195
       H     2.30623    2.60144   10.73717
       O     0.73719   -6.99354    6.27683
       H     1.05417   -6.94789    7.19433
       H    -0.19470   -6.98275    6.44115
       O    14.57714   17.82860    3.02226
       H    15.52337   18.20762    3.03886
       H    14.46771   17.41522    2.14766
       O    15.91354   -5.53775   11.00045
       H    15.85731   -6.53215   11.00232
       H    15.64650   -5.42761   10.06933
       O    10.46352   -5.38017    5.62492
       H    10.98532   -5.21307    4.79893
       H    11.02629   -5.13736    6.36263
       O    -1.01935   19.67460    3.67622
       H    -1.48276   19.20882    4.43644
       H    -1.31187   20.64502    3.76921
       O     7.41123   10.43207    3.36441
       H     7.64049   10.93105    2.54832
       H     7.76813    9.52958    3.13072
       O    14.86006    0.16976    7.91290
       H    13.94010    0.17506    8.37045
       H    14.79289    0.86440    7.23131
       O    -1.36666    6.19448    6.48753
       H    -1.74603    5.28978    6.52099
       H    -0.56142    6.18142    7.14543
       O    -3.35547   11.85704    3.12693
       H    -2.76575   11.09131    3.41092
       H    -3.19130   12.46624    3.86397
       O     7.12736   10.35588   10.55278
       H     7.17744    9.82605   11.37202
       H     6.45053   11.08542   10.56663
       O    -1.40076   -1.17433    7.15770
       H    -1.26206   -2.11371    6.89414
       H    -0.86990   -1.08864    7.95985
       O    25.29484   -9.09970   10.77008
       H    24.73951   -8.68292   11.49307
       H    25.37712   -8.27386   10.25372
