# Supplementary material for: Sub-diffractional infrared absorption of two-dimensional water
Source: Nat Commun. 2026 May 14;17:6430. doi: 10.1038/s41467-026-72629-9 (PMC13376428; doi:10.1038/s41467-026-72629-9)
Supplement: Supplementary file 4 — Supplementary Data 2 [file 41467_2026_72629_MOESM4_ESM.zip › last_frame_graph_N=9.xyz]

1568
frame 154105 | Written by MDAnalysis XYZWriter (release 2.9.0)
       C     0.00000   17.04000    0.00000
       C     2.84000   17.04000    0.00000
       C     4.26000   17.04000    0.00000
       C     7.10000   17.04000    0.00000
       C     8.52000   17.04000    0.00000
       C    11.36000   17.04000    0.00000
       C    12.78000   17.04000    0.00000
       C    15.62000   17.04000    0.00000
       C    17.04000   17.04000    0.00000
       C    19.88000   17.04000    0.00000
       C     0.71000   15.81000    0.00000
       C     2.13000   15.81000    0.00000
       C     4.97000   15.81000    0.00000
       C     6.39000   15.81000    0.00000
       C     9.23000   15.81000    0.00000
       C    10.65000   15.81000    0.00000
       C    13.49000   15.81000    0.00000
       C    14.91000   15.81000    0.00000
       C    17.75000   15.81000    0.00000
       C    19.17000   15.81000    0.00000
       C     0.00000   14.58000    0.00000
       C     2.84000   14.58000    0.00000
       C     4.26000   14.58000    0.00000
       C     7.10000   14.58000    0.00000
       C     8.52000   14.58000    0.00000
       C    11.36000   14.58000    0.00000
       C    12.78000   14.58000    0.00000
       C    15.62000   14.58000    0.00000
       C    17.04000   14.58000    0.00000
       C    19.88000   14.58000    0.00000
       C     0.71000   13.35000    0.00000
       C     2.13000   13.35000    0.00000
       C     4.97000   13.35000    0.00000
       C     6.39000   13.35000    0.00000
       C     9.23000   13.35000    0.00000
       C    10.65000   13.35000    0.00000
       C    13.49000   13.35000    0.00000
       C    14.91000   13.35000    0.00000
       C    17.75000   13.35000    0.00000
       C    19.17000   13.35000    0.00000
       C     0.00000   12.12000    0.00000
       C     2.84000   12.12000    0.00000
       C     4.26000   12.12000    0.00000
       C     7.10000   12.12000    0.00000
       C     8.52000   12.12000    0.00000
       C    11.36000   12.12000    0.00000
       C    12.78000   12.12000    0.00000
       C    15.62000   12.12000    0.00000
       C    17.04000   12.12000    0.00000
       C    19.88000   12.12000    0.00000
       C     0.71000   10.89000    0.00000
       C     2.13000   10.89000    0.00000
       C     4.97000   10.89000    0.00000
       C     6.39000   10.89000    0.00000
       C     9.23000   10.89000    0.00000
       C    10.65000   10.89000    0.00000
       C    13.49000   10.89000    0.00000
       C    14.91000   10.89000    0.00000
       C    17.75000   10.89000    0.00000
       C    19.17000   10.89000    0.00000
       C     0.00000    9.66000    0.00000
       C     2.84000    9.66000    0.00000
       C     4.26000    9.66000    0.00000
       C     7.10000    9.66000    0.00000
       C     8.52000    9.66000    0.00000
       C    11.36000    9.66000    0.00000
       C    12.78000    9.66000    0.00000
       C    15.62000    9.66000    0.00000
       C    17.04000    9.66000    0.00000
       C    19.88000    9.66000    0.00000
       C     0.71000    8.43000    0.00000
       C     2.13000    8.43000    0.00000
       C     4.97000    8.43000    0.00000
       C     6.39000    8.43000    0.00000
       C     9.23000    8.43000    0.00000
       C    10.65000    8.43000    0.00000
       C    13.49000    8.43000    0.00000
       C    14.91000    8.43000    0.00000
       C    17.75000    8.43000    0.00000
       C    19.17000    8.43000    0.00000
       C     0.00000    7.20000    0.00000
       C     2.84000    7.20000    0.00000
       C     4.26000    7.20000    0.00000
       C     7.10000    7.20000    0.00000
       C     8.52000    7.20000    0.00000
       C    11.36000    7.20000    0.00000
       C    12.78000    7.20000    0.00000
       C    15.62000    7.20000    0.00000
       C    17.04000    7.20000    0.00000
       C    19.88000    7.20000    0.00000
       C     0.71000    5.97000    0.00000
       C     2.13000    5.97000    0.00000
       C     4.97000    5.97000    0.00000
       C     6.39000    5.97000    0.00000
       C     9.23000    5.97000    0.00000
       C    10.65000    5.97000    0.00000
       C    13.49000    5.97000    0.00000
       C    14.91000    5.97000    0.00000
       C    17.75000    5.97000    0.00000
       C    19.17000    5.97000    0.00000
       C     0.00000    4.74000    0.00000
       C     2.84000    4.74000    0.00000
       C     4.26000    4.74000    0.00000
       C     7.10000    4.74000    0.00000
       C     8.52000    4.74000    0.00000
       C    11.36000    4.74000    0.00000
       C    12.78000    4.74000    0.00000
       C    15.62000    4.74000    0.00000
       C    17.04000    4.74000    0.00000
       C    19.88000    4.74000    0.00000
       C     0.71000    3.51000    0.00000
       C     2.13000    3.51000    0.00000
       C     4.97000    3.51000    0.00000
       C     6.39000    3.51000    0.00000
       C     9.23000    3.51000    0.00000
       C    10.65000    3.51000    0.00000
       C    13.49000    3.51000    0.00000
       C    14.91000    3.51000    0.00000
       C    17.75000    3.51000    0.00000
       C    19.17000    3.51000    0.00000
       C     0.00000    2.28000    0.00000
       C     2.84000    2.28000    0.00000
       C     4.26000    2.28000    0.00000
       C     7.10000    2.28000    0.00000
       C     8.52000    2.28000    0.00000
       C    11.36000    2.28000    0.00000
       C    12.78000    2.28000    0.00000
       C    15.62000    2.28000    0.00000
       C    17.04000    2.28000    0.00000
       C    19.88000    2.28000    0.00000
       C     0.71000    1.05000    0.00000
       C     2.13000    1.05000    0.00000
       C     4.97000    1.05000    0.00000
       C     6.39000    1.05000    0.00000
       C     9.23000    1.05000    0.00000
       C    10.65000    1.05000    0.00000
       C    13.49000    1.05000    0.00000
       C    14.91000    1.05000    0.00000
       C    17.75000    1.05000    0.00000
       C    19.17000    1.05000    0.00000
       C     0.00000   19.50000    0.00000
       C     2.84000   19.50000    0.00000
       C     4.26000   19.50000    0.00000
       C     7.10000   19.50000    0.00000
       C     8.52000   19.50000    0.00000
       C    11.36000   19.50000    0.00000
       C    12.78000   19.50000    0.00000
       C    15.62000   19.50000    0.00000
       C    17.04000   19.50000    0.00000
       C    19.88000   19.50000    0.00000
       C     0.71000   18.27000    0.00000
       C     2.13000   18.27000    0.00000
       C     4.97000   18.27000    0.00000
       C     6.39000   18.27000    0.00000
       C     9.23000   18.27000    0.00000
       C    10.65000   18.27000    0.00000
       C    13.49000   18.27000    0.00000
       C    14.91000   18.27000    0.00000
       C    17.75000   18.27000    0.00000
       C    19.17000   18.27000    0.00000
       C     0.00000   17.04000   34.00000
       C     2.84000   17.04000   34.00000
       C     4.26000   17.04000   34.00000
       C     7.10000   17.04000   34.00000
       C     8.52000   17.04000   34.00000
       C    11.36000   17.04000   34.00000
       C    12.78000   17.04000   34.00000
       C    15.62000   17.04000   34.00000
       C    17.04000   17.04000   34.00000
       C    19.88000   17.04000   34.00000
       C     0.71000   15.81000   34.00000
       C     2.13000   15.81000   34.00000
       C     4.97000   15.81000   34.00000
       C     6.39000   15.81000   34.00000
       C     9.23000   15.81000   34.00000
       C    10.65000   15.81000   34.00000
       C    13.49000   15.81000   34.00000
       C    14.91000   15.81000   34.00000
       C    17.75000   15.81000   34.00000
       C    19.17000   15.81000   34.00000
       C     0.00000   14.58000   34.00000
       C     2.84000   14.58000   34.00000
       C     4.26000   14.58000   34.00000
       C     7.10000   14.58000   34.00000
       C     8.52000   14.58000   34.00000
       C    11.36000   14.58000   34.00000
       C    12.78000   14.58000   34.00000
       C    15.62000   14.58000   34.00000
       C    17.04000   14.58000   34.00000
       C    19.88000   14.58000   34.00000
       C     0.71000   13.35000   34.00000
       C     2.13000   13.35000   34.00000
       C     4.97000   13.35000   34.00000
       C     6.39000   13.35000   34.00000
       C     9.23000   13.35000   34.00000
       C    10.65000   13.35000   34.00000
       C    13.49000   13.35000   34.00000
       C    14.91000   13.35000   34.00000
       C    17.75000   13.35000   34.00000
       C    19.17000   13.35000   34.00000
       C     0.00000   12.12000   34.00000
       C     2.84000   12.12000   34.00000
       C     4.26000   12.12000   34.00000
       C     7.10000   12.12000   34.00000
       C     8.52000   12.12000   34.00000
       C    11.36000   12.12000   34.00000
       C    12.78000   12.12000   34.00000
       C    15.62000   12.12000   34.00000
       C    17.04000   12.12000   34.00000
       C    19.88000   12.12000   34.00000
       C     0.71000   10.89000   34.00000
       C     2.13000   10.89000   34.00000
       C     4.97000   10.89000   34.00000
       C     6.39000   10.89000   34.00000
       C     9.23000   10.89000   34.00000
       C    10.65000   10.89000   34.00000
       C    13.49000   10.89000   34.00000
       C    14.91000   10.89000   34.00000
       C    17.75000   10.89000   34.00000
       C    19.17000   10.89000   34.00000
       C     0.00000    9.66000   34.00000
       C     2.84000    9.66000   34.00000
       C     4.26000    9.66000   34.00000
       C     7.10000    9.66000   34.00000
       C     8.52000    9.66000   34.00000
       C    11.36000    9.66000   34.00000
       C    12.78000    9.66000   34.00000
       C    15.62000    9.66000   34.00000
       C    17.04000    9.66000   34.00000
       C    19.88000    9.66000   34.00000
       C     0.71000    8.43000   34.00000
       C     2.13000    8.43000   34.00000
       C     4.97000    8.43000   34.00000
       C     6.39000    8.43000   34.00000
       C     9.23000    8.43000   34.00000
       C    10.65000    8.43000   34.00000
       C    13.49000    8.43000   34.00000
       C    14.91000    8.43000   34.00000
       C    17.75000    8.43000   34.00000
       C    19.17000    8.43000   34.00000
       C     0.00000    7.20000   34.00000
       C     2.84000    7.20000   34.00000
       C     4.26000    7.20000   34.00000
       C     7.10000    7.20000   34.00000
       C     8.52000    7.20000   34.00000
       C    11.36000    7.20000   34.00000
       C    12.78000    7.20000   34.00000
       C    15.62000    7.20000   34.00000
       C    17.04000    7.20000   34.00000
       C    19.88000    7.20000   34.00000
       C     0.71000    5.97000   34.00000
       C     2.13000    5.97000   34.00000
       C     4.97000    5.97000   34.00000
       C     6.39000    5.97000   34.00000
       C     9.23000    5.97000   34.00000
       C    10.65000    5.97000   34.00000
       C    13.49000    5.97000   34.00000
       C    14.91000    5.97000   34.00000
       C    17.75000    5.97000   34.00000
       C    19.17000    5.97000   34.00000
       C     0.00000    4.74000   34.00000
       C     2.84000    4.74000   34.00000
       C     4.26000    4.74000   34.00000
       C     7.10000    4.74000   34.00000
       C     8.52000    4.74000   34.00000
       C    11.36000    4.74000   34.00000
       C    12.78000    4.74000   34.00000
       C    15.62000    4.74000   34.00000
       C    17.04000    4.74000   34.00000
       C    19.88000    4.74000   34.00000
       C     0.71000    3.51000   34.00000
       C     2.13000    3.51000   34.00000
       C     4.97000    3.51000   34.00000
       C     6.39000    3.51000   34.00000
       C     9.23000    3.51000   34.00000
       C    10.65000    3.51000   34.00000
       C    13.49000    3.51000   34.00000
       C    14.91000    3.51000   34.00000
       C    17.75000    3.51000   34.00000
       C    19.17000    3.51000   34.00000
       C     0.00000    2.28000   34.00000
       C     2.84000    2.28000   34.00000
       C     4.26000    2.28000   34.00000
       C     7.10000    2.28000   34.00000
       C     8.52000    2.28000   34.00000
       C    11.36000    2.28000   34.00000
       C    12.78000    2.28000   34.00000
       C    15.62000    2.28000   34.00000
       C    17.04000    2.28000   34.00000
       C    19.88000    2.28000   34.00000
       C     0.71000    1.05000   34.00000
       C     2.13000    1.05000   34.00000
       C     4.97000    1.05000   34.00000
       C     6.39000    1.05000   34.00000
       C     9.23000    1.05000   34.00000
       C    10.65000    1.05000   34.00000
       C    13.49000    1.05000   34.00000
       C    14.91000    1.05000   34.00000
       C    17.75000    1.05000   34.00000
       C    19.17000    1.05000   34.00000
       C     0.00000   19.50000   34.00000
       C     2.84000   19.50000   34.00000
       C     4.26000   19.50000   34.00000
       C     7.10000   19.50000   34.00000
       C     8.52000   19.50000   34.00000
       C    11.36000   19.50000   34.00000
       C    12.78000   19.50000   34.00000
       C    15.62000   19.50000   34.00000
       C    17.04000   19.50000   34.00000
       C    19.88000   19.50000   34.00000
       C     0.71000   18.27000   34.00000
       C     2.13000   18.27000   34.00000
       C     4.97000   18.27000   34.00000
       C     6.39000   18.27000   34.00000
       C     9.23000   18.27000   34.00000
       C    10.65000   18.27000   34.00000
       C    13.49000   18.27000   34.00000
       C    14.91000   18.27000   34.00000
       C    17.75000   18.27000   34.00000
       C    19.17000   18.27000   34.00000
       O    12.57825   25.27239    3.51805
       H    11.72384   25.69949    3.73776
       H    12.51905   24.26802    3.44652
       O     3.65368   15.31818    8.36639
       H     2.80436   14.76729    8.46136
       H     3.65002   15.48018    7.39106
       O     1.63302    4.44909   11.73018
       H     1.15280    5.28314   11.99277
       H     0.88644    3.75396   11.55808
       O    -4.20512   21.94963    8.01258
       H    -4.10283   20.96285    8.03081
       H    -3.58712   22.25969    7.22610
       O     1.59015    3.51922    6.04923
       H     2.20698    3.60031    5.29324
       H     1.96801    4.14632    6.79301
       O    12.86721   17.62010    3.43378
       H    13.02365   17.78197    4.41321
       H    11.92246   17.82117    3.17591
       O    11.25150   14.42839   17.66627
       H    11.41775   13.62051   18.25408
       H    10.45436   14.18518   17.08410
       O     7.63297   22.83537    2.78521
       H     8.54739   22.47648    2.88843
       H     7.48807   23.52297    3.52053
       O    12.55997   14.92678   23.36013
       H    12.86160   13.93162   23.39070
       H    11.86065   14.83481   22.63758
       O    -7.43730    7.33494   12.21765
       H    -7.59677    6.63952   11.57221
       H    -7.14898    8.13689   11.73648
       O     1.35938    8.50495    8.51544
       H     1.53507    7.60404    8.14857
       H     0.84290    8.82063    7.70365
       O    -0.53855   10.51081   21.39116
       H     0.22676   10.06837   21.01276
       H    -1.26866    9.87475   21.59198
       O    -2.31475    8.30058   21.27479
       H    -1.74826    7.61737   20.76546
       H    -2.58619    7.96523   22.19113
       O    -7.95128   21.71064   30.15587
       H    -7.98679   22.38864   29.46313
       H    -8.88887   21.62113   30.47797
       O    10.06740   11.89810    9.04267
       H     9.79046   11.65825   10.00025
       H     9.92724   11.09936    8.46139
       O    -4.48784   17.00272   22.09063
       H    -4.94562   16.73253   22.89166
       H    -3.64139   17.36576   22.51486
       O     8.88265   14.23687    3.32297
       H     9.59062   14.71862    2.79938
       H     9.21946   13.36481    3.06977
       O    17.81091   15.03984   20.54974
       H    17.00614   15.11480   19.96427
       H    17.67618   15.77963   21.20255
       O    14.54375   22.87708    7.74568
       H    14.24429   23.33567    6.91762
       H    15.53942   22.52979    7.57025
       O    -5.07780   26.94320    8.59481
       H    -5.68631   26.22268    8.96482
       H    -4.15173   26.53948    8.50640
       O    13.28336   10.59834    3.04424
       H    13.61833   11.53332    3.09254
       H    13.85856   10.25051    2.39259
       O     6.01522   20.54027    3.43939
       H     6.45302   21.30890    2.98182
       H     6.26959   20.67082    4.36154
       O     2.69885   19.95729    9.69798
       H     3.38134   20.09148    8.99523
       H     3.12700   20.19028   10.65182
       O     9.12490   17.85773   15.72800
       H     9.34507   17.19511   15.00470
       H     9.61166   17.47840   16.49680
       O     0.34068   16.88821    3.26057
       H    -0.11201   16.03021    3.08455
       H     1.29732   16.61876    3.37675
       O    12.53066   11.74035   12.76815
       H    12.96354   12.57457   12.36974
       H    11.89313   11.99503   13.49219
       O     6.61641   20.70500   11.28026
       H     6.55210   19.87792   10.75707
       H     6.39819   20.48713   12.23356
       O     5.11087   12.61957    3.49109
       H     4.31078   12.19595    3.14643
       H     5.87317   12.17090    3.11628
       O     5.61917    8.58290    7.60119
       H     6.11835    8.04122    8.19636
       H     5.02152    8.11664    7.00136
       O     0.47660   10.59423   24.87797
       H     1.09137   10.02098   24.32612
       H    -0.30830   10.05606   25.04720
       O     9.56311    8.33433   10.29205
       H    10.24513    8.37958    9.60138
       H     9.67635    9.24019   10.70913
       O     7.99385    6.12995   22.14657
       H     8.48843    7.02757   21.89567
       H     7.74575    5.65335   21.36095
       O    18.03283   22.28386    3.54273
       H    17.54378   23.05886    3.17680
       H    17.50028   21.43877    3.42260
       O     3.26072   13.07085   11.97000
       H     3.87678   13.43036   12.76014
       H     2.82278   13.88646   11.61825
       O    14.43424   24.54002    5.69737
       H    13.77900   24.62590    4.95414
       H    14.34993   25.38021    6.22318
       O    13.84604    9.65378   10.93964
       H    14.62945   10.09041   10.54796
       H    13.32457   10.39652   11.50337
       O     3.67456   20.33108   16.85906
       H     4.22171   21.12580   16.92044
       H     3.19749   20.21907   17.72223
       O    11.07471   13.48258   27.64235
       H    10.97335   12.76787   26.99971
       H    10.06788   13.66502   27.84710
       O     2.33842   15.68075   17.20511
       H     1.82126   15.65717   18.02723
       H     1.93613   16.35640   16.63299
       O     4.97100   11.69563   10.31565
       H     4.38200   12.27606   10.92457
       H     4.50540   10.85330    9.99550
       O     0.26549    4.21175   16.71114
       H     0.27906    3.79478   17.51891
       H    -0.63679    4.18232   16.34435
       O    -1.03501    6.86870   19.54279
       H    -1.46341    6.08171   19.17251
       H    -0.12668    6.97904   19.19646
       O    14.88776   10.24875   14.23970
       H    14.13452   10.30405   13.68853
       H    14.68862    9.88598   15.10020
       O    16.56344   24.78042    3.31453
       H    16.14292   25.56251    2.94451
       H    16.10498   24.75071    4.16996
       O    -3.03919   12.47748    9.67278
       H    -2.97349   11.60339   10.15713
       H    -2.87335   12.30212    8.66900
       O    15.64413   21.61260   20.79795
       H    16.06250   21.80381   19.90769
       H    16.30482   21.90205   21.46652
       O    12.04202    8.94400    8.94042
       H    12.19199    9.86823    8.62318
       H    12.80696    8.85213    9.63344
       O     5.42750   25.73330   13.27117
       H     5.14710   26.06025   12.40490
       H     4.84812   24.90879   13.36477
       O    13.62962   20.47298   22.76912
       H    12.71726   20.84142   22.80551
       H    14.05475   20.88820   21.94150
       O    -1.24874   14.42884    3.32524
       H    -0.58435   13.65433    3.37107
       H    -1.74106   14.30031    2.48875
       O    10.25015   19.05465    9.67574
       H    10.49583   19.65014   10.43822
       H    10.66538   19.26341    8.78983
       O     1.14493   14.17469    8.44243
       H     1.22473   13.56573    7.69593
       H     0.51542   13.83107    9.12204
       O    10.36340   18.82736    3.21887
       H    10.19833   18.80444    4.19898
       H     9.44027   18.73792    2.92465
       O   -10.79106   20.19154   15.88061
       H   -11.12567   19.26079   15.67223
       H   -10.13065   20.40205   15.11332
       O     2.49271   13.52870   15.53556
       H     1.64274   12.99761   15.39735
       H     2.41400   14.31258   16.20684
       O     9.88701   18.06403   21.63545
       H     9.83115   18.13784   22.63025
       H    10.85635   18.03373   21.60526
       O     0.34591   30.04504    3.13524
       H    -0.52182   30.55784    3.18034
       H     0.05570   29.06789    3.08325
       O     2.58735   18.15907   21.05984
       H     3.54382   18.22059   20.88922
       H     2.51229   18.12320   22.07746
       O    14.21134    1.03715    4.31986
       H    14.16622    0.38242    3.63450
       H    14.81443    0.58434    4.91872
       O    -0.30901   15.39967   22.40539
       H    -0.25368   14.48161   22.75807
       H    -1.18677   15.46980   21.98889
       O    16.79043   16.53793    9.89192
       H    17.75942   16.46645   10.19050
       H    16.34984   17.18289   10.58315
       O     6.37109    0.50397   23.09710
       H     6.43252    1.45836   23.31468
       H     6.50564    0.42922   22.13352
       O    -3.19918   26.49500   15.61710
       H    -3.79121   27.04422   15.04047
       H    -3.49934   26.75036   16.52526
       O     1.41994   17.55791   27.90270
       H     1.21231   18.14511   27.09635
       H     0.69497   16.89139   28.01635
       O    -1.53774   26.67286    5.54699
       H    -1.61310   26.72629    4.56927
       H    -1.03304   25.84602    5.64456
       O    -6.06911   21.13376   14.66544
       H    -5.75970   20.47498   15.34808
       H    -6.98653   20.82710   14.39494
       O     5.42792    7.07839   22.56519
       H     6.32420    6.67635   22.58515
       H     5.58780    8.02570   22.27858
       O     1.62653   13.60147    3.37080
       H     1.99931   13.00233    2.67366
       H     2.18447   14.38897    3.47249
       O     8.25222   20.32907   20.78957
       H     8.72007   19.43785   20.89466
       H     8.76877   21.07900   21.07709
       O    -8.08939   14.53846   15.20338
       H    -7.60733   13.69619   14.97724
       H    -8.74394   14.28768   15.90777
       O    11.09648   10.63235   17.44458
       H    10.07376   10.62079   17.47607
       H    11.30817   11.35548   18.15562
       O    10.94558   16.43633   10.02407
       H    10.03520   16.10669   10.00391
       H    10.76078   17.43601   10.04502
       O     5.49028   22.94218    8.03012
       H     5.08409   23.19380    7.17045
       H     4.78222   23.29665    8.63369
       O    14.99222   24.75958    9.72587
       H    14.02080   24.74913    9.95123
       H    15.04111   24.09788    8.99710
       O    12.60764   16.12533    7.65289
       H    11.93144   16.21910    8.39139
       H    12.18248   15.41299    7.12187
       O    21.30817   20.36142    9.34610
       H    21.22376   21.17853    9.93801
       H    22.30457   20.29057    9.29868
       O     7.54876    5.59330    4.27047
       H     7.59812    5.35679    5.18746
       H     6.57676    5.93109    4.10632
       O    10.61746   26.82947    6.62130
       H    10.22041   26.64454    5.73661
       H    10.25648   26.15140    7.21000
       O     5.12960    9.20935    2.82844
       H     4.34897    9.74534    3.03436
       H     6.00108    9.73636    2.86769
       O    -2.86628    3.58489   10.06330
       H    -3.35794    2.98599    9.36989
       H    -3.58024    4.05695   10.57231
       O    11.65655   18.93671   24.99945
       H    11.08470   19.65609   24.49808
       H    11.55432   19.24260   25.87351
       O     8.87131   22.08104   16.81451
       H     9.42073   21.36174   16.30754
       H     8.29168   21.59124   17.52665
       O    -5.50264   10.92441   19.08066
       H    -5.37672   10.13471   19.58441
       H    -5.71707   10.62970   18.17569
       O     9.83195   10.95416   11.55138
       H     9.00704   11.13517   12.06126
       H    10.60623   11.35386   12.02095
       O     3.03903   11.03946    3.28729
       H     2.87907   10.85607    4.27312
       H     2.25500   10.65681    2.81526
       O    18.67300   14.64953    5.87835
       H    17.71292   15.00163    5.67964
       H    19.22885   14.60570    5.01105
       O     0.51377   22.52013   19.29621
       H    -0.24555   22.56627   19.93768
       H     0.77504   21.57164   19.27692
       O     4.71157    7.66290   18.70514
       H     5.14888    7.08880   18.03836
       H     4.22281    8.38534   18.24290
       O     0.78577   10.13812   17.04316
       H     1.48032    9.48539   17.11616
       H     1.11846   10.98481   17.52425
       O     5.35920   11.76959    6.10826
       H     5.32211   12.41827    6.87888
       H     5.13046   12.22188    5.27593
       O    -0.69868   22.54701    2.75096
       H    -0.07353   21.79342    2.87837
       H    -1.57070   22.19491    2.97451
       O    -2.53482   10.07586   11.02555
       H    -2.46233    9.86587   11.98967
       H    -1.86596    9.51017   10.51310
       O     3.84706   17.44581   10.33220
       H     3.45819   18.26403    9.91549
       H     4.04758   16.83842    9.56726
       O    -2.15395   11.61653    3.08032
       H    -2.49785   10.90970    3.65399
       H    -2.81630   12.29714    3.27084
       O     4.01490    9.14040    9.55353
       H     4.55051    8.97806    8.76628
       H     3.12193    9.16385    9.07487
       O     1.66659   14.45397   27.77809
       H     1.61749   13.47596   27.92315
       H     0.72218   14.82636   27.59670
       O    -4.05579   21.23163   28.44674
       H    -4.36430   22.12526   28.10755
       H    -4.83133   20.61332   28.47075
       O    -2.44870   22.45201    6.10048
       H    -2.71912   22.56793    5.07753
       H    -1.57319   21.91144    6.12987
       O     1.59364    7.45728   19.00630
       H     2.32877    6.83009   19.38586
       H     1.73746    7.44764   18.00425
       O     0.35065   11.65071   14.67203
       H     0.56849   10.89828   15.36185
       H     0.75104   11.42201   13.83482
       O     2.28939   13.05865   22.01941
       H     1.41564   13.02877   21.53392
       H     2.11916   13.53508   22.86051
       O    -0.75814   15.62946   27.14633
       H    -0.93328   16.11328   26.30658
       H    -1.39329   15.95520   27.77136
       O    -1.21795   18.86313    4.28731
       H    -0.97073   19.07231    5.19284
       H    -0.83635   18.00504    3.97829
       O    -5.03660   19.34374   16.48539
       H    -5.32860   18.66613   15.87503
       H    -5.72402   19.27511   17.16704
       O     4.58543    0.37400    7.81367
       H     5.49000   -0.01179    8.20874
       H     4.78018    1.31212    8.06131
       O    -0.86390   18.48179   11.41788
       H    -0.61356   19.11931   10.67787
       H    -1.76137   18.85577   11.67724
       O     3.00666   10.20760    5.84270
       H     2.21077   10.61878    6.24346
       H     3.92724   10.61793    6.07336
       O    -4.99393    9.70195    9.61499
       H    -4.95538    8.66818    9.54126
       H    -4.20014    9.84385   10.22188
       O     7.27457    1.19688    6.04461
       H     7.42578    0.30938    6.43363
       H     6.73130    1.62482    6.74340
       O     8.26068   14.00305    8.04842
       H     7.32021   13.64308    8.07777
       H     8.92871   13.23170    8.43226
       O    -1.06287   15.86510   30.35692
       H    -1.62882   15.07864   30.28555
       H    -0.19230   15.55938   30.61794
       O    -4.97932   22.39281   12.47849
       H    -5.08571   23.38247   12.43134
       H    -5.32771   21.97399   13.28827
       O     9.87166    9.82501    7.07689
       H     9.07473   10.03337    6.62034
       H    10.03033    8.86147    7.00256
       O    15.25719   20.82275   10.52442
       H    14.36857   21.12203   10.18601
       H    15.65049   21.38419   11.24385
       O     6.66781   18.25732    6.41073
       H     6.78055   17.79417    7.29658
       H     7.48492   18.02470    5.91359
       O     8.33565   18.32965   27.97185
       H     9.19308   18.61437   27.64590
       H     8.43212   18.33480   28.98905
       O     5.68950   19.12870   30.70617
       H     5.34734   20.04625   30.96758
       H     5.38752   18.98772   29.77483
       O    15.34181   15.36417   18.87241
       H    15.59913   15.04236   17.94540
       H    14.84907   16.17784   18.78015
       O    -1.85801   16.13017   10.12867
       H    -1.15734   16.01607    9.36649
       H    -1.55738   16.94340   10.57179
       O    10.09648   21.84721    5.98157
       H     9.18992   21.53542    6.10262
       H    10.09834   21.96492    4.98628
       O     2.54601    8.92090   12.68894
       H     1.95975    8.16872   12.45196
       H     2.03765    9.76835   12.50162
       O    -5.18607   10.90231   27.68938
       H    -5.75614   10.84934   28.49502
       H    -5.12589    9.98152   27.36435
       O     1.97631    9.88542   20.32370
       H     1.94526    9.03365   19.78207
       H     2.78118   10.44226   20.12967
       O    12.32418   24.40705   10.43913
       H    11.68751   24.90600   11.01970
       H    11.78203   23.96596    9.76370
       O    15.28092   15.28784    7.98994
       H    14.35519   15.56676    8.15681
       H    15.85156   15.74251    8.65363
       O     1.14209   20.23600    3.41481
       H     0.82745   20.29984    4.36379
       H     0.73780   19.50055    2.94557
       O     1.29662    6.80791   16.24354
       H     1.07749    5.92064   16.62346
       H     2.21373    6.74146   15.89956
       O    16.70481   26.27860   18.05707
       H    15.87732   25.72181   18.25454
       H    17.39167   25.61985   18.23321
       O     8.87638   15.60490    5.82619
       H     8.64231   14.99979    6.59350
       H     8.87272   15.07494    4.98795
       O    11.96428   15.15350    3.01097
       H    12.28448   16.11936    3.11398
       H    11.78185   14.90154    3.97228
       O     4.89257    3.78712    5.50965
       H     4.63077    3.02651    4.92477
       H     4.50004    4.54943    4.99369
       O    -7.36022   29.70319    5.51255
       H    -7.39289   28.78665    5.79751
       H    -7.67853   29.60408    4.57888
       O     3.69706    4.64346    9.57023
       H     2.89970    4.48439   10.12152
       H     4.28555    5.31685   10.08232
       O     1.53455   19.92466   18.82000
       H     0.84598   19.31289   18.47060
       H     1.80134   19.45322   19.62192
       O    12.03882    9.62152   27.91006
       H    11.30219    9.77960   27.33858
       H    11.78599    9.80164   28.84674
       O    14.55040    7.50853    3.04361
       H    13.71793    6.94780    3.09142
       H    14.94245    7.43453    3.93589
       O     6.45589   13.92786   16.20321
       H     6.13313   14.03206   15.26159
       H     5.96185   13.11862   16.46168
       O    17.74669   17.95708   13.02714
       H    17.42693   17.10564   13.34638
       H    17.02667   18.41209   12.54364
       O    -6.77910    4.18357   23.26249
       H    -7.08856    3.91192   24.25439
       H    -7.06596    5.13397   23.10918
       O    16.20829   15.75576    5.38670
       H    15.70415   15.83942    6.23013
       H    15.99870   14.93149    4.97363
       O    10.44343   24.32670    8.17556
       H    10.75245   23.71266    7.46731
       H     9.54062   24.01996    8.36990
       O     7.35813   15.18175   12.43074
       H     6.61390   15.75399   12.75208
       H     8.10236   15.36773   13.02145
       O    16.63209   12.88411    3.82135
       H    15.67568   12.69015    3.92653
       H    16.90059   12.91440    4.75900
       O    11.50926   14.21021    6.01474
       H    10.62747   14.63055    6.01505
       H    11.33947   13.25933    5.95272
       O    13.59013   26.90783    7.04759
       H    13.70148   27.48472    7.78497
       H    12.57710   26.95505    6.85438
       O     0.50948    6.94912   12.06260
       H    -0.12561    6.91873   12.79307
       H     0.09983    7.41615   11.29079
       O     7.95518   24.61424   13.06103
       H     7.90805   24.59363   14.05604
       H     7.09784   24.91878   12.71810
       O    -6.45493   16.88387   15.82835
       H    -6.81209   15.98220   15.69535
       H    -6.76180   17.32331   16.67243
       O     6.69631   18.91446   16.71786
       H     7.55955   18.72292   16.28998
       H     6.18893   18.06738   16.77381
       O    20.58578   15.88067    7.61742
       H    19.84994   15.41302    7.16327
       H    21.35658   15.19158    7.69255
       O    18.38882   20.17040   10.88481
       H    18.17842   21.12249   10.79243
       H    17.93275   19.73704   10.11641
       O    16.57860    8.52057   20.14658
       H    16.54630    7.77969   19.50425
       H    17.60026    8.53225   20.41237
       O     0.13819   16.68603   13.07093
       H    -0.36729   15.83098   12.75557
       H    -0.22904   17.37220   12.46221
       O    -6.89938    6.72847   15.06804
       H    -7.74858    6.50281   15.61222
       H    -7.21156    7.00895   14.13349
       O    -1.64028   25.22336   28.51094
       H    -2.33579   25.29139   27.86253
       H    -1.28617   24.32909   28.61769
       O    -5.80840   18.35202   11.38370
       H    -5.91706   19.29345   10.96433
       H    -6.52149   18.14666   12.01343
       O     8.31449   10.79578   17.77740
       H     8.31969   10.62341   18.73629
       H     7.60235   10.28313   17.32199
       O     3.77713    7.56235    5.99416
       H     4.02671    7.18667    5.13511
       H     3.45673    8.48809    5.80608
       O    -3.86493   18.89171    8.30540
       H    -2.90240   18.52642    8.17124
       H    -4.41372   18.18510    8.77567
       O     0.25034   28.69487    6.07717
       H    -0.43322   27.93546    5.78465
       H    -0.16429   29.57489    5.77746
       O    -0.23286    2.28000   11.57211
       H    -1.14078    2.59526   11.60126
       H    -0.30474    1.57417   12.20659
       O     9.65918    3.67144   19.09307
       H     9.77414    3.24998   18.17951
       H    10.31415    4.33394   19.37618
       O    -3.22134   23.28315   30.84476
       H    -3.31075   22.35461   31.18702
       H    -3.15405   23.14888   29.92485
       O     2.85945   24.76047    3.18658
       H     3.00243   23.82618    2.92432
       H     1.87821   24.98475    3.19614
       O    -6.81308   13.16191   20.30455
       H    -6.39976   12.38745   19.77878
       H    -6.47833   14.01501   19.89521
       O    16.07835   17.33300    2.98125
       H    15.14939   17.26895    2.78533
       H    16.23348   17.05167    3.88338
       O     7.84749    4.43394    9.18346
       H     7.08583    3.93648    8.72033
       H     8.16699    3.80494    9.87420
       O     1.91824   22.10542   15.12196
       H     2.28745   21.56853   15.80693
       H     1.38848   22.77805   15.62022
       O     5.54593   18.21494   20.08370
       H     5.51985   17.81317   19.17171
       H     5.93077   17.49186   20.59171
       O    -3.72497   20.47644   31.09101
       H    -2.97477   19.89077   31.19897
       H    -3.69687   20.65442   30.14102
       O     5.02083    6.67287   10.58279
       H     4.54403    7.50285   10.53746
       H     5.95325    6.93886   10.29263
       O    -3.68163    9.38068    4.06304
       H    -4.09719    8.73192    4.71912
       H    -4.41184   10.10892    4.04926
       O    12.63114    8.50580   18.24428
       H    12.01925    9.20614   17.86637
       H    13.51902    8.74012   17.75385
       O     7.08262   18.88227    9.38642
       H     8.06518   19.21894    9.37078
       H     7.32855   17.90836    9.51588
       O    -2.48023    0.50072   17.06028
       H    -2.24262    0.53777   16.11594
       H    -3.31894   -0.00424   16.94932
       O    13.63213   18.07436    5.99291
       H    13.40472   17.32099    6.60865
       H    14.63012   18.07380    5.89079
       O     6.04367   25.72428   16.73015
       H     5.79214   24.78617   16.63983
       H     6.97212   25.70182   16.40067
       O     2.15160   -2.09116   23.72935
       H     2.80335   -1.52199   24.18587
       H     2.51838   -2.93644   23.51282
       O    -4.69221   14.28069   16.63677
       H    -4.74993   13.43823   16.07639
       H    -3.90000   14.09756   17.22455
       O    16.65492   14.09551   11.06691
       H    17.37435   13.61050   10.59404
       H    16.44333   14.93193   10.54575
       O    -2.25556   12.03902    6.90032
       H    -2.43541   12.94011    6.58527
       H    -2.99304   11.39358    6.69319
       O     0.79792   12.25980    6.53078
       H    -0.11256   12.15223    6.78980
       H     0.88178   12.64150    5.64419
       O    -9.43325   24.32274   30.87344
       H    -9.64049   23.46698   31.26484
       H   -10.23613   24.80687   31.17315
       O     4.48718    4.15973   23.11153
       H     4.37648    3.62667   22.29783
       H     4.31252    5.06054   22.82916
       O     2.90415   16.09581    3.39806
       H     3.62515   16.50234    4.04347
       H     3.31715   16.02445    2.51631
       O     9.32977    6.24290   24.48107
       H     8.97506    6.00189   23.62050
       H    10.28782    6.18263   24.38947
       O    -2.39224   23.80584   15.78226
       H    -2.58455   23.02898   15.20973
       H    -2.75563   24.63139   15.37171
       O    12.94204   12.18332    8.98634
       H    12.02365   12.43221    8.87820
       H    13.37546   12.59834    8.24602
       O    15.05107   12.90548    6.80488
       H    15.57743   12.11074    7.02679
       H    15.23948   13.65876    7.45476
       O    -9.84480   11.42429    5.50270
       H    -8.97519   10.94014    5.60487
       H   -10.42854   10.88086    6.08590
       O     3.44246    9.33177   16.98428
       H     3.47170    8.59023   16.37209
       H     3.74129   10.13402   16.55387
       O     4.06510    5.33126   27.75715
       H     4.15879    6.33857   27.66655
       H     4.89620    5.14843   28.24175
       O     2.30426    6.44067   23.22132
       H     2.57385    6.19684   22.32752
       H     2.39082    7.43646   23.19808
       O    13.63347   12.41090   23.88988
       H    13.64766   12.21154   24.81460
       H    14.52376   12.18940   23.56498
       O     4.14053   19.07265   24.71826
       H     4.70544   18.92861   25.54690
       H     4.83054   19.25882   23.99449
       O    -2.27424   -0.05014   20.42860
       H    -3.23166   -0.27806   20.22154
       H    -1.94315   -0.46044   21.27611
       O     2.28376    5.64111    7.63926
       H     2.70558    6.36915    7.13183
       H     2.99053    5.33940    8.34486
       O    13.39322   26.45289   22.72442
       H    12.71937   26.96571   22.21043
       H    14.15595   27.09938   22.82523
       O     7.34689   15.63037   30.68967
       H     7.71000   15.30413   29.89173
       H     6.34786   15.67277   30.56742
       O     5.31509   21.51282   28.20820
       H     5.31545   21.56964   29.17245
       H     4.47060   21.93419   27.91142
       O     7.38317   10.18195    6.04865
       H     6.81816    9.46253    6.53602
       H     6.80855   10.96405    6.17182
       O    -3.16243   13.89448   30.52168
       H    -3.86281   14.52818   30.21055
       H    -3.13241   13.99759   31.49963
       O     0.49282    7.59804   30.79065
       H     1.30454    8.06436   31.22317
       H    -0.13391    7.24620   31.46982
       O     3.49359    7.44182   14.91861
       H     4.40811    7.06746   14.75490
       H     3.36529    8.04718   14.11080
       O    -2.51515   24.31684   18.64239
       H    -2.45019   24.14570   17.69264
       H    -2.38077   23.53156   19.20872
       O    -1.60257    9.48816   18.00536
       H    -1.62161    8.73610   18.62699
       H    -0.61222    9.70553   17.77464
       O     7.32551    7.07846    9.39333
       H     7.53790    6.11451    9.32102
       H     8.13895    7.52480    9.75571
       O    14.73901   18.03213   26.59233
       H    15.48336   17.47591   26.87690
       H    14.55355   17.71600   25.67389
       O     7.63092   11.07693   27.79862
       H     6.90053   10.50406   27.47681
       H     7.57905   10.98662   28.79916
       O     3.91836   16.48098   27.43062
       H     4.39082   17.34463   27.38367
       H     3.00741   16.73803   27.64323
       O    11.84743   19.94114    7.19538
       H    12.46388   19.56156    6.57165
       H    11.18062   20.50490    6.59067
       O    -1.31503   14.37658   12.27591
       H    -1.63047   13.96521   13.13172
       H    -2.11785   14.88114   11.98257
       O     2.25922    9.35896   23.05414
       H     2.09901    9.56571   22.13389
       H     3.14429    9.80340   23.13207
       O     1.33413   10.97757   27.45966
       H     1.42491   10.05266   27.86665
       H     0.91994   10.82031   26.55550
       O    -5.33273   15.56322   30.59272
       H    -5.49331   16.50371   30.83279
       H    -6.01188   14.91018   30.90890
       O     4.90782   16.49637    5.44295
       H     5.50998   15.86904    4.98224
       H     5.43369   17.33333    5.53928
       O     4.05227   16.42297   30.27650
       H     4.12264   17.40819   30.50652
       H     4.09381   16.41768   29.30046
       O     2.61901   22.33183   30.70587
       H     2.16086   21.51747   30.50928
       H     2.15905   23.01518   30.17638
       O     8.43627    5.12551   15.82832
       H     8.58727    4.13906   16.10110
       H     9.32985    5.53959   15.55945
       O    -6.30617    8.80630   16.64699
       H    -5.32609    8.74227   16.66699
       H    -6.49591    8.12185   15.97723
       O     9.78308   22.28565   28.14919
       H     8.86790   22.35912   27.83506
       H     9.87204   23.22030   28.53053
       O    -1.77737   19.67760   14.37279
       H    -2.39583   19.01553   14.02288
       H    -0.83439   19.57771   13.95463
       O     5.18845    7.07296   25.20145
       H     4.34750    7.26677   25.61722
       H     5.05535    6.95246   24.17502
       O     6.84382    9.24178   15.84553
       H     6.47915    8.43428   16.23147
       H     6.33769    9.39340   14.95993
       O    -2.31655   18.55444   23.09342
       H    -1.83508   18.09778   23.84281
       H    -3.02527   19.17724   23.51715
       O     5.01066   16.75174   12.73024
       H     4.95851   17.55960   13.27315
       H     4.58300   17.06155   11.89565
       O     7.28533    4.47828   19.85448
       H     8.17062    4.08057   19.56436
       H     7.12283    5.01823   19.06911
       O    -4.38522    8.48315   31.00957
       H    -3.68665    7.77983   31.22946
       H    -3.86415    9.35594   31.10161
       O     9.60158   18.24406    5.82390
       H    10.24779   18.44713    6.56022
       H     9.43241   17.26174    5.87559
       O    10.30957   14.30330   21.23482
       H     9.46346   13.93660   21.48310
       H    10.08692   15.09629   20.70664
       O    -0.50466   17.26898   24.74511
       H     0.09918   18.05240   24.80136
       H    -0.12830   16.65800   24.02649
       O     4.13769    8.29897   27.74464
       H     3.13503    8.22048   27.89241
       H     4.49737    8.47979   28.66577
       O     6.49431   24.93154   29.11539
       H     7.02097   25.23290   28.39437
       H     7.01004   24.29739   29.69105
       O    12.03429   15.49582   12.29685
       H    12.74839   14.84645   12.15162
       H    11.79287   15.85706   11.38148
       O    -8.67186   16.56485   30.86175
       H    -8.65245   15.91585   31.60276
       H    -9.11433   16.17927   30.09139
       O    -2.13157   25.52450    8.71140
       H    -2.26129   24.66227    9.21609
       H    -1.47344   25.26351    8.04468
       O     8.22331   16.19743    9.90028
       H     7.82938   16.13666   10.79773
       H     8.16836   15.39896    9.31990
       O     6.27111   14.93251   21.23617
       H     6.15667   15.60812   21.95486
       H     5.39312   14.91720   20.74388
       O    14.15569    9.08484   31.15042
       H    14.08346    8.21401   30.70213
       H    14.96946    8.97838   31.70923
       O     8.22034   16.03884   25.75158
       H     9.19968   16.11743   25.74786
       H     8.00743   16.31508   26.68307
       O    11.96778   25.28377   24.83230
       H    12.63367   25.58340   24.16556
       H    12.27933   25.81420   25.62997
       O    -2.11400   24.92311   23.30522
       H    -2.46677   25.75564   23.72859
       H    -2.74898   24.19365   23.46351
       O     4.11483   11.16519   27.51447
       H     4.20286   10.24541   27.29609
       H     3.16267   11.33025   27.50360
       O    -7.76323   11.83406   26.55748
       H    -6.95952   11.42667   26.95266
       H    -8.38487   11.09954   26.91043
       O     8.35252   18.12303   30.92034
       H     7.55092   18.65765   31.06703
       H     7.98167   17.20894   30.92966
       O     3.33373   25.67400   20.52467
       H     3.51121   24.86743   19.95656
       H     4.04996   26.21254   20.22802
       O    -2.14484   19.82261   26.72350
       H    -2.58113   20.42777   27.37745
       H    -2.31830   18.96302   27.17453
       O    16.54281   14.28017   25.88324
       H    17.46563   13.91126   25.68247
       H    15.99251   13.49766   26.02136
       O     8.61492    7.94747   28.10619
       H     8.40720    8.34607   28.99021
       H     7.72208    8.06052   27.58596
       O   -12.76048   13.16394   31.02637
       H   -13.16042   13.92554   31.55442
       H   -11.76374   13.17691   31.12329
       O     7.20715   22.62794   26.88087
       H     7.33891   23.58610   26.70662
       H     6.54505   22.41513   27.52989
       O     4.41137   11.03991   22.75075
       H     4.76604   11.31975   23.62291
       H     3.66749   11.67462   22.70809
       O    14.16878   26.50863   29.88681
       H    14.87382   26.85555   29.27016
       H    14.58223   25.71779   30.26677
       O    -3.88434    6.20924   26.81411
       H    -4.53531    5.49662   26.79244
       H    -3.90563    6.71145   25.94724
       O    12.93141   23.92230   28.48583
       H    12.28534   24.31247   29.08618
       H    12.38577   23.62171   27.69505
       O     5.49501   12.49448   25.31492
       H     6.41061   12.15768   25.24592
       H     5.15781   12.01102   26.13611
       O    17.38929   20.36380   24.40223
       H    16.46870   20.18012   24.69809
       H    17.99766   20.17772   25.20788
       O     1.71680   12.26067   18.04785
       H     2.40679   11.96815   18.68209
       H     1.04430   12.71127   18.69621
       O     5.28094    2.52032   20.52142
       H     5.89691    3.26651   20.44529
       H     5.67659    1.70097   20.24107
       O    18.31500   11.32492   30.96297
       H    18.15819   12.23316   30.58122
       H    19.24496   11.06080   30.73932
       O    -1.50504   18.63793   30.78790
       H    -1.27843   17.68762   30.70459
       H    -0.65196   19.13007   30.61930
       O    -0.46122   26.70614   26.52792
       H    -0.09092   26.04117   25.85144
       H    -0.81544   26.14991   27.27537
       O    10.11647    5.40262   28.06333
       H     9.26813    5.75574   27.71519
       H    10.82218    5.98895   27.69446
       O     2.25028   14.31599   24.56723
       H     3.18371   14.40356   24.88765
       H     1.61980   14.31889   25.34940
       O     7.45320    5.80932   26.41275
       H     8.20894    6.07733   25.80600
       H     6.57537    6.05856   25.98780
       O     5.45669    7.82167   30.19761
       H     5.88609    7.09623   29.69071
       H     6.11922    8.25702   30.79852
       O    19.42029    9.79455   13.76467
       H    20.11474    9.14955   13.99839
       H    18.84939    9.87855   14.55900
       O    10.23135   10.92131   26.27542
       H     9.43803   10.81276   26.89729
       H     9.94242   10.37199   25.53554
       O     7.66079   10.48283    3.45574
       H     7.56757   10.19688    4.41362
       H     8.62744   10.74683    3.38376
       O     2.86908   28.62893   30.92763
       H     3.11425   29.41563   31.46753
       H     3.68950   28.07568   30.82340
       O    14.86107   20.27549   25.20308
       H    14.85969   19.51793   25.85285
       H    14.37347   20.11808   24.36651
       O     1.35363   11.36416   12.13737
       H     1.98153   12.11712   12.19085
       H     0.68774   11.64317   11.45581
       O     9.94368    6.87726    3.62943
       H     9.76771    7.57652    2.95519
       H     9.13959    6.23665    3.58376
       O    17.84090   10.06205   16.11718
       H    18.60991    9.88520   16.69420
       H    17.76441   11.01259   16.21437
       O    -4.47179    8.17552   13.41748
       H    -5.16838    8.82875   13.65814
       H    -3.68754    8.64668   13.04984
       O     9.25205    6.05401   31.00150
       H     9.06500    7.00582   31.21991
       H     9.54348    6.10882   30.05766
       O    -2.10877   22.34644   20.68010
       H    -2.62686   22.58170   21.46739
       H    -2.04646   21.37054   20.58518
       O     7.29480   10.69148   30.67627
       H     6.34697   10.84939   30.63955
       H     7.67724   11.57853   30.95268
       O    15.26972   11.24878   30.13405
       H    14.79801   10.45701   30.52810
       H    16.17233   11.22311   30.43473
       O     5.63071   13.33464    8.21586
       H     5.03239   14.11848    8.33417
       H     5.37358   12.77736    9.01925
       O    -0.63272   10.43645   30.19265
       H    -0.27472    9.55340   30.24729
       H    -0.77919   10.57775   29.24650
       O     0.15799   20.82091    6.08172
       H     0.75220   21.57922    6.35280
       H    -0.05169   20.29006    6.91901
       O    -3.26779    7.66902   24.25749
       H    -4.03530    8.07945   23.80296
       H    -2.78474    8.34760   24.83772
       O     5.40826   10.50301   13.50419
       H     4.71448   10.51327   12.79281
       H     6.13633   11.07456   13.19653
       O     3.26088    3.68727   19.15776
       H     3.74166    3.10955   19.83035
       H     2.28437    3.48868   19.25534
       O    10.71557   25.94892   15.16905
       H    10.81515   25.66774   14.20213
       H    11.33717   25.50769   15.76412
       O     0.61224   20.05836   29.69382
       H     0.64089   19.43446   28.93796
       H     0.12665   20.87486   29.40767
       O     6.99246   22.47586   24.18128
       H     7.01842   22.41236   25.15376
       H     6.25991   23.17019   24.08534
       O    13.94379   13.11677    3.87603
       H    13.43677   13.83874    3.43420
       H    13.54502   13.12220    4.74360
       O    11.98129    8.44256   20.89340
       H    12.33307    8.33049   19.97172
       H    12.14374    9.35260   21.14340
       O    11.04922   21.32360   23.64859
       H    11.01057   21.76285   24.50467
       H    10.35287   21.75421   23.04335
       O     7.95892   23.11272   30.95632
       H     8.56377   22.36942   30.91624
       H     8.50084   23.83525   31.46112
       O     9.35961    8.49909   21.79034
       H    10.19948    8.40907   21.29234
       H     8.90877    9.32795   21.38802
       O    10.98897   16.17760   25.38081
       H    11.40556   15.57768   24.74318
       H    11.13194   17.10170   25.11098
       O    17.54697   -0.04209    3.30165
       H    18.42725   -0.31962    3.54663
       H    16.99889   -0.77783    3.05397
       O    11.34245   12.64147   30.52994
       H    12.20992   12.88792   30.86956
       H    11.45150   12.89606   29.57131
       O     5.82798    9.09223   20.80940
       H     5.21215    9.85035   21.04066
       H     5.49248    8.81776   19.91177
       O     8.97741    8.81572   30.79246
       H     8.31114    9.49664   31.11947
       H     9.84602    9.28097   30.89595
       O    -2.44208   13.55670   17.98756
       H    -2.48029   12.88059   18.72558
       H    -1.69356   14.23615   18.16068
       O    -9.54513   19.30388   18.33453
       H    -9.94257   19.73631   17.51398
       H    -9.94705   18.38621   18.35097
       O    -0.56006   18.16054   17.95139
       H    -0.22041   17.99632   17.03186
       H    -1.22467   18.95175   17.86864
       O    -4.55286   30.17453    7.00113
       H    -5.19719   30.04338    6.31245
       H    -4.89325   29.90122    7.92919
       O    -1.80375    9.36968   25.61875
       H    -1.90040    9.90812   26.50660
       H    -1.34045    8.52632   25.95265
       O    16.21336    8.04815   28.28252
       H    16.64729    7.35466   27.79440
       H    16.66685    8.24265   29.06693
       O    11.24787   22.93171   26.09217
       H    10.59003   22.82172   26.78821
       H    11.19455   23.77754   25.61628
       O    11.58976    9.96869   30.57332
       H    11.44910   10.89493   30.63370
       H    12.35219    9.82294   31.18392
       O     3.49947   20.54461   12.14899
       H     3.82224   20.15861   13.05442
       H     3.60917   21.52718   12.23724
       O     9.65060    8.87146   14.81417
       H     8.77365    8.80828   15.23899
       H    10.15853    8.00549   14.81508
       O    13.15159   17.52717   13.62245
       H    12.68443   16.71440   13.26427
       H    13.70101   17.18420   14.33151
       O    -0.33251   22.70393   28.68154
       H    -0.08311   22.62731   27.70506
       H     0.37926   23.30474   29.07103
       O    11.57004   21.32146   20.21019
       H    11.63692   20.47504   19.65332
       H    10.69768   21.66830   19.89547
       O    10.32401    6.13680   12.20739
       H     9.98139    6.82227   11.61903
       H     9.47294    5.70064   12.56444
       O    -4.93573   16.07762   27.81867
       H    -5.32784   15.78360   28.66056
       H    -4.90605   15.30474   27.25093
       O     8.44487   12.99753   24.67059
       H     8.40477   13.94578   24.97370
       H     9.06480   12.49425   25.20515
       O     8.50255    2.93440   11.24256
       H     8.28037    3.53972   11.94738
       H     7.84412    2.25238   11.21868
       O     1.61919   14.86414   30.39562
       H     2.43036   15.45578   30.43114
       H     1.70331   14.67349   29.40004
       O     0.68155   -0.08317   26.12243
       H    -0.27516   -0.04152   26.30551
       H     0.94545    0.87605   26.09338
       O    14.77814   19.70425   29.11717
       H    14.46862   18.95378   28.56741
       H    14.05810   20.37438   29.42908
       O    12.82988   17.86396   21.68321
       H    13.09582   18.60499   22.23180
       H    12.83836   17.07310   22.22337
       O     5.55032   18.79436   27.21132
       H     5.41114   19.66255   27.62750
       H     6.54804   18.58960   27.39140
       O     4.22001   11.50651   19.37755
       H     4.78437   11.55561   18.56064
       H     4.18972   12.45983   19.74978
       O    -0.59496   12.76743   23.63654
       H    -0.01488   11.95380   23.91648
       H    -1.28299   12.44216   23.03251
       O     4.92984   19.47731   14.28648
       H     4.45063   19.26023   15.13726
       H     5.65503   20.17689   14.53544
       O    10.94688    1.24892   11.73771
       H    10.13745    1.85935   11.67397
       H    11.58828    1.70236   11.19555
       O    -6.84085   18.30676   18.34237
       H    -7.80669   18.54443   18.33352
       H    -6.41806   18.68967   19.13275
       O     8.33010   10.47949   20.48948
       H     7.44646   10.17087   20.76667
       H     8.42376   11.38254   20.83060
       O     8.04218   12.91692   21.79716
       H     7.21998   13.46893   21.72313
       H     8.11537   12.75097   22.78548
       O    10.28918   11.46375    3.18576
       H    10.79429   11.24929    2.37712
       H    10.88362   11.47618    3.95209
       O    20.15957   15.67322   19.15265
       H    19.27699   15.53690   19.49722
       H    20.29107   16.60598   18.74741
       O    -4.54540   25.26959   12.14510
       H    -4.73969   26.13929   12.60293
       H    -5.15995   25.35812   11.39862
       O     8.25010   16.38328   20.07932
       H     7.41084   15.80669   20.13353
       H     8.48166   16.83789   20.90403
       O    10.32256   21.79064    3.17256
       H    11.24250   22.07849    3.10184
       H    10.35508   20.89869    2.86069
       O    11.03315   -0.89992   30.86442
       H    11.61083   -1.60742   31.14101
       H    10.16469   -1.28391   31.00306
       O    10.65563    1.79987   30.91783
       H    10.25204    1.88045   30.02010
       H    10.92309    0.84645   31.04745
       O     1.69341   16.04698   19.81780
       H     2.04289   16.86146   20.19443
       H     1.01863   15.73084   20.45358
       O    13.30603   23.41542   20.64639
       H    12.68958   22.62660   20.43939
       H    13.62894   23.20332   21.55227
       O     4.68999   15.06178   25.16135
       H     4.36876   15.59682   25.98888
       H     5.31592   14.35126   25.51936
       O     8.85760   18.65170   24.17207
       H     8.58684   17.98175   24.83399
       H     8.05472   19.12071   23.96582
       O    -0.63981    7.25991   14.36685
       H     0.09316    7.17232   14.97060
       H    -1.35325    6.94219   14.93112
       O     4.67565   10.90805   30.42353
       H     4.50903   11.00326   29.48878
       H     3.92041   11.53247   30.63940
       O     0.21778    5.35159   24.59228
       H    -0.54829    5.06432   24.02542
       H     0.76798    5.76868   23.86201
       O    16.95008   22.04175   18.39640
       H    16.71902   22.55964   17.58562
       H    17.75972   21.56663   18.10546
       O    13.97676   13.36791   11.20970
       H    14.92597   13.32001   11.01868
       H    13.60451   12.94823   10.41864
       O     0.67972   22.77301   26.11818
       H     1.61303   23.02148   26.22441
       H     0.15397   23.43639   25.65350
       O     3.90150   14.11403   20.11606
       H     3.38711   13.85389   20.94301
       H     3.20614   14.67069   19.68757
       O    -2.81763   11.31517   19.57092
       H    -2.39752   10.59835   19.01978
       H    -3.74293   11.32743   19.35709
       O     6.48314   22.03671   14.07113
       H     5.93504   22.80455   14.12583
       H     7.05074   22.07207   14.88794
       O    -0.65884   24.45580    6.82374
       H     0.06285   24.14936    6.28641
       H    -1.34521   23.74742    6.65659
       O    18.96673    7.37838    3.09322
       H    18.38575    6.64455    3.03087
       H    18.34303    8.16299    3.08712
       O     3.74953    3.66538   13.21073
       H     3.16947    3.27342   13.89902
       H     3.14433    4.02766   12.57529
       O    12.88131   22.60048    3.20742
       H    13.12402   22.54402    2.24195
       H    13.46302   21.94443    3.72469
       O     0.86699    0.56203   13.72094
       H     1.48781    0.40576   12.92694
       H     1.09449    1.42656   14.15702
       O     9.62934   15.44971   14.20882
       H    10.48671   15.19801   13.68329
       H     9.47748   14.65356   14.85014
       O     9.05887    9.41290   24.40420
       H     9.29681    9.23313   23.49072
       H     9.01397    8.56956   24.76466
       O     1.05508   17.57809   15.49308
       H     0.65405   17.20127   14.65847
       H     1.53894   18.39304   15.26972
       O    11.87483   12.67436   19.57176
       H    12.85582   12.91405   19.75640
       H    11.40111   13.23868   20.26262
       O    10.73740   11.49888   14.93346
       H    11.14641   11.20623   15.86561
       H    10.11937   10.69174   14.72976
       O    12.32388   26.64948   27.13468
       H    12.34216   27.63888   27.22268
       H    12.89631   26.29078   27.84422
       O     7.51897   18.10551    3.36599
       H     7.02239   17.40073    2.86999
       H     6.99302   18.96704    3.34010
       O    -8.88173   25.60477   17.01217
       H    -9.08640   26.53774   17.25821
       H    -8.22272   25.36729   17.68758
       O     4.59772   14.27328   13.92725
       H     3.87537   14.08122   14.64026
       H     4.33310   15.17270   13.55741
       O    12.61279   20.13745   13.93938
       H    12.22131   20.41040   13.08866
       H    12.74711   19.13355   13.77645
       O     0.12486   12.94530   20.08786
       H    -0.26777   12.18286   20.55175
       H    -0.43389   13.76921   20.29601
       O    -4.85752   15.37469   13.54941
       H    -4.79713   15.05129   14.44536
       H    -4.85014   14.59029   12.95238
       O    12.25179   16.29186   27.90254
       H    11.79867   15.84118   27.11825
       H    12.81584   16.94364   27.42596
       O    -1.35656   18.62164    7.76092
       H    -0.86347   17.75355    7.55657
       H    -0.88911   19.02235    8.48861
       O    -2.09214   12.94157   14.39271
       H    -1.23684   12.48230   14.49028
       H    -2.24713   13.28908   15.27738
       O     6.61705    9.30788   26.16518
       H     5.93944    8.60285   25.92519
       H     7.15508    9.28841   25.36122
       O     5.23536   22.94995   17.33947
       H     5.85201   22.33873   17.87769
       H     4.57031   23.08345   18.05029
       O    -2.61575   22.21712   13.47003
       H    -2.46827   21.31716   13.70536
       H    -3.48066   22.18090   12.98257
       O    -4.46186    7.36339    5.58463
       H    -3.52177    7.01124    5.71858
       H    -4.87346    7.37726    6.47722
       O    -1.03392    8.05203    9.84270
       H    -1.56618    7.28234    9.40794
       H    -0.17208    8.25923    9.35997
       O    -5.47056   11.71424   22.53475
       H    -5.76779   12.28947   21.78720
       H    -4.49544   11.95081   22.44349
       O    -0.07070   25.19516    3.41165
       H    -0.38952   24.29431    3.08774
       H    -0.49273   25.84196    2.80460
       O     4.50753   11.70715   16.02802
       H     4.74901   11.39321   15.09114
       H     3.68337   12.23798   15.92742
       O     5.10906    6.82598    3.61654
       H     5.12401    7.80376    3.26539
       H     4.35325    6.35586    3.16392
       O     8.49550   13.73210   28.40105
       H     8.01534   13.07562   27.81863
       H     8.48657   13.41747   29.35550
       O    -1.90214   13.33566   25.90646
       H    -1.32085   13.11735   25.11005
       H    -1.35271   13.98335   26.41755
       O    16.28725   19.13219    5.84011
       H    16.74151   19.11232    6.77367
       H    16.93875   19.31104    5.16564
       O     3.75433    3.33444   25.90812
       H     3.99984    3.36588   24.93032
       H     4.00870    4.15768   26.40908
       O    12.79885   21.45248    9.40591
       H    12.48049   20.86903    8.68110
       H    13.44414   22.05776    8.91034
       O    -0.23070   13.05945   10.23513
       H    -0.51228   13.61234   11.00417
       H    -1.15356   12.88336    9.96218
       O    18.88858   26.11568   31.09666
       H    18.67111   25.17847   31.31003
       H    19.23432   25.98606   30.21959
       O    11.05681    5.27327   21.05437
       H    12.02208    5.10846   20.85827
       H    10.76962    6.15768   20.82245
       O    -2.64263   17.61444   28.18502
       H    -2.66685   17.91570   29.17212
       H    -3.50360   17.11421   28.14181
       O     3.17726   22.04158    2.87920
       H     4.03598   21.55791    2.66947
       H     2.50029   21.27158    3.09330
       O     5.75523   -2.87605   23.09533
       H     6.59988   -2.54090   23.49888
       H     5.39764   -3.38430   23.85333
       O    -9.32982   10.76887   22.08448
       H    -8.63515   11.07533   22.75349
       H    -9.44542   11.43997   21.43587
       O     2.04424   15.41195   11.43863
       H     2.61567   15.96568   10.91824
       H     1.71115   16.02427   12.16109
       O     1.62571   24.45676   29.35337
       H     2.42925   24.66144   28.84934
       H     1.17655   25.24669   29.65560
       O     7.35725   12.27515   12.20253
       H     7.33858   13.30587   12.35721
       H     6.70488   12.17909   11.44545
       O    -5.50361    8.58786   22.90085
       H    -5.77054    9.50310   23.10998
       H    -5.17248    8.60281   21.98200
       O    14.19364   22.99892   25.88654
       H    13.18784   22.92121   26.02918
       H    14.48490   22.11277   25.59859
       O    16.67607   12.38801   14.76030
       H    16.00624   11.64805   14.36019
       H    17.59871   12.07197   14.49381
       O     6.26491   15.58559    3.07394
       H     7.16799   15.16192    3.09133
       H     5.74660   14.76460    2.80579
       O    18.26522   12.61669   21.68022
       H    18.07317   13.52930   21.31463
       H    18.83642   12.10078   20.98961
       O    -7.40455   14.22972   28.31201
       H    -8.08769   14.90509   28.02670
       H    -7.62338   13.43080   27.79920
       O    19.18319   11.15017   27.60711
       H    18.22856   11.19469   27.87973
       H    19.31788   11.97312   27.00937
       O    14.59137   24.61680   18.54105
       H    14.94390   24.05690   17.82708
       H    14.41373   24.12532   19.34529
       O     2.23969   11.93224   30.87489
       H     1.95856   12.87358   30.72977
       H     1.50516   11.42680   30.36341
       O     7.14093   20.99477   18.55074
       H     6.97119   20.18096   18.08418
       H     7.61408   20.75097   19.46519
       O    -4.02679    3.36922   23.07462
       H    -3.98816    2.63197   23.72071
       H    -4.97089    3.72582   23.14622
       O     9.28832   22.90925   22.15349
       H     8.71611   23.16213   22.90607
       H     9.76037   23.78577   21.93590
       O    13.97279   13.55140   30.77581
       H    13.82572   13.92248   29.84133
       H    14.40647   12.65113   30.57191
       O    15.59028   23.56546   16.24942
       H    15.77700   22.74351   15.72399
       H    15.52069   24.28225   15.53835
       O    -6.18525   16.34793   24.18991
       H    -5.95036   15.54911   24.76284
       H    -7.02426   15.89803   23.85457
       O     1.46931    8.16143   28.11315
       H     0.88518    7.74039   27.35883
       H     0.96763    7.90739   28.87789
       O     9.26221   13.49172   16.06720
       H     9.62814   12.62226   15.71792
       H     8.28686   13.56396   16.26108
       O    -5.55286   18.05367   31.04005
       H    -4.76856   18.57914   31.24369
       H    -5.94558   18.74166   30.41721
       O    15.33166   23.89501   30.66342
       H    16.22256   23.59169   30.95203
       H    14.69050   23.14729   30.81578
       O    10.87510   19.41621   27.90635
       H    10.66212   20.35894   27.96693
       H    10.86467   19.09576   28.87228
       O     5.29836   16.54935   17.71520
       H     5.75441   15.75739   17.38142
       H     4.33002   16.21837   17.65557
       O    -5.43044   23.70854   27.77709
       H    -6.28726   23.41764   27.41767
       H    -5.58613   23.92416   28.72848
       O    -5.26161   -0.78936   20.30272
       H    -5.34289    0.16434   20.70440
       H    -5.10988   -1.38077   21.07343
       O     5.23886   21.88012   31.01287
       H     4.40391   22.34036   31.12921
       H     5.93828   22.37557   31.44509
       O    10.19805   16.92364   18.17754
       H    10.62890   16.04295   18.14105
       H     9.41949   16.76785   18.80374
