# Supplementary material for: Sub-diffractional infrared absorption of two-dimensional water
Source: Nat Commun. 2026 May 14;17:6430. doi: 10.1038/s41467-026-72629-9 (PMC13376428; doi:10.1038/s41467-026-72629-9)
Supplement: Supplementary file 4 — Supplementary Data 2 [file 41467_2026_72629_MOESM4_ESM.zip › last_frame_hBN_graph_N=1.xyz]

886
frame 200143 | Written by MDAnalysis XYZWriter (release 2.9.0)
       C     0.00000   25.56000    0.00000
       C     2.84000   25.56000    0.00000
       C     4.26000   25.56000    0.00000
       C     7.10000   25.56000    0.00000
       C     8.52000   25.56000    0.00000
       C    11.36000   25.56000    0.00000
       C    12.78000   25.56000    0.00000
       C    15.62000   25.56000    0.00000
       C    17.04000   25.56000    0.00000
       C    19.88000   25.56000    0.00000
       C    21.30000   25.56000    0.00000
       C    24.14000   25.56000    0.00000
       C    25.56000   25.56000    0.00000
       C    28.40000   25.56000    0.00000
       C     0.71000   24.33000    0.00000
       C     2.13000   24.33000    0.00000
       C     4.97000   24.33000    0.00000
       C     6.39000   24.33000    0.00000
       C     9.23000   24.33000    0.00000
       C    10.65000   24.33000    0.00000
       C    13.49000   24.33000    0.00000
       C    14.91000   24.33000    0.00000
       C    17.75000   24.33000    0.00000
       C    19.17000   24.33000    0.00000
       C    22.01000   24.33000    0.00000
       C    23.43000   24.33000    0.00000
       C    26.27000   24.33000    0.00000
       C    27.69000   24.33000    0.00000
       C     0.00000   23.10000    0.00000
       C     2.84000   23.10000    0.00000
       C     4.26000   23.10000    0.00000
       C     7.10000   23.10000    0.00000
       C     8.52000   23.10000    0.00000
       C    11.36000   23.10000    0.00000
       C    12.78000   23.10000    0.00000
       C    15.62000   23.10000    0.00000
       C    17.04000   23.10000    0.00000
       C    19.88000   23.10000    0.00000
       C    21.30000   23.10000    0.00000
       C    24.14000   23.10000    0.00000
       C    25.56000   23.10000    0.00000
       C    28.40000   23.10000    0.00000
       C     0.71000   21.87000    0.00000
       C     2.13000   21.87000    0.00000
       C     4.97000   21.87000    0.00000
       C     6.39000   21.87000    0.00000
       C     9.23000   21.87000    0.00000
       C    10.65000   21.87000    0.00000
       C    13.49000   21.87000    0.00000
       C    14.91000   21.87000    0.00000
       C    17.75000   21.87000    0.00000
       C    19.17000   21.87000    0.00000
       C    22.01000   21.87000    0.00000
       C    23.43000   21.87000    0.00000
       C    26.27000   21.87000    0.00000
       C    27.69000   21.87000    0.00000
       C     0.00000   20.64000    0.00000
       C     2.84000   20.64000    0.00000
       C     4.26000   20.64000    0.00000
       C     7.10000   20.64000    0.00000
       C     8.52000   20.64000    0.00000
       C    11.36000   20.64000    0.00000
       C    12.78000   20.64000    0.00000
       C    15.62000   20.64000    0.00000
       C    17.04000   20.64000    0.00000
       C    19.88000   20.64000    0.00000
       C    21.30000   20.64000    0.00000
       C    24.14000   20.64000    0.00000
       C    25.56000   20.64000    0.00000
       C    28.40000   20.64000    0.00000
       C     0.71000   19.41000    0.00000
       C     2.13000   19.41000    0.00000
       C     4.97000   19.41000    0.00000
       C     6.39000   19.41000    0.00000
       C     9.23000   19.41000    0.00000
       C    10.65000   19.41000    0.00000
       C    13.49000   19.41000    0.00000
       C    14.91000   19.41000    0.00000
       C    17.75000   19.41000    0.00000
       C    19.17000   19.41000    0.00000
       C    22.01000   19.41000    0.00000
       C    23.43000   19.41000    0.00000
       C    26.27000   19.41000    0.00000
       C    27.69000   19.41000    0.00000
       C     0.00000   18.18000    0.00000
       C     2.84000   18.18000    0.00000
       C     4.26000   18.18000    0.00000
       C     7.10000   18.18000    0.00000
       C     8.52000   18.18000    0.00000
       C    11.36000   18.18000    0.00000
       C    12.78000   18.18000    0.00000
       C    15.62000   18.18000    0.00000
       C    17.04000   18.18000    0.00000
       C    19.88000   18.18000    0.00000
       C    21.30000   18.18000    0.00000
       C    24.14000   18.18000    0.00000
       C    25.56000   18.18000    0.00000
       C    28.40000   18.18000    0.00000
       C     0.71000   16.95000    0.00000
       C     2.13000   16.95000    0.00000
       C     4.97000   16.95000    0.00000
       C     6.39000   16.95000    0.00000
       C     9.23000   16.95000    0.00000
       C    10.65000   16.95000    0.00000
       C    13.49000   16.95000    0.00000
       C    14.91000   16.95000    0.00000
       C    17.75000   16.95000    0.00000
       C    19.17000   16.95000    0.00000
       C    22.01000   16.95000    0.00000
       C    23.43000   16.95000    0.00000
       C    26.27000   16.95000    0.00000
       C    27.69000   16.95000    0.00000
       C     0.00000   15.72000    0.00000
       C     2.84000   15.72000    0.00000
       C     4.26000   15.72000    0.00000
       C     7.10000   15.72000    0.00000
       C     8.52000   15.72000    0.00000
       C    11.36000   15.72000    0.00000
       C    12.78000   15.72000    0.00000
       C    15.62000   15.72000    0.00000
       C    17.04000   15.72000    0.00000
       C    19.88000   15.72000    0.00000
       C    21.30000   15.72000    0.00000
       C    24.14000   15.72000    0.00000
       C    25.56000   15.72000    0.00000
       C    28.40000   15.72000    0.00000
       C     0.71000   14.49000    0.00000
       C     2.13000   14.49000    0.00000
       C     4.97000   14.49000    0.00000
       C     6.39000   14.49000    0.00000
       C     9.23000   14.49000    0.00000
       C    10.65000   14.49000    0.00000
       C    13.49000   14.49000    0.00000
       C    14.91000   14.49000    0.00000
       C    17.75000   14.49000    0.00000
       C    19.17000   14.49000    0.00000
       C    22.01000   14.49000    0.00000
       C    23.43000   14.49000    0.00000
       C    26.27000   14.49000    0.00000
       C    27.69000   14.49000    0.00000
       C     0.00000   13.26000    0.00000
       C     2.84000   13.26000    0.00000
       C     4.26000   13.26000    0.00000
       C     7.10000   13.26000    0.00000
       C     8.52000   13.26000    0.00000
       C    11.36000   13.26000    0.00000
       C    12.78000   13.26000    0.00000
       C    15.62000   13.26000    0.00000
       C    17.04000   13.26000    0.00000
       C    19.88000   13.26000    0.00000
       C    21.30000   13.26000    0.00000
       C    24.14000   13.26000    0.00000
       C    25.56000   13.26000    0.00000
       C    28.40000   13.26000    0.00000
       C     0.71000   12.03000    0.00000
       C     2.13000   12.03000    0.00000
       C     4.97000   12.03000    0.00000
       C     6.39000   12.03000    0.00000
       C     9.23000   12.03000    0.00000
       C    10.65000   12.03000    0.00000
       C    13.49000   12.03000    0.00000
       C    14.91000   12.03000    0.00000
       C    17.75000   12.03000    0.00000
       C    19.17000   12.03000    0.00000
       C    22.01000   12.03000    0.00000
       C    23.43000   12.03000    0.00000
       C    26.27000   12.03000    0.00000
       C    27.69000   12.03000    0.00000
       C     0.00000   10.80000    0.00000
       C     2.84000   10.80000    0.00000
       C     4.26000   10.80000    0.00000
       C     7.10000   10.80000    0.00000
       C     8.52000   10.80000    0.00000
       C    11.36000   10.80000    0.00000
       C    12.78000   10.80000    0.00000
       C    15.62000   10.80000    0.00000
       C    17.04000   10.80000    0.00000
       C    19.88000   10.80000    0.00000
       C    21.30000   10.80000    0.00000
       C    24.14000   10.80000    0.00000
       C    25.56000   10.80000    0.00000
       C    28.40000   10.80000    0.00000
       C     0.71000    9.57000    0.00000
       C     2.13000    9.57000    0.00000
       C     4.97000    9.57000    0.00000
       C     6.39000    9.57000    0.00000
       C     9.23000    9.57000    0.00000
       C    10.65000    9.57000    0.00000
       C    13.49000    9.57000    0.00000
       C    14.91000    9.57000    0.00000
       C    17.75000    9.57000    0.00000
       C    19.17000    9.57000    0.00000
       C    22.01000    9.57000    0.00000
       C    23.43000    9.57000    0.00000
       C    26.27000    9.57000    0.00000
       C    27.69000    9.57000    0.00000
       C     0.00000    8.34000    0.00000
       C     2.84000    8.34000    0.00000
       C     4.26000    8.34000    0.00000
       C     7.10000    8.34000    0.00000
       C     8.52000    8.34000    0.00000
       C    11.36000    8.34000    0.00000
       C    12.78000    8.34000    0.00000
       C    15.62000    8.34000    0.00000
       C    17.04000    8.34000    0.00000
       C    19.88000    8.34000    0.00000
       C    21.30000    8.34000    0.00000
       C    24.14000    8.34000    0.00000
       C    25.56000    8.34000    0.00000
       C    28.40000    8.34000    0.00000
       C     0.71000    7.11000    0.00000
       C     2.13000    7.11000    0.00000
       C     4.97000    7.11000    0.00000
       C     6.39000    7.11000    0.00000
       C     9.23000    7.11000    0.00000
       C    10.65000    7.11000    0.00000
       C    13.49000    7.11000    0.00000
       C    14.91000    7.11000    0.00000
       C    17.75000    7.11000    0.00000
       C    19.17000    7.11000    0.00000
       C    22.01000    7.11000    0.00000
       C    23.43000    7.11000    0.00000
       C    26.27000    7.11000    0.00000
       C    27.69000    7.11000    0.00000
       C     0.00000    5.88000    0.00000
       C     2.84000    5.88000    0.00000
       C     4.26000    5.88000    0.00000
       C     7.10000    5.88000    0.00000
       C     8.52000    5.88000    0.00000
       C    11.36000    5.88000    0.00000
       C    12.78000    5.88000    0.00000
       C    15.62000    5.88000    0.00000
       C    17.04000    5.88000    0.00000
       C    19.88000    5.88000    0.00000
       C    21.30000    5.88000    0.00000
       C    24.14000    5.88000    0.00000
       C    25.56000    5.88000    0.00000
       C    28.40000    5.88000    0.00000
       C     0.71000    4.65000    0.00000
       C     2.13000    4.65000    0.00000
       C     4.97000    4.65000    0.00000
       C     6.39000    4.65000    0.00000
       C     9.23000    4.65000    0.00000
       C    10.65000    4.65000    0.00000
       C    13.49000    4.65000    0.00000
       C    14.91000    4.65000    0.00000
       C    17.75000    4.65000    0.00000
       C    19.17000    4.65000    0.00000
       C    22.01000    4.65000    0.00000
       C    23.43000    4.65000    0.00000
       C    26.27000    4.65000    0.00000
       C    27.69000    4.65000    0.00000
       C     0.00000    3.42000    0.00000
       C     2.84000    3.42000    0.00000
       C     4.26000    3.42000    0.00000
       C     7.10000    3.42000    0.00000
       C     8.52000    3.42000    0.00000
       C    11.36000    3.42000    0.00000
       C    12.78000    3.42000    0.00000
       C    15.62000    3.42000    0.00000
       C    17.04000    3.42000    0.00000
       C    19.88000    3.42000    0.00000
       C    21.30000    3.42000    0.00000
       C    24.14000    3.42000    0.00000
       C    25.56000    3.42000    0.00000
       C    28.40000    3.42000    0.00000
       C     0.71000    2.19000    0.00000
       C     2.13000    2.19000    0.00000
       C     4.97000    2.19000    0.00000
       C     6.39000    2.19000    0.00000
       C     9.23000    2.19000    0.00000
       C    10.65000    2.19000    0.00000
       C    13.49000    2.19000    0.00000
       C    14.91000    2.19000    0.00000
       C    17.75000    2.19000    0.00000
       C    19.17000    2.19000    0.00000
       C    22.01000    2.19000    0.00000
       C    23.43000    2.19000    0.00000
       C    26.27000    2.19000    0.00000
       C    27.69000    2.19000    0.00000
       C     0.00000    0.96000    0.00000
       C     2.84000    0.96000    0.00000
       C     4.26000    0.96000    0.00000
       C     7.10000    0.96000    0.00000
       C     8.52000    0.96000    0.00000
       C    11.36000    0.96000    0.00000
       C    12.78000    0.96000    0.00000
       C    15.62000    0.96000    0.00000
       C    17.04000    0.96000    0.00000
       C    19.88000    0.96000    0.00000
       C    21.30000    0.96000    0.00000
       C    24.14000    0.96000    0.00000
       C    25.56000    0.96000    0.00000
       C    28.40000    0.96000    0.00000
       C     0.71000   26.79000    0.00000
       C     2.13000   26.79000    0.00000
       C     4.97000   26.79000    0.00000
       C     6.39000   26.79000    0.00000
       C     9.23000   26.79000    0.00000
       C    10.65000   26.79000    0.00000
       C    13.49000   26.79000    0.00000
       C    14.91000   26.79000    0.00000
       C    17.75000   26.79000    0.00000
       C    19.17000   26.79000    0.00000
       C    22.01000   26.79000    0.00000
       C    23.43000   26.79000    0.00000
       C    26.27000   26.79000    0.00000
       C    27.69000   26.79000    0.00000
       B     0.00000   25.56000    7.00000
       N     2.84000   25.56000    7.00000
       B     4.26000   25.56000    7.00000
       N     7.10000   25.56000    7.00000
       B     8.52000   25.56000    7.00000
       N    11.36000   25.56000    7.00000
       B    12.78000   25.56000    7.00000
       N    15.62000   25.56000    7.00000
       B    17.04000   25.56000    7.00000
       N    19.88000   25.56000    7.00000
       B    21.30000   25.56000    7.00000
       N    24.14000   25.56000    7.00000
       B    25.56000   25.56000    7.00000
       N    28.40000   25.56000    7.00000
       N     0.71000   24.33000    7.00000
       B     2.13000   24.33000    7.00000
       N     4.97000   24.33000    7.00000
       B     6.39000   24.33000    7.00000
       N     9.23000   24.33000    7.00000
       B    10.65000   24.33000    7.00000
       N    13.49000   24.33000    7.00000
       B    14.91000   24.33000    7.00000
       N    17.75000   24.33000    7.00000
       B    19.17000   24.33000    7.00000
       N    22.01000   24.33000    7.00000
       B    23.43000   24.33000    7.00000
       N    26.27000   24.33000    7.00000
       B    27.69000   24.33000    7.00000
       B     0.00000   23.10000    7.00000
       N     2.84000   23.10000    7.00000
       B     4.26000   23.10000    7.00000
       N     7.10000   23.10000    7.00000
       B     8.52000   23.10000    7.00000
       N    11.36000   23.10000    7.00000
       B    12.78000   23.10000    7.00000
       N    15.62000   23.10000    7.00000
       B    17.04000   23.10000    7.00000
       N    19.88000   23.10000    7.00000
       B    21.30000   23.10000    7.00000
       N    24.14000   23.10000    7.00000
       B    25.56000   23.10000    7.00000
       N    28.40000   23.10000    7.00000
       N     0.71000   21.87000    7.00000
       B     2.13000   21.87000    7.00000
       N     4.97000   21.87000    7.00000
       B     6.39000   21.87000    7.00000
       N     9.23000   21.87000    7.00000
       B    10.65000   21.87000    7.00000
       N    13.49000   21.87000    7.00000
       B    14.91000   21.87000    7.00000
       N    17.75000   21.87000    7.00000
       B    19.17000   21.87000    7.00000
       N    22.01000   21.87000    7.00000
       B    23.43000   21.87000    7.00000
       N    26.27000   21.87000    7.00000
       B    27.69000   21.87000    7.00000
       B     0.00000   20.64000    7.00000
       N     2.84000   20.64000    7.00000
       B     4.26000   20.64000    7.00000
       N     7.10000   20.64000    7.00000
       B     8.52000   20.64000    7.00000
       N    11.36000   20.64000    7.00000
       B    12.78000   20.64000    7.00000
       N    15.62000   20.64000    7.00000
       B    17.04000   20.64000    7.00000
       N    19.88000   20.64000    7.00000
       B    21.30000   20.64000    7.00000
       N    24.14000   20.64000    7.00000
       B    25.56000   20.64000    7.00000
       N    28.40000   20.64000    7.00000
       N     0.71000   19.41000    7.00000
       B     2.13000   19.41000    7.00000
       N     4.97000   19.41000    7.00000
       B     6.39000   19.41000    7.00000
       N     9.23000   19.41000    7.00000
       B    10.65000   19.41000    7.00000
       N    13.49000   19.41000    7.00000
       B    14.91000   19.41000    7.00000
       N    17.75000   19.41000    7.00000
       B    19.17000   19.41000    7.00000
       N    22.01000   19.41000    7.00000
       B    23.43000   19.41000    7.00000
       N    26.27000   19.41000    7.00000
       B    27.69000   19.41000    7.00000
       B     0.00000   18.18000    7.00000
       N     2.84000   18.18000    7.00000
       B     4.26000   18.18000    7.00000
       N     7.10000   18.18000    7.00000
       B     8.52000   18.18000    7.00000
       N    11.36000   18.18000    7.00000
       B    12.78000   18.18000    7.00000
       N    15.62000   18.18000    7.00000
       B    17.04000   18.18000    7.00000
       N    19.88000   18.18000    7.00000
       B    21.30000   18.18000    7.00000
       N    24.14000   18.18000    7.00000
       B    25.56000   18.18000    7.00000
       N    28.40000   18.18000    7.00000
       N     0.71000   16.95000    7.00000
       B     2.13000   16.95000    7.00000
       N     4.97000   16.95000    7.00000
       B     6.39000   16.95000    7.00000
       N     9.23000   16.95000    7.00000
       B    10.65000   16.95000    7.00000
       N    13.49000   16.95000    7.00000
       B    14.91000   16.95000    7.00000
       N    17.75000   16.95000    7.00000
       B    19.17000   16.95000    7.00000
       N    22.01000   16.95000    7.00000
       B    23.43000   16.95000    7.00000
       N    26.27000   16.95000    7.00000
       B    27.69000   16.95000    7.00000
       B     0.00000   15.72000    7.00000
       N     2.84000   15.72000    7.00000
       B     4.26000   15.72000    7.00000
       N     7.10000   15.72000    7.00000
       B     8.52000   15.72000    7.00000
       N    11.36000   15.72000    7.00000
       B    12.78000   15.72000    7.00000
       N    15.62000   15.72000    7.00000
       B    17.04000   15.72000    7.00000
       N    19.88000   15.72000    7.00000
       B    21.30000   15.72000    7.00000
       N    24.14000   15.72000    7.00000
       B    25.56000   15.72000    7.00000
       N    28.40000   15.72000    7.00000
       N     0.71000   14.49000    7.00000
       B     2.13000   14.49000    7.00000
       N     4.97000   14.49000    7.00000
       B     6.39000   14.49000    7.00000
       N     9.23000   14.49000    7.00000
       B    10.65000   14.49000    7.00000
       N    13.49000   14.49000    7.00000
       B    14.91000   14.49000    7.00000
       N    17.75000   14.49000    7.00000
       B    19.17000   14.49000    7.00000
       N    22.01000   14.49000    7.00000
       B    23.43000   14.49000    7.00000
       N    26.27000   14.49000    7.00000
       B    27.69000   14.49000    7.00000
       B     0.00000   13.26000    7.00000
       N     2.84000   13.26000    7.00000
       B     4.26000   13.26000    7.00000
       N     7.10000   13.26000    7.00000
       B     8.52000   13.26000    7.00000
       N    11.36000   13.26000    7.00000
       B    12.78000   13.26000    7.00000
       N    15.62000   13.26000    7.00000
       B    17.04000   13.26000    7.00000
       N    19.88000   13.26000    7.00000
       B    21.30000   13.26000    7.00000
       N    24.14000   13.26000    7.00000
       B    25.56000   13.26000    7.00000
       N    28.40000   13.26000    7.00000
       N     0.71000   12.03000    7.00000
       B     2.13000   12.03000    7.00000
       N     4.97000   12.03000    7.00000
       B     6.39000   12.03000    7.00000
       N     9.23000   12.03000    7.00000
       B    10.65000   12.03000    7.00000
       N    13.49000   12.03000    7.00000
       B    14.91000   12.03000    7.00000
       N    17.75000   12.03000    7.00000
       B    19.17000   12.03000    7.00000
       N    22.01000   12.03000    7.00000
       B    23.43000   12.03000    7.00000
       N    26.27000   12.03000    7.00000
       B    27.69000   12.03000    7.00000
       B     0.00000   10.80000    7.00000
       N     2.84000   10.80000    7.00000
       B     4.26000   10.80000    7.00000
       N     7.10000   10.80000    7.00000
       B     8.52000   10.80000    7.00000
       N    11.36000   10.80000    7.00000
       B    12.78000   10.80000    7.00000
       N    15.62000   10.80000    7.00000
       B    17.04000   10.80000    7.00000
       N    19.88000   10.80000    7.00000
       B    21.30000   10.80000    7.00000
       N    24.14000   10.80000    7.00000
       B    25.56000   10.80000    7.00000
       N    28.40000   10.80000    7.00000
       N     0.71000    9.57000    7.00000
       B     2.13000    9.57000    7.00000
       N     4.97000    9.57000    7.00000
       B     6.39000    9.57000    7.00000
       N     9.23000    9.57000    7.00000
       B    10.65000    9.57000    7.00000
       N    13.49000    9.57000    7.00000
       B    14.91000    9.57000    7.00000
       N    17.75000    9.57000    7.00000
       B    19.17000    9.57000    7.00000
       N    22.01000    9.57000    7.00000
       B    23.43000    9.57000    7.00000
       N    26.27000    9.57000    7.00000
       B    27.69000    9.57000    7.00000
       B     0.00000    8.34000    7.00000
       N     2.84000    8.34000    7.00000
       B     4.26000    8.34000    7.00000
       N     7.10000    8.34000    7.00000
       B     8.52000    8.34000    7.00000
       N    11.36000    8.34000    7.00000
       B    12.78000    8.34000    7.00000
       N    15.62000    8.34000    7.00000
       B    17.04000    8.34000    7.00000
       N    19.88000    8.34000    7.00000
       B    21.30000    8.34000    7.00000
       N    24.14000    8.34000    7.00000
       B    25.56000    8.34000    7.00000
       N    28.40000    8.34000    7.00000
       N     0.71000    7.11000    7.00000
       B     2.13000    7.11000    7.00000
       N     4.97000    7.11000    7.00000
       B     6.39000    7.11000    7.00000
       N     9.23000    7.11000    7.00000
       B    10.65000    7.11000    7.00000
       N    13.49000    7.11000    7.00000
       B    14.91000    7.11000    7.00000
       N    17.75000    7.11000    7.00000
       B    19.17000    7.11000    7.00000
       N    22.01000    7.11000    7.00000
       B    23.43000    7.11000    7.00000
       N    26.27000    7.11000    7.00000
       B    27.69000    7.11000    7.00000
       B     0.00000    5.88000    7.00000
       N     2.84000    5.88000    7.00000
       B     4.26000    5.88000    7.00000
       N     7.10000    5.88000    7.00000
       B     8.52000    5.88000    7.00000
       N    11.36000    5.88000    7.00000
       B    12.78000    5.88000    7.00000
       N    15.62000    5.88000    7.00000
       B    17.04000    5.88000    7.00000
       N    19.88000    5.88000    7.00000
       B    21.30000    5.88000    7.00000
       N    24.14000    5.88000    7.00000
       B    25.56000    5.88000    7.00000
       N    28.40000    5.88000    7.00000
       N     0.71000    4.65000    7.00000
       B     2.13000    4.65000    7.00000
       N     4.97000    4.65000    7.00000
       B     6.39000    4.65000    7.00000
       N     9.23000    4.65000    7.00000
       B    10.65000    4.65000    7.00000
       N    13.49000    4.65000    7.00000
       B    14.91000    4.65000    7.00000
       N    17.75000    4.65000    7.00000
       B    19.17000    4.65000    7.00000
       N    22.01000    4.65000    7.00000
       B    23.43000    4.65000    7.00000
       N    26.27000    4.65000    7.00000
       B    27.69000    4.65000    7.00000
       B     0.00000    3.42000    7.00000
       N     2.84000    3.42000    7.00000
       B     4.26000    3.42000    7.00000
       N     7.10000    3.42000    7.00000
       B     8.52000    3.42000    7.00000
       N    11.36000    3.42000    7.00000
       B    12.78000    3.42000    7.00000
       N    15.62000    3.42000    7.00000
       B    17.04000    3.42000    7.00000
       N    19.88000    3.42000    7.00000
       B    21.30000    3.42000    7.00000
       N    24.14000    3.42000    7.00000
       B    25.56000    3.42000    7.00000
       N    28.40000    3.42000    7.00000
       N     0.71000    2.19000    7.00000
       B     2.13000    2.19000    7.00000
       N     4.97000    2.19000    7.00000
       B     6.39000    2.19000    7.00000
       N     9.23000    2.19000    7.00000
       B    10.65000    2.19000    7.00000
       N    13.49000    2.19000    7.00000
       B    14.91000    2.19000    7.00000
       N    17.75000    2.19000    7.00000
       B    19.17000    2.19000    7.00000
       N    22.01000    2.19000    7.00000
       B    23.43000    2.19000    7.00000
       N    26.27000    2.19000    7.00000
       B    27.69000    2.19000    7.00000
       B     0.00000    0.96000    7.00000
       N     2.84000    0.96000    7.00000
       B     4.26000    0.96000    7.00000
       N     7.10000    0.96000    7.00000
       B     8.52000    0.96000    7.00000
       N    11.36000    0.96000    7.00000
       B    12.78000    0.96000    7.00000
       N    15.62000    0.96000    7.00000
       B    17.04000    0.96000    7.00000
       N    19.88000    0.96000    7.00000
       B    21.30000    0.96000    7.00000
       N    24.14000    0.96000    7.00000
       B    25.56000    0.96000    7.00000
       N    28.40000    0.96000    7.00000
       N     0.71000   26.79000    7.00000
       B     2.13000   26.79000    7.00000
       N     4.97000   26.79000    7.00000
       B     6.39000   26.79000    7.00000
       N     9.23000   26.79000    7.00000
       B    10.65000   26.79000    7.00000
       N    13.49000   26.79000    7.00000
       B    14.91000   26.79000    7.00000
       N    17.75000   26.79000    7.00000
       B    19.17000   26.79000    7.00000
       N    22.01000   26.79000    7.00000
       B    23.43000   26.79000    7.00000
       N    26.27000   26.79000    7.00000
       B    27.69000   26.79000    7.00000
       O     6.14723    3.21589    3.72933
       H     7.08931    3.04680    3.55593
       H     6.18872    3.93451    4.46815
       O    15.63510   14.18521    4.04558
       H    15.81492   13.67629    4.84267
       H    16.14868   13.63867    3.39711
       O     3.26895   30.97687    2.99868
       H     2.80493   31.84913    2.87694
       H     4.14440   31.11291    3.25789
       O    19.82662    7.79720    3.55722
       H    -9.44914    8.14668    2.82544
       H    19.88368    8.64658    4.12113
       O    35.82563   12.64713    3.76273
       H    35.02342   12.15844    3.79475
       H    35.76971   13.40168    4.44593
       O    -2.43607   -7.90039    3.30038
       H    -2.68475   -8.21404    4.19841
       H    -1.56776   -8.32473    3.18265
       O    12.82894   11.06291    4.11361
       H    13.60717   10.57083    3.91469
       H    11.99502   10.56678    3.68702
       O    -6.87026   29.76091    3.22917
       H    -6.78350   28.79955    3.05670
       H    -6.05875   30.22768    2.90132
       O    29.86088   -8.84908    3.29920
       H    30.36287   -9.62299    3.68791
       H    30.67705   -8.29497    3.04493
       O   -22.04954   21.68845    3.21132
       H   -21.33778   22.19912    2.85945
       H   -22.71460   22.44577    3.46081
       O     7.11355    8.62742    3.15880
       H     6.29427    8.99001    2.82382
       H     7.47428    9.32386    3.68538
       O    19.48890   -6.87584    3.07613
       H    19.53009   -6.54538    3.98267
       H    18.50846   -7.15306    3.05774
       O    -2.19134   31.97224    3.86220
       H    -1.62235   31.13551    3.60079
       H    -1.65578   32.80287    3.68860
       O    29.57431   12.60435    4.00432
       H    29.00179   13.30495    3.61819
       H    30.50841   12.92088    3.83408
       O    31.43485   16.02861    4.21917
       H     1.26179   15.14181    4.20202
       H    32.17109   16.05300    3.55066
       O    14.15872   -2.45143    3.55601
       H    14.08365   -3.28894    4.07127
       H    14.32586   -2.74754    2.62466
       O    21.95342   18.32391    3.13592
       H    22.92670   18.72591    3.27504
       H    21.38644   19.11414    2.94026
       O    27.22420   14.12432    3.42442
       H    26.63972   13.32433    3.36983
       H    27.11125   14.47265    2.48771
       O    24.56478   22.25217    3.60809
       H    24.38462   23.22777    3.38002
       H    24.09983   22.09275    4.38896
       O     6.37801   17.05827    3.53658
       H     6.18715   18.05554    3.55334
       H     7.09412   16.88621    4.18088
       O    12.30309   -6.95993    2.83505
       H    11.74244   -7.24213    3.55772
       H    13.03642   -7.60261    2.89544
       O    -1.84347   24.84079    3.63342
       H    -2.69874   25.23556    3.34519
       H    -1.34917   25.54284    4.11206
       O    32.84597   19.77197    3.59298
       H    32.72009   19.63092    4.54158
       H    32.48079   20.72752    3.44833
       O    14.28177    2.60399    2.83779
       H    13.36360    2.63994    3.08896
       H    14.64104    1.71637    3.00343
       O    21.16227   -2.17078    3.08002
       H    -9.57837   -2.08045    2.86568
       H    21.45837   -3.08149    2.96385
       O     1.38147   -1.33966    3.08746
       H     0.56272   -1.84407    2.93774
       H     1.27287   -0.51636    2.55313
       O    20.68655    4.42937    3.79249
       H    20.35000    4.07183    4.67057
       H    21.47253    3.82440    3.50063
       O     9.76944   19.82721    3.54098
       H     8.97581   20.25566    3.81571
       H     9.50965   18.94721    3.29925
       O     3.90797    6.90421    3.31220
       H     4.62694    7.12081    4.01993
       H     3.13601    6.53677    3.82755
       O    -4.12895   30.10159    3.17651
       H    -3.57908   30.60008    3.84772
       H    -3.54634   30.36117    2.41061
       O    -9.23598   10.77179    4.00766
       H    -8.64140   11.12335    3.31059
       H    -9.90261   11.44953    4.24765
       O    -4.16157    8.86603    3.62800
       H    -3.60731    8.73076    2.87754
       H    -4.23158    7.92398    4.01681
       O    -4.38425    6.33432    4.32575
       H    -5.27122    6.13015    4.06295
       H    -3.74598    5.63922    4.03092
       O     3.87257   -1.67478    4.04897
       H     2.97849   -1.95050    3.88303
       H     3.91536   -0.78897    3.65085
       O     9.96789   13.99781    3.77040
       H    10.87449   13.76046    3.92001
       H     9.43369   13.25675    4.03085
       O    15.61526   10.49615    3.95453
       H    15.73271   10.39859    4.90365
       H    16.03994    9.64336    3.66443
       O     4.71136   28.10177    3.09309
       H     4.22396   28.45776    2.34485
       H     5.22912   28.85795    3.46273
       O    22.82126    9.03330    3.16408
       H    23.76933    8.92120    3.27375
       H    22.47853    9.28712    4.02221
       O     1.60728    1.63310    2.77017
       H     2.14350    2.41633    2.63382
       H     2.21566    1.19580    3.40562
       O     5.51273   -3.82828    3.61450
       H     4.99284   -4.26339    2.94379
       H     4.98410   -3.01593    3.73658
       O    16.71631   -7.23094    3.70877
       H    15.80243   -7.46521    3.84109
       H    16.79810   -6.31405    3.97465
       O     3.89904   10.77089    3.29251
       H     3.16009   10.23354    3.72856
       H     3.70534   10.49937    2.34936
       O    31.79873    9.15238    3.86011
       H    30.86597    9.44343    3.87665
       H    31.91564    8.40971    3.18510
       O    11.69728    7.14264    3.23954
       H    12.68585    6.80810    3.48874
       H    11.52499    7.15202    2.23759
       O    24.98202   -2.09181    2.94693
       H    25.39186   -2.25813    2.05942
       H    24.23303   -1.47012    2.83820
       O     7.13527   26.41468    3.89122
       H     7.77868   25.66780    3.80368
       H     6.31483   26.14394    3.39986
       O    -0.78340    9.95583    3.89873
       H    -0.57495   10.98822    3.82217
       H    -1.14562    9.96601    4.84228
       O    -1.05567    2.53333    3.16880
       H    -1.35600    1.83544    3.80647
       H    -0.11096    2.29046    3.05052
       O    -4.42319   12.11117    3.37873
       H    -4.56840   11.16449    3.22023
       H    -5.37429   12.41432    3.52019
       O    12.43147   16.25783    3.14670
       H    12.56318   15.28148    3.02162
       H    11.52342   16.52177    3.14870
       O     9.51926   25.20066    3.88697
       H    10.19946   24.47693    3.74330
       H    10.08401   25.99845    4.13628
       O    28.73931    7.43011    3.01588
       H    29.02748    8.34454    3.29867
       H    28.69306    7.52085    2.02524
       O    22.88158  -11.32128    3.99839
       H    22.35699  -10.66072    3.46349
       H    23.76375  -11.07023    3.84804
       O    17.00534    8.12473    3.56134
       H    16.40493    7.47377    3.18778
       H    17.90924    7.92560    3.31642
       O     4.37404   15.34999    3.35949
       H     5.11514   15.98966    3.52062
       H     4.41873   15.33460    2.36888
       O    29.13289   22.45517    3.18819
       H    28.73140   23.36663    3.41201
       H    28.56154   21.77291    3.47991
       O     9.37596  -10.37681    3.54441
       H     9.01669  -10.52476    2.66884
       H     9.48689  -11.26029    3.98238
       O    11.99798   -0.27592    3.76628
       H    12.07222   -0.02037    4.71980
       H    12.86186   -0.76151    3.61644
       O    -4.18741   16.60280    3.55332
       H    -4.39437   16.52196    2.57619
       H    -3.50626   15.91385    3.69009
       O    -5.17568   19.33183    3.31788
       H    -4.37302   18.74054    3.12011
       H    -4.84196   20.29618    3.25007
       O    11.65304    2.45035    3.60422
       H    11.04152    1.79511    3.35446
       H    11.12662    3.30045    3.72126
       O    13.19746   13.67429    2.98466
       H    14.04763   13.86840    3.46168
       H    13.00030   12.74109    3.23792
       O    21.58608   -5.24346    3.46713
       H    22.44701   -5.43045    3.02502
       H    21.00035   -5.72370    2.78417
       O    18.53050    1.00357    3.99498
       H    17.81119    1.07180    4.55896
       H    18.51560    1.87519    3.48057
       O     8.32181   11.33828    3.76930
       H     7.49718   11.83659    3.71781
       H     8.54585   11.06347    2.83929
       O     2.27102   -4.55469    3.32729
       H     2.35677   -4.44210    4.28289
       H     1.32804   -4.36174    3.12242
       O    22.78927   13.06201    3.90858
       H    -7.29315   12.75386    4.79021
       H    -6.98867   14.06989    3.92672
       O   -12.76430   22.94937    3.87661
       H   -13.66975   23.25928    4.21016
       H   -12.22919   23.74332    4.04154
       O    10.74800    9.90829    3.15987
       H     9.95239   10.18301    3.73808
       H    10.84841    8.94922    3.18453
       O    10.12020    5.03989    3.88811
       H    10.77633    5.65938    3.52829
       H     9.59324    4.67579    3.17841
       O    18.17789    3.54175    3.05492
       H    19.03099    4.05959    3.28552
       H    17.41987    4.12900    3.21817
       O   -10.27981   16.24047    3.41277
       H    -9.77068   17.04909    3.53552
       H   -11.22939   16.39040    3.38971
       O    22.78441   -0.21989    3.37710
       H    22.08756   -0.96655    3.26737
       H    22.34825   27.12065    4.21461
       O    17.75281   12.49214    3.53584
       H    17.54345   11.55137    3.58680
       H    18.58807   12.68927    2.99764
       O     1.45096   32.97982    3.99527
       H     1.14661   32.43589    4.75907
       H     0.67603   33.45138    3.59523
       O    14.27841    6.81741    3.82262
       H    14.90497    6.03661    3.69369
       H    14.67620    7.49419    4.42179
       O     5.69264   -7.46719    2.95260
       H     4.71825   19.68508    3.24219
       H     6.20500   -6.67809    3.04602
       O    15.61052    4.66811    3.65570
       H    15.12576    3.93326    3.12511
       H    15.77710    4.32275    4.58002
       O    26.75967    0.49579    3.69062
       H    26.14820   -0.13935    4.18539
       H    26.13580    1.17677    3.25290
       O     2.62162   13.33788    3.63093
       H     3.15839   12.50601    3.42087
       H     3.37711   13.99109    3.81157
       O    14.19372   -8.81358    3.42110
       H    15.11544   -9.11401    3.48459
       H    13.64111   -9.60088    3.52630
       O    10.69678   -4.37977    3.26724
       H    11.13510   -4.06018    2.46936
       H    10.56400   -5.33669    3.15353
       O    14.27734   -5.37878    3.95421
       H    13.48881   -5.75278    3.42034
       H    13.86375   -5.34081    4.86401
       O    15.53535    0.16200    3.57263
       H    16.13787   -0.03821    2.85405
       H    15.01733   -0.63880    3.90256
       O    16.88409   16.77485    3.69105
       H    16.51637   15.99653    4.13013
       H    16.95947   17.41430    4.36876
       O    -6.96360    6.03593    3.52916
       H    -7.80244    5.60435    3.86846
       H    -7.21624    6.99057    3.32588
       O    18.40153   -1.55566    3.30430
       H    18.45635   -0.59974    3.64420
       H    17.94734   -1.46305    2.46977
       O     8.56274    1.81895    3.17523
       H     8.06989    1.08196    3.63672
       H     8.47787    1.47357    2.27832
       O     7.41567  -21.21153    3.75297
       H     8.15012  -21.27549    4.35846
       H     7.32596  -20.28839    3.52454
       O    20.28848  -13.34789    3.08546
       H    20.20869  -12.35920    2.95467
       H    21.23290  -13.49157    3.17978
