# Supplementary material for: Sub-diffractional infrared absorption of two-dimensional water
Source: Nat Commun. 2026 May 14;17:6430. doi: 10.1038/s41467-026-72629-9 (PMC13376428; doi:10.1038/s41467-026-72629-9)
Supplement: Supplementary file 4 — Supplementary Data 2 [file 41467_2026_72629_MOESM4_ESM.zip › last_frame_hBN_graph_N=3.xyz]

1420
frame 197907 | Written by MDAnalysis XYZWriter (release 2.9.0)
       C     0.00000   25.56000    0.00000
       C     2.84000   25.56000    0.00000
       C     4.26000   25.56000    0.00000
       C     7.10000   25.56000    0.00000
       C     8.52000   25.56000    0.00000
       C    11.36000   25.56000    0.00000
       C    12.78000   25.56000    0.00000
       C    15.62000   25.56000    0.00000
       C    17.04000   25.56000    0.00000
       C    19.88000   25.56000    0.00000
       C    21.30000   25.56000    0.00000
       C    24.14000   25.56000    0.00000
       C    25.56000   25.56000    0.00000
       C    28.40000   25.56000    0.00000
       C     0.71000   24.33000    0.00000
       C     2.13000   24.33000    0.00000
       C     4.97000   24.33000    0.00000
       C     6.39000   24.33000    0.00000
       C     9.23000   24.33000    0.00000
       C    10.65000   24.33000    0.00000
       C    13.49000   24.33000    0.00000
       C    14.91000   24.33000    0.00000
       C    17.75000   24.33000    0.00000
       C    19.17000   24.33000    0.00000
       C    22.01000   24.33000    0.00000
       C    23.43000   24.33000    0.00000
       C    26.27000   24.33000    0.00000
       C    27.69000   24.33000    0.00000
       C     0.00000   23.10000    0.00000
       C     2.84000   23.10000    0.00000
       C     4.26000   23.10000    0.00000
       C     7.10000   23.10000    0.00000
       C     8.52000   23.10000    0.00000
       C    11.36000   23.10000    0.00000
       C    12.78000   23.10000    0.00000
       C    15.62000   23.10000    0.00000
       C    17.04000   23.10000    0.00000
       C    19.88000   23.10000    0.00000
       C    21.30000   23.10000    0.00000
       C    24.14000   23.10000    0.00000
       C    25.56000   23.10000    0.00000
       C    28.40000   23.10000    0.00000
       C     0.71000   21.87000    0.00000
       C     2.13000   21.87000    0.00000
       C     4.97000   21.87000    0.00000
       C     6.39000   21.87000    0.00000
       C     9.23000   21.87000    0.00000
       C    10.65000   21.87000    0.00000
       C    13.49000   21.87000    0.00000
       C    14.91000   21.87000    0.00000
       C    17.75000   21.87000    0.00000
       C    19.17000   21.87000    0.00000
       C    22.01000   21.87000    0.00000
       C    23.43000   21.87000    0.00000
       C    26.27000   21.87000    0.00000
       C    27.69000   21.87000    0.00000
       C     0.00000   20.64000    0.00000
       C     2.84000   20.64000    0.00000
       C     4.26000   20.64000    0.00000
       C     7.10000   20.64000    0.00000
       C     8.52000   20.64000    0.00000
       C    11.36000   20.64000    0.00000
       C    12.78000   20.64000    0.00000
       C    15.62000   20.64000    0.00000
       C    17.04000   20.64000    0.00000
       C    19.88000   20.64000    0.00000
       C    21.30000   20.64000    0.00000
       C    24.14000   20.64000    0.00000
       C    25.56000   20.64000    0.00000
       C    28.40000   20.64000    0.00000
       C     0.71000   19.41000    0.00000
       C     2.13000   19.41000    0.00000
       C     4.97000   19.41000    0.00000
       C     6.39000   19.41000    0.00000
       C     9.23000   19.41000    0.00000
       C    10.65000   19.41000    0.00000
       C    13.49000   19.41000    0.00000
       C    14.91000   19.41000    0.00000
       C    17.75000   19.41000    0.00000
       C    19.17000   19.41000    0.00000
       C    22.01000   19.41000    0.00000
       C    23.43000   19.41000    0.00000
       C    26.27000   19.41000    0.00000
       C    27.69000   19.41000    0.00000
       C     0.00000   18.18000    0.00000
       C     2.84000   18.18000    0.00000
       C     4.26000   18.18000    0.00000
       C     7.10000   18.18000    0.00000
       C     8.52000   18.18000    0.00000
       C    11.36000   18.18000    0.00000
       C    12.78000   18.18000    0.00000
       C    15.62000   18.18000    0.00000
       C    17.04000   18.18000    0.00000
       C    19.88000   18.18000    0.00000
       C    21.30000   18.18000    0.00000
       C    24.14000   18.18000    0.00000
       C    25.56000   18.18000    0.00000
       C    28.40000   18.18000    0.00000
       C     0.71000   16.95000    0.00000
       C     2.13000   16.95000    0.00000
       C     4.97000   16.95000    0.00000
       C     6.39000   16.95000    0.00000
       C     9.23000   16.95000    0.00000
       C    10.65000   16.95000    0.00000
       C    13.49000   16.95000    0.00000
       C    14.91000   16.95000    0.00000
       C    17.75000   16.95000    0.00000
       C    19.17000   16.95000    0.00000
       C    22.01000   16.95000    0.00000
       C    23.43000   16.95000    0.00000
       C    26.27000   16.95000    0.00000
       C    27.69000   16.95000    0.00000
       C     0.00000   15.72000    0.00000
       C     2.84000   15.72000    0.00000
       C     4.26000   15.72000    0.00000
       C     7.10000   15.72000    0.00000
       C     8.52000   15.72000    0.00000
       C    11.36000   15.72000    0.00000
       C    12.78000   15.72000    0.00000
       C    15.62000   15.72000    0.00000
       C    17.04000   15.72000    0.00000
       C    19.88000   15.72000    0.00000
       C    21.30000   15.72000    0.00000
       C    24.14000   15.72000    0.00000
       C    25.56000   15.72000    0.00000
       C    28.40000   15.72000    0.00000
       C     0.71000   14.49000    0.00000
       C     2.13000   14.49000    0.00000
       C     4.97000   14.49000    0.00000
       C     6.39000   14.49000    0.00000
       C     9.23000   14.49000    0.00000
       C    10.65000   14.49000    0.00000
       C    13.49000   14.49000    0.00000
       C    14.91000   14.49000    0.00000
       C    17.75000   14.49000    0.00000
       C    19.17000   14.49000    0.00000
       C    22.01000   14.49000    0.00000
       C    23.43000   14.49000    0.00000
       C    26.27000   14.49000    0.00000
       C    27.69000   14.49000    0.00000
       C     0.00000   13.26000    0.00000
       C     2.84000   13.26000    0.00000
       C     4.26000   13.26000    0.00000
       C     7.10000   13.26000    0.00000
       C     8.52000   13.26000    0.00000
       C    11.36000   13.26000    0.00000
       C    12.78000   13.26000    0.00000
       C    15.62000   13.26000    0.00000
       C    17.04000   13.26000    0.00000
       C    19.88000   13.26000    0.00000
       C    21.30000   13.26000    0.00000
       C    24.14000   13.26000    0.00000
       C    25.56000   13.26000    0.00000
       C    28.40000   13.26000    0.00000
       C     0.71000   12.03000    0.00000
       C     2.13000   12.03000    0.00000
       C     4.97000   12.03000    0.00000
       C     6.39000   12.03000    0.00000
       C     9.23000   12.03000    0.00000
       C    10.65000   12.03000    0.00000
       C    13.49000   12.03000    0.00000
       C    14.91000   12.03000    0.00000
       C    17.75000   12.03000    0.00000
       C    19.17000   12.03000    0.00000
       C    22.01000   12.03000    0.00000
       C    23.43000   12.03000    0.00000
       C    26.27000   12.03000    0.00000
       C    27.69000   12.03000    0.00000
       C     0.00000   10.80000    0.00000
       C     2.84000   10.80000    0.00000
       C     4.26000   10.80000    0.00000
       C     7.10000   10.80000    0.00000
       C     8.52000   10.80000    0.00000
       C    11.36000   10.80000    0.00000
       C    12.78000   10.80000    0.00000
       C    15.62000   10.80000    0.00000
       C    17.04000   10.80000    0.00000
       C    19.88000   10.80000    0.00000
       C    21.30000   10.80000    0.00000
       C    24.14000   10.80000    0.00000
       C    25.56000   10.80000    0.00000
       C    28.40000   10.80000    0.00000
       C     0.71000    9.57000    0.00000
       C     2.13000    9.57000    0.00000
       C     4.97000    9.57000    0.00000
       C     6.39000    9.57000    0.00000
       C     9.23000    9.57000    0.00000
       C    10.65000    9.57000    0.00000
       C    13.49000    9.57000    0.00000
       C    14.91000    9.57000    0.00000
       C    17.75000    9.57000    0.00000
       C    19.17000    9.57000    0.00000
       C    22.01000    9.57000    0.00000
       C    23.43000    9.57000    0.00000
       C    26.27000    9.57000    0.00000
       C    27.69000    9.57000    0.00000
       C     0.00000    8.34000    0.00000
       C     2.84000    8.34000    0.00000
       C     4.26000    8.34000    0.00000
       C     7.10000    8.34000    0.00000
       C     8.52000    8.34000    0.00000
       C    11.36000    8.34000    0.00000
       C    12.78000    8.34000    0.00000
       C    15.62000    8.34000    0.00000
       C    17.04000    8.34000    0.00000
       C    19.88000    8.34000    0.00000
       C    21.30000    8.34000    0.00000
       C    24.14000    8.34000    0.00000
       C    25.56000    8.34000    0.00000
       C    28.40000    8.34000    0.00000
       C     0.71000    7.11000    0.00000
       C     2.13000    7.11000    0.00000
       C     4.97000    7.11000    0.00000
       C     6.39000    7.11000    0.00000
       C     9.23000    7.11000    0.00000
       C    10.65000    7.11000    0.00000
       C    13.49000    7.11000    0.00000
       C    14.91000    7.11000    0.00000
       C    17.75000    7.11000    0.00000
       C    19.17000    7.11000    0.00000
       C    22.01000    7.11000    0.00000
       C    23.43000    7.11000    0.00000
       C    26.27000    7.11000    0.00000
       C    27.69000    7.11000    0.00000
       C     0.00000    5.88000    0.00000
       C     2.84000    5.88000    0.00000
       C     4.26000    5.88000    0.00000
       C     7.10000    5.88000    0.00000
       C     8.52000    5.88000    0.00000
       C    11.36000    5.88000    0.00000
       C    12.78000    5.88000    0.00000
       C    15.62000    5.88000    0.00000
       C    17.04000    5.88000    0.00000
       C    19.88000    5.88000    0.00000
       C    21.30000    5.88000    0.00000
       C    24.14000    5.88000    0.00000
       C    25.56000    5.88000    0.00000
       C    28.40000    5.88000    0.00000
       C     0.71000    4.65000    0.00000
       C     2.13000    4.65000    0.00000
       C     4.97000    4.65000    0.00000
       C     6.39000    4.65000    0.00000
       C     9.23000    4.65000    0.00000
       C    10.65000    4.65000    0.00000
       C    13.49000    4.65000    0.00000
       C    14.91000    4.65000    0.00000
       C    17.75000    4.65000    0.00000
       C    19.17000    4.65000    0.00000
       C    22.01000    4.65000    0.00000
       C    23.43000    4.65000    0.00000
       C    26.27000    4.65000    0.00000
       C    27.69000    4.65000    0.00000
       C     0.00000    3.42000    0.00000
       C     2.84000    3.42000    0.00000
       C     4.26000    3.42000    0.00000
       C     7.10000    3.42000    0.00000
       C     8.52000    3.42000    0.00000
       C    11.36000    3.42000    0.00000
       C    12.78000    3.42000    0.00000
       C    15.62000    3.42000    0.00000
       C    17.04000    3.42000    0.00000
       C    19.88000    3.42000    0.00000
       C    21.30000    3.42000    0.00000
       C    24.14000    3.42000    0.00000
       C    25.56000    3.42000    0.00000
       C    28.40000    3.42000    0.00000
       C     0.71000    2.19000    0.00000
       C     2.13000    2.19000    0.00000
       C     4.97000    2.19000    0.00000
       C     6.39000    2.19000    0.00000
       C     9.23000    2.19000    0.00000
       C    10.65000    2.19000    0.00000
       C    13.49000    2.19000    0.00000
       C    14.91000    2.19000    0.00000
       C    17.75000    2.19000    0.00000
       C    19.17000    2.19000    0.00000
       C    22.01000    2.19000    0.00000
       C    23.43000    2.19000    0.00000
       C    26.27000    2.19000    0.00000
       C    27.69000    2.19000    0.00000
       C     0.00000    0.96000    0.00000
       C     2.84000    0.96000    0.00000
       C     4.26000    0.96000    0.00000
       C     7.10000    0.96000    0.00000
       C     8.52000    0.96000    0.00000
       C    11.36000    0.96000    0.00000
       C    12.78000    0.96000    0.00000
       C    15.62000    0.96000    0.00000
       C    17.04000    0.96000    0.00000
       C    19.88000    0.96000    0.00000
       C    21.30000    0.96000    0.00000
       C    24.14000    0.96000    0.00000
       C    25.56000    0.96000    0.00000
       C    28.40000    0.96000    0.00000
       C     0.71000   26.79000    0.00000
       C     2.13000   26.79000    0.00000
       C     4.97000   26.79000    0.00000
       C     6.39000   26.79000    0.00000
       C     9.23000   26.79000    0.00000
       C    10.65000   26.79000    0.00000
       C    13.49000   26.79000    0.00000
       C    14.91000   26.79000    0.00000
       C    17.75000   26.79000    0.00000
       C    19.17000   26.79000    0.00000
       C    22.01000   26.79000    0.00000
       C    23.43000   26.79000    0.00000
       C    26.27000   26.79000    0.00000
       C    27.69000   26.79000    0.00000
       B     0.00000   25.56000   14.00000
       N     2.84000   25.56000   14.00000
       B     4.26000   25.56000   14.00000
       N     7.10000   25.56000   14.00000
       B     8.52000   25.56000   14.00000
       N    11.36000   25.56000   14.00000
       B    12.78000   25.56000   14.00000
       N    15.62000   25.56000   14.00000
       B    17.04000   25.56000   14.00000
       N    19.88000   25.56000   14.00000
       B    21.30000   25.56000   14.00000
       N    24.14000   25.56000   14.00000
       B    25.56000   25.56000   14.00000
       N    28.40000   25.56000   14.00000
       N     0.71000   24.33000   14.00000
       B     2.13000   24.33000   14.00000
       N     4.97000   24.33000   14.00000
       B     6.39000   24.33000   14.00000
       N     9.23000   24.33000   14.00000
       B    10.65000   24.33000   14.00000
       N    13.49000   24.33000   14.00000
       B    14.91000   24.33000   14.00000
       N    17.75000   24.33000   14.00000
       B    19.17000   24.33000   14.00000
       N    22.01000   24.33000   14.00000
       B    23.43000   24.33000   14.00000
       N    26.27000   24.33000   14.00000
       B    27.69000   24.33000   14.00000
       B     0.00000   23.10000   14.00000
       N     2.84000   23.10000   14.00000
       B     4.26000   23.10000   14.00000
       N     7.10000   23.10000   14.00000
       B     8.52000   23.10000   14.00000
       N    11.36000   23.10000   14.00000
       B    12.78000   23.10000   14.00000
       N    15.62000   23.10000   14.00000
       B    17.04000   23.10000   14.00000
       N    19.88000   23.10000   14.00000
       B    21.30000   23.10000   14.00000
       N    24.14000   23.10000   14.00000
       B    25.56000   23.10000   14.00000
       N    28.40000   23.10000   14.00000
       N     0.71000   21.87000   14.00000
       B     2.13000   21.87000   14.00000
       N     4.97000   21.87000   14.00000
       B     6.39000   21.87000   14.00000
       N     9.23000   21.87000   14.00000
       B    10.65000   21.87000   14.00000
       N    13.49000   21.87000   14.00000
       B    14.91000   21.87000   14.00000
       N    17.75000   21.87000   14.00000
       B    19.17000   21.87000   14.00000
       N    22.01000   21.87000   14.00000
       B    23.43000   21.87000   14.00000
       N    26.27000   21.87000   14.00000
       B    27.69000   21.87000   14.00000
       B     0.00000   20.64000   14.00000
       N     2.84000   20.64000   14.00000
       B     4.26000   20.64000   14.00000
       N     7.10000   20.64000   14.00000
       B     8.52000   20.64000   14.00000
       N    11.36000   20.64000   14.00000
       B    12.78000   20.64000   14.00000
       N    15.62000   20.64000   14.00000
       B    17.04000   20.64000   14.00000
       N    19.88000   20.64000   14.00000
       B    21.30000   20.64000   14.00000
       N    24.14000   20.64000   14.00000
       B    25.56000   20.64000   14.00000
       N    28.40000   20.64000   14.00000
       N     0.71000   19.41000   14.00000
       B     2.13000   19.41000   14.00000
       N     4.97000   19.41000   14.00000
       B     6.39000   19.41000   14.00000
       N     9.23000   19.41000   14.00000
       B    10.65000   19.41000   14.00000
       N    13.49000   19.41000   14.00000
       B    14.91000   19.41000   14.00000
       N    17.75000   19.41000   14.00000
       B    19.17000   19.41000   14.00000
       N    22.01000   19.41000   14.00000
       B    23.43000   19.41000   14.00000
       N    26.27000   19.41000   14.00000
       B    27.69000   19.41000   14.00000
       B     0.00000   18.18000   14.00000
       N     2.84000   18.18000   14.00000
       B     4.26000   18.18000   14.00000
       N     7.10000   18.18000   14.00000
       B     8.52000   18.18000   14.00000
       N    11.36000   18.18000   14.00000
       B    12.78000   18.18000   14.00000
       N    15.62000   18.18000   14.00000
       B    17.04000   18.18000   14.00000
       N    19.88000   18.18000   14.00000
       B    21.30000   18.18000   14.00000
       N    24.14000   18.18000   14.00000
       B    25.56000   18.18000   14.00000
       N    28.40000   18.18000   14.00000
       N     0.71000   16.95000   14.00000
       B     2.13000   16.95000   14.00000
       N     4.97000   16.95000   14.00000
       B     6.39000   16.95000   14.00000
       N     9.23000   16.95000   14.00000
       B    10.65000   16.95000   14.00000
       N    13.49000   16.95000   14.00000
       B    14.91000   16.95000   14.00000
       N    17.75000   16.95000   14.00000
       B    19.17000   16.95000   14.00000
       N    22.01000   16.95000   14.00000
       B    23.43000   16.95000   14.00000
       N    26.27000   16.95000   14.00000
       B    27.69000   16.95000   14.00000
       B     0.00000   15.72000   14.00000
       N     2.84000   15.72000   14.00000
       B     4.26000   15.72000   14.00000
       N     7.10000   15.72000   14.00000
       B     8.52000   15.72000   14.00000
       N    11.36000   15.72000   14.00000
       B    12.78000   15.72000   14.00000
       N    15.62000   15.72000   14.00000
       B    17.04000   15.72000   14.00000
       N    19.88000   15.72000   14.00000
       B    21.30000   15.72000   14.00000
       N    24.14000   15.72000   14.00000
       B    25.56000   15.72000   14.00000
       N    28.40000   15.72000   14.00000
       N     0.71000   14.49000   14.00000
       B     2.13000   14.49000   14.00000
       N     4.97000   14.49000   14.00000
       B     6.39000   14.49000   14.00000
       N     9.23000   14.49000   14.00000
       B    10.65000   14.49000   14.00000
       N    13.49000   14.49000   14.00000
       B    14.91000   14.49000   14.00000
       N    17.75000   14.49000   14.00000
       B    19.17000   14.49000   14.00000
       N    22.01000   14.49000   14.00000
       B    23.43000   14.49000   14.00000
       N    26.27000   14.49000   14.00000
       B    27.69000   14.49000   14.00000
       B     0.00000   13.26000   14.00000
       N     2.84000   13.26000   14.00000
       B     4.26000   13.26000   14.00000
       N     7.10000   13.26000   14.00000
       B     8.52000   13.26000   14.00000
       N    11.36000   13.26000   14.00000
       B    12.78000   13.26000   14.00000
       N    15.62000   13.26000   14.00000
       B    17.04000   13.26000   14.00000
       N    19.88000   13.26000   14.00000
       B    21.30000   13.26000   14.00000
       N    24.14000   13.26000   14.00000
       B    25.56000   13.26000   14.00000
       N    28.40000   13.26000   14.00000
       N     0.71000   12.03000   14.00000
       B     2.13000   12.03000   14.00000
       N     4.97000   12.03000   14.00000
       B     6.39000   12.03000   14.00000
       N     9.23000   12.03000   14.00000
       B    10.65000   12.03000   14.00000
       N    13.49000   12.03000   14.00000
       B    14.91000   12.03000   14.00000
       N    17.75000   12.03000   14.00000
       B    19.17000   12.03000   14.00000
       N    22.01000   12.03000   14.00000
       B    23.43000   12.03000   14.00000
       N    26.27000   12.03000   14.00000
       B    27.69000   12.03000   14.00000
       B     0.00000   10.80000   14.00000
       N     2.84000   10.80000   14.00000
       B     4.26000   10.80000   14.00000
       N     7.10000   10.80000   14.00000
       B     8.52000   10.80000   14.00000
       N    11.36000   10.80000   14.00000
       B    12.78000   10.80000   14.00000
       N    15.62000   10.80000   14.00000
       B    17.04000   10.80000   14.00000
       N    19.88000   10.80000   14.00000
       B    21.30000   10.80000   14.00000
       N    24.14000   10.80000   14.00000
       B    25.56000   10.80000   14.00000
       N    28.40000   10.80000   14.00000
       N     0.71000    9.57000   14.00000
       B     2.13000    9.57000   14.00000
       N     4.97000    9.57000   14.00000
       B     6.39000    9.57000   14.00000
       N     9.23000    9.57000   14.00000
       B    10.65000    9.57000   14.00000
       N    13.49000    9.57000   14.00000
       B    14.91000    9.57000   14.00000
       N    17.75000    9.57000   14.00000
       B    19.17000    9.57000   14.00000
       N    22.01000    9.57000   14.00000
       B    23.43000    9.57000   14.00000
       N    26.27000    9.57000   14.00000
       B    27.69000    9.57000   14.00000
       B     0.00000    8.34000   14.00000
       N     2.84000    8.34000   14.00000
       B     4.26000    8.34000   14.00000
       N     7.10000    8.34000   14.00000
       B     8.52000    8.34000   14.00000
       N    11.36000    8.34000   14.00000
       B    12.78000    8.34000   14.00000
       N    15.62000    8.34000   14.00000
       B    17.04000    8.34000   14.00000
       N    19.88000    8.34000   14.00000
       B    21.30000    8.34000   14.00000
       N    24.14000    8.34000   14.00000
       B    25.56000    8.34000   14.00000
       N    28.40000    8.34000   14.00000
       N     0.71000    7.11000   14.00000
       B     2.13000    7.11000   14.00000
       N     4.97000    7.11000   14.00000
       B     6.39000    7.11000   14.00000
       N     9.23000    7.11000   14.00000
       B    10.65000    7.11000   14.00000
       N    13.49000    7.11000   14.00000
       B    14.91000    7.11000   14.00000
       N    17.75000    7.11000   14.00000
       B    19.17000    7.11000   14.00000
       N    22.01000    7.11000   14.00000
       B    23.43000    7.11000   14.00000
       N    26.27000    7.11000   14.00000
       B    27.69000    7.11000   14.00000
       B     0.00000    5.88000   14.00000
       N     2.84000    5.88000   14.00000
       B     4.26000    5.88000   14.00000
       N     7.10000    5.88000   14.00000
       B     8.52000    5.88000   14.00000
       N    11.36000    5.88000   14.00000
       B    12.78000    5.88000   14.00000
       N    15.62000    5.88000   14.00000
       B    17.04000    5.88000   14.00000
       N    19.88000    5.88000   14.00000
       B    21.30000    5.88000   14.00000
       N    24.14000    5.88000   14.00000
       B    25.56000    5.88000   14.00000
       N    28.40000    5.88000   14.00000
       N     0.71000    4.65000   14.00000
       B     2.13000    4.65000   14.00000
       N     4.97000    4.65000   14.00000
       B     6.39000    4.65000   14.00000
       N     9.23000    4.65000   14.00000
       B    10.65000    4.65000   14.00000
       N    13.49000    4.65000   14.00000
       B    14.91000    4.65000   14.00000
       N    17.75000    4.65000   14.00000
       B    19.17000    4.65000   14.00000
       N    22.01000    4.65000   14.00000
       B    23.43000    4.65000   14.00000
       N    26.27000    4.65000   14.00000
       B    27.69000    4.65000   14.00000
       B     0.00000    3.42000   14.00000
       N     2.84000    3.42000   14.00000
       B     4.26000    3.42000   14.00000
       N     7.10000    3.42000   14.00000
       B     8.52000    3.42000   14.00000
       N    11.36000    3.42000   14.00000
       B    12.78000    3.42000   14.00000
       N    15.62000    3.42000   14.00000
       B    17.04000    3.42000   14.00000
       N    19.88000    3.42000   14.00000
       B    21.30000    3.42000   14.00000
       N    24.14000    3.42000   14.00000
       B    25.56000    3.42000   14.00000
       N    28.40000    3.42000   14.00000
       N     0.71000    2.19000   14.00000
       B     2.13000    2.19000   14.00000
       N     4.97000    2.19000   14.00000
       B     6.39000    2.19000   14.00000
       N     9.23000    2.19000   14.00000
       B    10.65000    2.19000   14.00000
       N    13.49000    2.19000   14.00000
       B    14.91000    2.19000   14.00000
       N    17.75000    2.19000   14.00000
       B    19.17000    2.19000   14.00000
       N    22.01000    2.19000   14.00000
       B    23.43000    2.19000   14.00000
       N    26.27000    2.19000   14.00000
       B    27.69000    2.19000   14.00000
       B     0.00000    0.96000   14.00000
       N     2.84000    0.96000   14.00000
       B     4.26000    0.96000   14.00000
       N     7.10000    0.96000   14.00000
       B     8.52000    0.96000   14.00000
       N    11.36000    0.96000   14.00000
       B    12.78000    0.96000   14.00000
       N    15.62000    0.96000   14.00000
       B    17.04000    0.96000   14.00000
       N    19.88000    0.96000   14.00000
       B    21.30000    0.96000   14.00000
       N    24.14000    0.96000   14.00000
       B    25.56000    0.96000   14.00000
       N    28.40000    0.96000   14.00000
       N     0.71000   26.79000   14.00000
       B     2.13000   26.79000   14.00000
       N     4.97000   26.79000   14.00000
       B     6.39000   26.79000   14.00000
       N     9.23000   26.79000   14.00000
       B    10.65000   26.79000   14.00000
       N    13.49000   26.79000   14.00000
       B    14.91000   26.79000   14.00000
       N    17.75000   26.79000   14.00000
       B    19.17000   26.79000   14.00000
       N    22.01000   26.79000   14.00000
       B    23.43000   26.79000   14.00000
       N    26.27000   26.79000   14.00000
       B    27.69000   26.79000   14.00000
       O    25.69127   38.80933    2.99089
       H    26.25244   38.20951    3.54012
       H    26.41006   39.24403    2.43763
       O     4.27137   31.85828   10.87629
       H     4.87419   31.66177   10.09250
       H     4.06296   32.85208   10.81393
       O    14.10128    3.01610    5.06634
       H    14.69517    2.62152    5.70262
       H    13.52361    3.56853    5.66730
       O    28.84174   22.67017    7.50192
       H    29.32208   23.58633    7.59633
       H    28.65039   22.73250    6.54733
       O     2.43200   30.20636   10.04235
       H     3.11849   30.72840   10.60857
       H     2.59262   29.26395   10.25513
       O    19.75054   15.49857    5.77749
       H    18.78127   15.31798    5.58657
       H    20.23933   15.57364    4.91026
       O    23.25200   -0.29711    4.16870
       H    24.19409   -0.35775    3.88465
       H    22.97286    0.57213    3.69926
       O    20.51050    9.56455    3.24139
       H    20.58886    8.53215    3.11871
       H    21.38121    9.93211    2.94790
       O    14.30811   18.21643    3.47870
       H    13.99702   17.31534    3.22556
       H    15.29983   18.35180    3.32779
       O     4.81087    7.72976    5.09474
       H     5.65422    8.28153    4.90201
       H     4.72751    8.03155    5.98061
       O    30.26452   23.41965    3.89747
       H    30.07129   24.18332    3.32488
       H    30.83736   23.80391    4.62453
       O    31.39678   14.46335    9.74246
       H    31.20591   13.58060   10.27393
       H    31.94675   15.19444   10.25568
       O    30.60959    0.62224    5.78908
       H    31.46630    0.74594    6.21779
       H    30.03455    0.93024    6.50388
       O    12.64704    4.21728    7.00428
       H    11.76395    4.27525    6.63952
       H    12.84470    5.12773    7.29434
       O    11.24769   10.63133    3.71023
       H    12.23056   10.60447    3.44669
       H    10.88381    9.79838    4.05762
       O    34.80132   22.30606   11.16521
       H    34.70519   22.63329   10.21362
       H    34.51626   21.34162   11.07326
       O    23.36044   26.76240    6.83254
       H    23.15433   26.94873    5.85753
       H    22.69658   27.34928    7.27879
       O    13.01213    9.76341    7.42879
       H    12.85558    8.79096    7.31351
       H    12.27485   10.14896    6.94211
       O    28.81309    3.54224    2.97803
       H    28.07709    3.49058    3.51461
       H    29.36109    4.29107    3.23140
       O     7.35053    9.15925    9.57957
       H     7.64845    8.28735    9.14526
       H     8.21214    9.59108    9.85258
       O    12.23577   10.51373    9.92043
       H    12.64920   11.31210   10.44731
       H    12.59631   10.53492    9.03013
       O    19.20912   14.18780   11.06847
       H    18.90903   14.94384   10.56702
       H    18.61362   13.37351   10.84440
       O    33.37759   11.17505   10.55387
       H    33.47280   10.81910    9.64796
       H    32.45276   11.46129   10.57871
       O    22.12025   29.22011    3.32530
       H    22.68513   29.78362    2.70498
       H    22.34026   29.61048    4.21233
       O    27.80356   22.85899    4.81784
       H    26.98855   23.40318    4.64635
       H    28.62419   23.13765    4.35680
       O    15.36535    7.11550   10.60732
       H    15.56976    6.33732   10.12083
       H    14.42667    7.01197   10.77416
       O    33.15734    7.08886    8.07347
       H    33.38538    7.59668    8.86147
       H    32.54422    7.77781    7.61851
       O    19.36430   21.14924    4.73230
       H    20.12051   21.70716    4.52322
       H    19.73398   20.23174    4.59519
       O    10.01519    7.62278   10.71062
       H     9.48156    8.32521   11.15041
       H     9.66634    6.75330   11.01665
       O    34.21243   18.83325    5.28772
       H    33.56540   19.14469    4.65034
       H    34.82766   19.49332    5.66751
       O    20.54518   11.89658    7.68761
       H    19.81466   12.52241    7.80651
       H    20.24936   11.17210    7.03592
       O    19.39638   30.25171    3.14707
       H    20.25755   29.83159    3.18767
       H    18.67975   29.58909    3.39760
       O    28.03983   19.58219   10.42322
       H    29.00909   19.83583   10.36684
       H    27.51498   20.20655    9.92781
       O     3.58242   17.26088    7.52423
       H     3.21042   16.38226    7.24877
       H     3.86494   17.67224    6.60249
       O    25.94198   15.71688    5.06066
       H    25.50098   14.88774    4.86175
       H    25.22782   16.39242    5.19490
       O     9.70866   18.19354    8.48864
       H     9.78852   17.35709    7.95870
       H     8.75111   18.37078    8.53223
       O    19.10176   13.95943    3.21633
       H    18.76268   13.07788    3.46357
       H    18.33511   14.43774    2.95838
       O    18.20378   17.76659    7.81374
       H    18.24647   18.70922    8.13826
       H    19.13704   17.56973    7.49738
       O     7.66464   28.98848    3.43490
       H     8.46867   28.48020    3.11956
       H     6.96691   28.26016    3.49412
       O    10.02180   20.09865    6.51244
       H     9.77114   19.53687    7.29262
       H     9.86033   21.06094    6.76034
       O     7.33482   11.63683    4.03412
       H     7.27652   10.77726    4.49543
       H     7.77209   12.17800    4.75293
       O    20.49846   18.64520    4.35784
       H    20.83749   18.39054    5.22797
       H    19.91292   17.83429    4.20179
       O    33.48199   19.81319   11.02966
       H    33.95741   18.96681   11.07899
       H    32.56638   19.68995   11.44146
       O    16.56112   29.36611    6.76969
       H    17.16422   29.38733    5.94161
       H    16.35792   28.40028    6.78094
       O     5.88450   16.58458    4.52888
       H     5.40853   17.41317    4.67789
       H     5.27139   15.93483    4.12835
       O    10.14742   16.10991    6.98825
       H     9.39360   15.96399    6.31526
       H    10.55045   15.13793    7.12537
       O    21.83452   33.57796    8.52261
       H    21.34101   33.95718    9.25901
       H    22.32624   34.34557    8.05310
       O    24.98594   24.75515    8.29532
       H    24.39275   25.38680    7.86434
       H    24.91235   23.94526    7.85877
       O    12.24404   29.83457    9.72461
       H    13.04509   30.20612   10.14521
       H    12.29445   30.19137    8.80658
       O    27.59237   12.40153   10.54197
       H    26.66548   12.21456   10.56264
       H    27.56563   13.16765    9.96701
       O    20.78588   -2.06264    3.56708
       H    20.93876   -3.01232    3.70119
       H    21.65746   -1.58064    3.41279
       O    17.65620   28.52761    4.08868
       H    16.77495   28.19645    3.81067
       H    18.19088   27.73821    4.26982
       O    -0.04121   10.17742    8.32045
       H     0.86239    9.86600    7.97851
       H    -0.54655    9.42131    8.61718
       O    11.70642   23.57436    7.65187
       H    11.97776   22.73483    8.23483
       H    12.45217   24.13979    7.81879
       O    33.03054    9.64587    2.95151
       H    33.39831    8.93420    3.55909
       H    33.70039   10.37195    3.08391
       O    18.86688    5.68714   10.92402
       H    18.00507    5.53063   11.32409
       H    18.76958    5.35270   10.01350
       O    25.62483   28.19130    8.66032
       H    24.87173   27.79086    9.20643
       H    25.67325   29.12980    8.97272
       O    22.73424   17.76464    3.00490
       H    22.55732   16.84143    3.15371
       H    21.90598   18.15947    3.39569
       O    32.60722   -0.67671    3.23858
       H    32.36460   -1.22067    4.01107
       H    31.80818   -0.18689    3.19745
       O     9.87662   24.02844   10.75150
       H    10.86561   24.04886   10.77359
       H     9.59957   24.45984   11.55318
       O    16.24878   19.46334   10.95996
       H    15.73622   18.91057   11.49617
       H    17.17921   19.18315   11.21016
       O    26.54853    6.22232    6.11706
       H    26.01259    5.83321    5.40402
       H    25.92787    6.55947    6.77879
       O    10.84254   28.42370    6.85770
       H    10.08506   28.79438    6.38380
       H    10.53219   28.44379    7.73516
       O    16.07456   15.51129   10.69258
       H    15.34660   16.13745   10.94646
       H    16.74779   15.83054   11.32488
       O    24.79767    6.96423   10.84717
       H    24.03708    6.30456   10.87305
       H    24.30387    7.74021   11.26017
       O    15.75043   27.02777    6.70690
       H    16.05860   26.09302    6.90388
       H    15.34880   26.85349    5.74975
       O    17.11078   15.70361    5.13502
       H    16.57508   16.19728    5.83702
       H    16.39344   15.28974    4.57754
       O    15.42441   20.47566    6.37031
       H    14.55290   20.30794    5.92313
       H    15.32895   21.04998    7.11580
       O    15.80948   -2.42095    2.98146
       H    16.81552   -2.37479    2.87161
       H    15.75902   -2.82186    3.91753
       O     7.67682   29.90525   10.74221
       H     7.90940   28.93524   10.57591
       H     7.37310   30.05181   11.63341
       O    18.54317   17.24117    3.33000
       H    17.96734   16.81959    3.95288
       H    18.77593   16.55302    2.70848
       O    17.40428    9.38570    6.69448
       H    16.66622    8.76104    6.41458
       H    17.11119    9.60897    7.64276
       O    20.74310   32.14079    6.50800
       H    20.26234   31.37495    6.93589
       H    21.12773   32.66627    7.28527
       O     9.60796   25.66088    8.35174
       H     9.63041   25.09608    9.18724
       H    10.54643   25.60717    8.03428
       O     2.65178   21.57051    3.69809
       H     2.09516   22.39522    3.69691
       H     3.45555   21.94105    4.14861
       O    16.01447   -1.29443   10.70167
       H    16.90701   -1.64342   10.83384
       H    15.72613   -1.37831   11.64791
       O    26.70513   19.23463    7.21246
       H    27.48414   18.70540    7.40482
       H    26.66302   19.46001    6.21212
       O    19.80412    3.16378    8.20035
       H    18.78434    3.20649    8.27022
       H    20.00656    2.17287    7.99520
       O    13.67998   15.11785    7.19424
       H    13.59901   15.86914    6.54723
       H    14.61753   15.18465    7.51021
       O    26.02863    2.49413    3.47621
       H    26.17785    1.64256    3.08486
       H    25.78750    2.34633    4.40168
       O    18.91912    5.52276    4.28900
       H    19.08475    4.60972    3.96138
       H    19.53770    5.72510    5.07142
       O    33.68593   14.73576    3.28869
       H    33.00365   14.64710    4.00570
       H    33.09508   14.85889    2.51365
       O    12.73129   21.68648    9.58755
       H    11.99146   21.47589   10.30715
       H    13.09716   20.83757    9.26147
       O    24.27113   21.32742    9.61934
       H    24.02989   20.57097   10.26638
       H    25.24675   21.40697    9.57389
       O     8.90728    9.90616    7.27931
       H     9.60934   10.53649    6.91126
       H     9.48537    9.13811    7.50627
       O    21.26136   17.55893   10.36216
       H    22.24954   17.80740   10.52120
       H    21.16655   16.74375    9.83532
       O     7.67159   25.82316    3.18224
       H     8.21957   25.94268    3.98912
       H     8.34176   25.92798    2.42350
       O    12.56916   16.91696    5.67472
       H    12.62363   17.89309    5.65768
       H    11.69895   16.64847    6.05091
       O    20.24324   26.44710   10.14936
       H    21.13405   26.65355   10.49653
       H    20.13660   25.46688   10.29314
       O    30.28969    6.42100    3.07129
       H    30.15238    7.37649    3.40778
       H    29.73112    6.47671    2.25034
       O    11.34538    7.10369    4.07352
       H    10.43848    7.35014    3.92296
       H    11.31018    6.14294    3.75413
       O    17.84588   28.34177   10.77943
       H    18.60107   27.76578   10.72666
       H    17.06490   27.72608   10.61128
       O    12.81811   19.41725    5.87240
       H    12.65914   19.62197    4.87282
       H    11.86380   19.63100    6.19879
       O     6.34174   28.04231    8.40812
       H     6.02984   27.49444    7.64295
       H     7.26036   27.74479    8.56190
       O    22.64171   27.21171   10.73109
       H    23.11829   27.26402   11.60185
       H    22.23829   28.10198   10.68147
       O    15.03164    7.52117    5.91833
       H    15.60220    6.71241    5.64451
       H    14.61068    7.87147    5.07452
       O    37.38081    6.51891    7.79882
       H    38.23038    6.10779    7.93443
       H    36.72081    5.76513    7.79742
       O    20.53146   27.56805    7.56404
       H    20.15268   26.98307    6.81686
       H    20.18774   27.07327    8.34424
       O     4.60811   22.61594    5.20438
       H     5.03543   22.10109    5.87302
       H     5.42243   22.89823    4.69600
       O    25.18262   29.80334    6.12756
       H    25.05747   28.88842    6.45686
       H    26.01047   30.13565    6.53208
       O    16.91919   24.56340    6.61542
       H    16.76228   23.87888    5.93095
       H    17.60213   24.12925    7.21060
       O    26.79329   37.14549    4.98659
       H    27.62406   36.67798    4.62280
       H    27.12149   37.74138    5.69640
       O     9.31292   10.41263   10.78399
       H    10.08802   10.82061   10.33299
       H     8.92271   11.12731   11.31616
       O     9.07467   22.62571    7.26788
       H     9.29540   22.78559    6.35064
       H     9.74670   23.07728    7.78156
       O    25.19124   23.30094    2.77460
       H    24.99128   22.33572    2.55245
       H    24.47253   23.38229    3.48844
       O     0.83900   19.99859   10.39801
       H     1.14639   20.82683   10.03422
       H     1.18243   19.28454    9.78498
       O     9.58216   12.84115    2.91434
       H    10.25882   12.14138    3.09802
       H     8.77500   12.34562    2.85258
       O    16.02373   22.14728    8.32385
       H    15.70638   22.20366    9.24950
       H    16.98825   21.73511    8.36000
       O    33.51996   -2.08308   10.69911
       H    33.92690   -2.77251   11.28793
       H    33.82392   -2.31160    9.82588
       O    14.46544   24.51325    8.60058
       H    15.00051   23.86997    8.11046
       H    15.08768   24.85322    9.28999
       O    14.04042   24.36582    5.46103
       H    13.30157   24.96434    5.66648
       H    14.24349   24.11434    6.33097
       O    25.70505   26.08375    3.04863
       H    26.72998   25.88408    3.22746
       H    25.52797   25.35143    2.49041
       O    32.53235   16.51308   10.92733
       H    33.49282   16.78280   10.87905
       H    32.06645   16.92661   10.22053
       O     4.03444    0.58717   10.20617
       H     4.83936    0.55408    9.66853
       H     3.98123   -0.29255   10.72374
       O    25.07835   17.16505    8.35031
       H    25.49622   17.72746    7.65914
       H    25.05694   16.23237    8.02207
       O    -5.73102   17.67753    5.50884
       H    -6.13004   17.60111    4.58245
       H    -6.54152   17.71171    6.03638
       O     9.93497   21.01472    3.16121
       H     9.69515   20.34009    3.81248
       H    10.82077   20.66513    2.88532
       O    17.96512   38.83183   10.24310
       H    17.67631   39.15665    9.35213
       H    18.86910   38.42138   10.22517
       O    13.05298   33.90956    7.67090
       H    13.86082   33.98305    7.04200
       H    13.28618   34.12324    8.63735
       O    23.68915   20.73539    3.13537
       H    24.31041   20.53541    3.86480
       H    23.55566   19.81378    2.71575
       O     1.34474   22.64550   10.60778
       H     0.57237   23.21087   10.75042
       H     2.11712   23.26314   10.71537
       O    32.06545   24.57737    5.40781
       H    32.88566   24.04854    5.61164
       H    31.86804   24.97246    6.30735
       O    34.66758   30.05481    6.32992
       H    33.91558   30.63807    6.63495
       H    34.92227   30.11579    5.36840
       O    25.86509    5.02813    3.07550
       H    26.61400    5.31155    2.60973
       H    25.70264    4.04042    3.04034
       O    21.86214   15.09370    3.52309
       H    21.22662   14.57234    2.92446
       H    22.63900   14.56177    3.72284
       O    23.24389   20.54754    7.14301
       H    22.93754   20.85609    8.01708
       H    24.06841   19.98574    7.28062
       O     1.26682   17.80770    8.95344
       H     2.04653   17.73832    8.33735
       H     0.49426   17.23599    8.56407
       O    13.91590   10.70189    3.05327
       H    13.97211    9.68754    3.00247
       H    14.51330   10.85514    3.83248
       O    17.03513   22.41049    4.68585
       H    16.54732   21.69420    5.15551
       H    17.94532   22.14769    4.52020
       O     5.61477   20.83894    7.01457
       H     6.24193   20.32254    7.56285
       H     4.76635   20.69706    7.52980
       O    30.17540   27.80310    3.16860
       H    29.52064   28.49179    3.14351
       H    30.36698   27.86293    4.15154
       O    17.71251   12.84470    7.66832
       H    17.28605   13.72325    7.75449
       H    17.37128   12.24535    6.93109
       O    29.84418    1.80509   10.65338
       H    28.96014    1.66650   11.09284
       H    30.18779    2.69341   10.88211
       O    15.06341   14.55439    3.52932
       H    14.10150   14.83463    3.20471
       H    15.22488   13.58410    3.30699
       O    32.52872   31.54198    7.57644
       H    32.20587   31.00615    8.32905
       H    32.68193   32.47253    7.94219
       O    15.17861   27.04109    4.00678
       H    15.37191   26.16220    3.44941
       H    14.23736   27.27895    3.77652
       O    20.21038    9.68609    5.95256
       H    19.36172    9.21055    5.96545
       H    20.53003    9.64800    5.07647
       O    18.95547   26.29860    5.32453
       H    19.58000   25.76642    4.78186
       H    18.27552   25.61259    5.45478
       O    20.60017    7.97716   10.57105
       H    20.23038    8.86438   10.59012
       H    19.95471    7.40027   10.97679
       O     5.45006   13.37976   10.19119
       H     4.69563   12.85174   10.58307
       H     6.05456   12.71260    9.75998
       O    16.86182   19.38412    3.12261
       H    17.13083   20.22349    3.61217
       H    17.71134   18.85156    3.01426
       O    27.89712   30.88437    7.03571
       H    27.39935   31.72783    6.92653
       H    28.56429   30.92775    6.32308
       O    10.45666   20.00337   10.74127
       H    10.39406   19.56299    9.87308
       H     9.58448   20.43262   10.86003
       O     9.60100   31.75826   10.60036
       H    10.50158   31.39945   10.42943
       H     8.95921   31.04080   10.78444
       O     3.62142   32.80043    3.24133
       H     2.77104   33.24326    2.92775
       H     3.85892   33.29330    4.02584
       O    21.68641   22.52044    4.05470
       H    22.31326   21.90490    3.58710
       H    22.24561   22.92009    4.85366
       O     9.88622    4.42843    5.76747
       H     9.73061    5.41154    6.00968
       H     9.11534    3.95852    6.15092
       O    23.05506    4.81759   10.61432
       H    22.43918    5.06900    9.90324
       H    22.45934    4.30639   11.26676
       O     5.44864   17.74487    9.84823
       H     6.07475   16.95967   10.13762
       H     5.02854   17.51315    8.93562
       O    34.21533   23.35154    8.78940
       H    33.73346   22.52760    8.45892
       H    35.09980   23.33858    8.28639
       O    43.69091    8.03312    3.36057
       H    42.75546    7.72181    3.53546
       H    44.04120    7.49184    2.60401
       O    28.48605    7.66890    8.73293
       H    28.89903    7.40449    7.90318
       H    28.41579    6.86619    9.31150
       O    25.58214    7.80423    8.16592
       H    25.05994    7.48176    8.93578
       H    26.51175    7.80978    8.47726
       O    27.87708   11.69999    6.84263
       H    28.47714   11.27738    7.47006
       H    28.15691   12.64755    6.74262
       O    16.15850    9.67568    9.90267
       H    16.72511   10.14351   10.49685
       H    16.07430    8.77305   10.33691
       O    15.42899   22.14324   11.01185
       H    15.70225   21.19851   11.16466
       H    14.44947   22.10764   10.88291
       O    11.38421   13.76190    7.46673
       H    12.24190   14.23170    7.24538
       H    11.39667   13.90988    8.42174
       O    23.42674   23.24762    6.06163
       H    23.01350   23.55937    6.95153
       H    23.42207   22.22330    6.31202
       O    23.04240   23.65107   10.91340
       H    23.53562   22.96787   10.38352
       H    23.83628   24.25415   11.00753
       O    21.98856   24.45499    8.28056
       H    22.32999   24.33175    9.22473
       H    22.31337   25.34256    7.91291
       O     8.55905   34.43236    3.16829
       H     8.10798   33.54653    3.20259
       H     8.50829   34.83914    2.25907
       O    29.97050   -1.41659   10.74293
       H    30.77682   -1.12194   11.21519
       H    29.53009   -0.53638   10.53530
       O    23.73871   14.32962    8.54565
       H    23.40662   13.72682    7.78512
       H    23.20617   14.05782    9.33950
       O    13.50204   22.55835    3.23261
       H    13.60015   23.17094    4.00357
       H    14.08687   22.85271    2.54048
       O    27.97351   16.23625    3.42636
       H    27.16070   16.06720    4.06413
       H    27.71345   15.83549    2.56199
       O    12.73026   15.85483    3.18500
       H    11.86716   15.61761    2.82412
       H    12.59574   16.30999    4.06841
       O    30.48790   20.29110    7.16267
       H    30.12551   19.46243    7.53918
       H    29.90999   21.05252    7.45816
       O     7.18752    9.04947    4.96943
       H     7.61263    9.25037    5.85414
       H     7.80624    8.48236    4.31135
       O    27.72209   23.18645   11.01056
       H    27.54668   22.62055   11.80529
       H    27.55260   22.54285   10.29529
       O    21.13057   15.43951    8.18233
       H    22.07451   15.33861    7.97150
       H    20.77284   15.49213    7.29648
       O    20.76726   10.82159   10.43189
       H    20.93418   11.12086    9.49915
       H    21.28353   11.53191   10.98350
       O    13.48594   -7.96590    8.77121
       H    14.16943   -8.24539    8.13760
       H    12.73398   -8.39374    8.32193
       O    32.99780   20.70999    8.38532
       H    32.11954   20.58261    7.89551
       H    32.79900   20.37566    9.28351
       O    16.21354   11.43741    4.91269
       H    16.44846   10.87816    5.65784
       H    17.02875   11.35846    4.30441
       O    27.07329   17.08490   10.72814
       H    27.86998   16.65364   11.07588
       H    27.43009   17.99991   10.93265
       O    16.52226   15.35551    8.12409
       H    16.69248   16.33438    7.81441
       H    16.41261   15.37832    9.10051
       O     7.61716   32.12653    3.08319
       H     6.86430   31.51466    2.92654
       H     8.29127   31.45832    3.22957
       O     8.62161   13.08792   11.01541
       H     8.32965   12.73363   10.09854
       H     8.19055   13.90657   11.37996
       O     5.14561   12.60076    6.31153
       H     5.99779   12.95075    6.06183
       H     4.82761   12.20368    5.46432
       O    10.30914   23.17196    4.82601
       H    11.12784   22.78202    5.09404
       H    10.00913   22.54820    4.07665
       O    14.51939   31.09162   10.39747
       H    14.76624   31.45042   11.29487
       H    15.28527   30.85670    9.91365
       O     8.06777    2.40042    6.24433
       H     7.95055    2.26562    5.30270
       H     7.19042    2.37090    6.65276
       O    21.40459   18.30465    6.95586
       H    21.82657   19.25541    6.98757
       H    21.53919   17.89618    7.84237
       O    18.94790   20.95192    7.66026
       H    19.79764   20.63641    8.12926
       H    19.10302   21.09641    6.69081
       O     1.94237   30.50345    3.60803
       H     1.86288   30.01574    2.75693
       H     2.66277   31.27018    3.43989
       O    12.63964   34.55476   10.29436
       H    12.78944   35.54527   10.43209
       H    11.70373   34.36942   10.65527
       O    35.04673   27.30438    3.53266
       H    34.10638   27.12055    3.38876
       H    35.58929   26.53686    3.08857
       O    26.24583   14.40721    9.10955
       H    26.19131   15.24408    9.68118
       H    25.27737   14.15771    8.90900
       O    28.91846   15.05243   11.05461
       H    28.45862   14.28653   11.50447
       H    29.69941   14.63628   10.62785
       O    31.69437   13.94467    5.02766
       H    32.10066   14.08239    5.90685
       H    31.14354   14.78828    4.91536
       O    17.17483   30.51698    9.16971
       H    16.90285   30.25369    8.30132
       H    17.31735   29.61427    9.65524
       O    18.41404   11.23234    3.13112
       H    19.20440   10.63247    3.40511
       H    18.12214   10.86034    2.28306
       O    29.04754   28.57817    8.08427
       H    28.72343   29.49232    7.87526
       H    29.44475   28.59747    8.97808
       O    25.16646   11.18486    8.10880
       H    25.23772   10.19680    8.17307
       H    26.02166   11.42007    7.72001
       O    18.13603   -3.27799   10.77777
       H    17.24515   -3.67338   11.00019
       H    18.25950   -3.22137    9.81482
       O     8.35680   27.26455   10.76004
       H     9.13342   26.98347   10.26685
       H     7.74150   26.50012   10.66547
       O     9.35114   25.72024    5.35910
       H     9.65652   24.77629    5.02586
       H     9.10205   25.73848    6.32152
       O    23.95581   18.28242   10.49497
       H    24.24077   17.81816   11.35506
       H    24.44758   17.72202    9.81295
       O    15.53320   17.86160    6.43021
       H    14.95537   17.79780    5.65447
       H    15.93462   18.74455    6.56638
       O    30.03093   24.95445    7.86370
       H    30.30417   25.14056    8.82145
       H    29.22144   25.43174    7.65400
       O     6.56535   23.85514    7.55764
       H     7.38777   23.30604    7.45905
       H     6.56454   24.57397    6.87614
       O    27.55430   26.36112    7.08080
       H    27.80128   27.13782    7.63179
       H    26.77517   25.91629    7.50140
       O    27.21974   32.79427   10.81674
       H    26.33905   33.21253   11.11781
       H    27.69451   32.61973   11.69231
       O    12.60598   20.11115    3.07696
       H    13.28761   19.45727    2.84902
       H    13.02348   20.99416    3.34518
       O    11.17644   16.60848   10.85341
       H    10.66390   17.16896   10.26037
       H    11.20923   15.68530   10.47362
       O    26.46037   20.16677    4.64309
       H    27.12651   19.59204    4.11403
       H    26.95047   21.07478    4.64579
       O    21.16256   20.32248    9.16633
       H    21.02318   20.95165    9.97542
       H    21.13581   19.44029    9.60918
       O    14.85196   12.14353    8.72289
       H    14.34486   12.11622    7.88255
       H    15.04355   11.23829    9.08726
       O    10.23920   27.80662    3.43801
       H    10.23144   27.10392    4.09021
       H    11.21236   28.05807    3.33195
       O    11.46552   27.14226   10.33355
       H    11.50412   26.60103    9.51112
       H    11.63021   28.09260   10.10817
       O    11.32906   14.08328   10.18551
       H    10.42016   13.87432   10.52778
       H    11.97527   13.48840   10.61315
       O    20.60885   22.23204   10.93646
       H    21.21930   22.84189   11.36041
       H    19.65703   22.52320   11.05824
       O    23.06926   12.52969    6.77948
       H    23.68297   11.82945    7.21627
       H    22.08525   12.24679    7.01363
       O    12.58441   26.15122    6.69952
       H    13.27026   26.75060    7.01910
       H    11.87048   26.72274    6.34186
       O    13.99779   17.39911   11.10778
       H    13.74343   17.89074   10.31410
       H    13.12032   16.87215   11.21580
       O     5.94977   31.27569    9.03004
       H     6.69509   30.71126    9.40547
       H     5.74563   30.71330    8.29082
       O    24.13730   13.61819    4.44206
       H    24.29619   12.85266    3.85661
       H    23.71762   13.23549    5.37155
       O    34.60409   10.27033    8.08260
       H    35.25364    9.67384    8.56543
       H    35.17084   10.96140    7.64526
       O    31.25740   37.99610    4.58389
       H    31.85394   37.56778    3.92782
       H    31.39864   38.98422    4.57446
       O    24.20089    8.54201    5.14962
       H    23.98954    7.60207    4.79076
       H    25.12700    8.78090    4.89563
       O    27.65094   27.42700   10.66964
       H    26.99594   26.82197   11.08410
       H    27.19279   27.63235    9.80418
       O    34.28493   11.87975    3.74234
       H    33.96035   12.79393    3.45771
       H    35.28148   11.83789    3.59612
       O    29.27809   36.02146    4.22405
       H    29.97538   36.74411    4.31718
       H    29.29087   35.54990    5.10600
       O    16.28025   32.38795    4.83267
       H    16.02210   31.61919    5.40253
       H    17.30719   32.31796    4.79814
       O    23.25869   10.10715    3.06477
       H    24.12975   10.44905    2.88086
       H    23.42618    9.56610    3.90770
       O     3.34548   27.78930    7.31721
       H     3.41581   27.76013    8.24643
       H     3.90229   28.55215    7.05663
       O    10.86188   11.54540    6.08937
       H    11.22677   12.34261    6.63543
       H    11.28184   11.46954    5.17479
       O    29.41830    6.94449    6.23651
       H    29.81112    6.05380    5.84612
       H    28.41471    6.69743    6.09404
       O     6.83295   15.55474   10.68892
       H     6.99525   15.69680   11.64914
       H     6.22361   14.74384   10.61219
       O    35.44306   26.17859    6.18048
       H    35.21603   26.49866    5.29943
       H    34.54353   26.14854    6.66098
       O    30.66978   16.29671    3.91214
       H    30.90901   17.28702    4.00043
       H    29.64746   16.30243    3.98327
       O    22.95187   35.97567    7.70459
       H    22.05515   36.10309    7.29905
       H    23.58796   35.79588    6.94620
       O     1.40054   19.24088    4.18317
       H     1.42591   19.64607    5.07680
       H     1.77235   20.01558    3.69984
       O    18.48220   17.39602   10.82282
       H    19.44888   17.51084   10.98082
       H    18.32729   17.62065    9.90398
       O    23.66662   33.13375    4.03335
       H    23.50278   32.35357    4.73224
       H    24.41126   32.79955    3.51559
       O    21.13631   29.69299   10.80009
       H    20.68228   29.70981   11.67745
       H    20.45704   29.94950   10.14383
       O    -3.10267   21.48517    8.70891
       H    -2.37249   21.86748    8.15550
       H    -3.18204   20.65101    8.14929
       O    21.88750   13.77483   10.91110
       H    22.26334   14.16291   11.71101
       H    20.84906   13.95117   10.95924
       O     5.36868    3.49664    3.19673
       H     5.53962    2.63896    2.88449
       H     4.62646    3.83882    2.61077
       O    34.08685    8.41364   10.68200
       H    33.61771    9.22211   10.90381
       H    34.96378    8.29312   11.00048
       O    19.23635   23.73603    8.16622
       H    20.18347   24.04285    7.99470
       H    19.34100   22.75645    8.14205
       O    32.96029   14.29424    7.48711
       H    32.44194   14.16185    8.31345
       H    33.62850   13.57322    7.43404
       O    36.69685   23.01620    3.29544
       H    37.47516   22.46070    3.13359
       H    36.97564   23.94678    3.09727
       O    13.64671   12.97689   10.88052
       H    14.10217   12.96850    9.98996
       H    14.31838   13.48981   11.32477
       O    28.45999   18.95576    3.25377
       H    28.43360   17.92225    3.17256
       H    29.35839   19.14276    3.69738
       O    20.92800    6.96830    3.18397
       H    20.07650    6.44239    3.41647
       H    21.76473    6.55822    3.58173
       O     9.62902   15.42835    3.13336
       H     9.53304   14.40490    3.11954
       H     9.25948   15.73051    2.26117
       O     7.62289   12.19469    8.65915
       H     8.03504   12.60290    7.78601
       H     7.94278   11.26548    8.59942
       O    23.41983    9.36426   10.71559
       H    23.31960    9.12516    9.75413
       H    22.45536    9.30345   11.00802
       O    36.74758   24.96434   10.58950
       H    35.77936   24.99959   10.83929
       H    36.77607   24.85016    9.58493
       O    25.61902   24.99492   11.08010
       H    26.31983   24.20705   11.16024
       H    25.75409   25.05317   10.05465
       O     8.49775   13.08792    6.33372
       H     9.39020   12.69942    6.17725
       H     8.58823   14.01888    6.02132
       O    30.25837   31.39607    5.73770
       H    30.71564   31.09303    4.90455
       H    30.91895   31.21719    6.45290
       O    25.52815   30.91854    9.53179
       H    24.69683   31.14376    9.98125
       H    26.25821   31.40490    9.93322
       O    28.64790   17.24635    8.08388
       H    28.51470   16.38192    7.63548
       H    28.19991   17.13114    8.91889
       O    13.94489   12.54874    6.07153
       H    14.06945   13.49207    6.33419
       H    14.76539   12.19656    5.68494
       O    10.27378    7.27730    7.58814
       H    10.00956    7.30763    8.50998
       H    11.24053    7.19710    7.56754
       O    22.94349   30.91261    5.29042
       H    22.12785   31.25219    5.76936
       H    23.61794   30.59435    5.88510
       O     0.60286   11.98717   10.48227
       H     0.56714   11.55920    9.64136
       H    -0.30678   12.01517   10.84006
       O    28.52349   -1.17051    3.91861
       H    28.33746   -0.59413    4.68261
       H    29.09892   -0.59909    3.36857
       O    12.64608   24.39176   11.10193
       H    12.58342   25.34982   11.07167
       H    13.34322   24.19729   10.44856
       O    12.78054   28.95666    3.08441
       H    13.33791   29.45205    3.79895
       H    13.08718   29.26825    2.19351
       O    27.85923   14.92109    6.92644
       H    27.42654   14.58360    7.76007
       H    27.09407   15.26202    6.40241
       O     8.20206   15.67301    5.36530
       H     8.66871   15.77002    4.45938
       H     7.35320   16.13026    5.17196
       O    10.86008   31.64675    3.12119
       H    11.49848   30.95940    2.76708
       H    10.57751   31.32774    4.07581
       O     7.88395   21.73971   10.88137
       H     6.98609   21.91961   11.29778
       H     8.02973   22.49797   10.32484
       O     7.26835   19.54982    9.05039
       H     6.86724   18.78288    9.55415
       H     7.54910   20.21685    9.71451
       O    32.14891    9.79591    6.83547
       H    32.94920   10.06350    7.33750
       H    32.03317   10.24641    5.93038
