# Supplementary material for: Sub-diffractional infrared absorption of two-dimensional water
Source: Nat Commun. 2026 May 14;17:6430. doi: 10.1038/s41467-026-72629-9 (PMC13376428; doi:10.1038/s41467-026-72629-9)
Supplement: Supplementary file 4 — Supplementary Data 2 [file 41467_2026_72629_MOESM4_ESM.zip › last_frame_hBN_graph_N=9.xyz]

1568
frame 179144 | Written by MDAnalysis XYZWriter (release 2.9.0)
       B     0.00000   17.04000    0.00000
       N     2.84000   17.04000    0.00000
       B     4.26000   17.04000    0.00000
       N     7.10000   17.04000    0.00000
       B     8.52000   17.04000    0.00000
       N    11.36000   17.04000    0.00000
       B    12.78000   17.04000    0.00000
       N    15.62000   17.04000    0.00000
       B    17.04000   17.04000    0.00000
       N    19.88000   17.04000    0.00000
       N     0.71000   15.81000    0.00000
       B     2.13000   15.81000    0.00000
       N     4.97000   15.81000    0.00000
       B     6.39000   15.81000    0.00000
       N     9.23000   15.81000    0.00000
       B    10.65000   15.81000    0.00000
       N    13.49000   15.81000    0.00000
       B    14.91000   15.81000    0.00000
       N    17.75000   15.81000    0.00000
       B    19.17000   15.81000    0.00000
       B     0.00000   14.58000    0.00000
       N     2.84000   14.58000    0.00000
       B     4.26000   14.58000    0.00000
       N     7.10000   14.58000    0.00000
       B     8.52000   14.58000    0.00000
       N    11.36000   14.58000    0.00000
       B    12.78000   14.58000    0.00000
       N    15.62000   14.58000    0.00000
       B    17.04000   14.58000    0.00000
       N    19.88000   14.58000    0.00000
       N     0.71000   13.35000    0.00000
       B     2.13000   13.35000    0.00000
       N     4.97000   13.35000    0.00000
       B     6.39000   13.35000    0.00000
       N     9.23000   13.35000    0.00000
       B    10.65000   13.35000    0.00000
       N    13.49000   13.35000    0.00000
       B    14.91000   13.35000    0.00000
       N    17.75000   13.35000    0.00000
       B    19.17000   13.35000    0.00000
       B     0.00000   12.12000    0.00000
       N     2.84000   12.12000    0.00000
       B     4.26000   12.12000    0.00000
       N     7.10000   12.12000    0.00000
       B     8.52000   12.12000    0.00000
       N    11.36000   12.12000    0.00000
       B    12.78000   12.12000    0.00000
       N    15.62000   12.12000    0.00000
       B    17.04000   12.12000    0.00000
       N    19.88000   12.12000    0.00000
       N     0.71000   10.89000    0.00000
       B     2.13000   10.89000    0.00000
       N     4.97000   10.89000    0.00000
       B     6.39000   10.89000    0.00000
       N     9.23000   10.89000    0.00000
       B    10.65000   10.89000    0.00000
       N    13.49000   10.89000    0.00000
       B    14.91000   10.89000    0.00000
       N    17.75000   10.89000    0.00000
       B    19.17000   10.89000    0.00000
       B     0.00000    9.66000    0.00000
       N     2.84000    9.66000    0.00000
       B     4.26000    9.66000    0.00000
       N     7.10000    9.66000    0.00000
       B     8.52000    9.66000    0.00000
       N    11.36000    9.66000    0.00000
       B    12.78000    9.66000    0.00000
       N    15.62000    9.66000    0.00000
       B    17.04000    9.66000    0.00000
       N    19.88000    9.66000    0.00000
       N     0.71000    8.43000    0.00000
       B     2.13000    8.43000    0.00000
       N     4.97000    8.43000    0.00000
       B     6.39000    8.43000    0.00000
       N     9.23000    8.43000    0.00000
       B    10.65000    8.43000    0.00000
       N    13.49000    8.43000    0.00000
       B    14.91000    8.43000    0.00000
       N    17.75000    8.43000    0.00000
       B    19.17000    8.43000    0.00000
       B     0.00000    7.20000    0.00000
       N     2.84000    7.20000    0.00000
       B     4.26000    7.20000    0.00000
       N     7.10000    7.20000    0.00000
       B     8.52000    7.20000    0.00000
       N    11.36000    7.20000    0.00000
       B    12.78000    7.20000    0.00000
       N    15.62000    7.20000    0.00000
       B    17.04000    7.20000    0.00000
       N    19.88000    7.20000    0.00000
       N     0.71000    5.97000    0.00000
       B     2.13000    5.97000    0.00000
       N     4.97000    5.97000    0.00000
       B     6.39000    5.97000    0.00000
       N     9.23000    5.97000    0.00000
       B    10.65000    5.97000    0.00000
       N    13.49000    5.97000    0.00000
       B    14.91000    5.97000    0.00000
       N    17.75000    5.97000    0.00000
       B    19.17000    5.97000    0.00000
       B     0.00000    4.74000    0.00000
       N     2.84000    4.74000    0.00000
       B     4.26000    4.74000    0.00000
       N     7.10000    4.74000    0.00000
       B     8.52000    4.74000    0.00000
       N    11.36000    4.74000    0.00000
       B    12.78000    4.74000    0.00000
       N    15.62000    4.74000    0.00000
       B    17.04000    4.74000    0.00000
       N    19.88000    4.74000    0.00000
       N     0.71000    3.51000    0.00000
       B     2.13000    3.51000    0.00000
       N     4.97000    3.51000    0.00000
       B     6.39000    3.51000    0.00000
       N     9.23000    3.51000    0.00000
       B    10.65000    3.51000    0.00000
       N    13.49000    3.51000    0.00000
       B    14.91000    3.51000    0.00000
       N    17.75000    3.51000    0.00000
       B    19.17000    3.51000    0.00000
       B     0.00000    2.28000    0.00000
       N     2.84000    2.28000    0.00000
       B     4.26000    2.28000    0.00000
       N     7.10000    2.28000    0.00000
       B     8.52000    2.28000    0.00000
       N    11.36000    2.28000    0.00000
       B    12.78000    2.28000    0.00000
       N    15.62000    2.28000    0.00000
       B    17.04000    2.28000    0.00000
       N    19.88000    2.28000    0.00000
       N     0.71000    1.05000    0.00000
       B     2.13000    1.05000    0.00000
       N     4.97000    1.05000    0.00000
       B     6.39000    1.05000    0.00000
       N     9.23000    1.05000    0.00000
       B    10.65000    1.05000    0.00000
       N    13.49000    1.05000    0.00000
       B    14.91000    1.05000    0.00000
       N    17.75000    1.05000    0.00000
       B    19.17000    1.05000    0.00000
       B     0.00000   19.50000    0.00000
       N     2.84000   19.50000    0.00000
       B     4.26000   19.50000    0.00000
       N     7.10000   19.50000    0.00000
       B     8.52000   19.50000    0.00000
       N    11.36000   19.50000    0.00000
       B    12.78000   19.50000    0.00000
       N    15.62000   19.50000    0.00000
       B    17.04000   19.50000    0.00000
       N    19.88000   19.50000    0.00000
       N     0.71000   18.27000    0.00000
       B     2.13000   18.27000    0.00000
       N     4.97000   18.27000    0.00000
       B     6.39000   18.27000    0.00000
       N     9.23000   18.27000    0.00000
       B    10.65000   18.27000    0.00000
       N    13.49000   18.27000    0.00000
       B    14.91000   18.27000    0.00000
       N    17.75000   18.27000    0.00000
       B    19.17000   18.27000    0.00000
       C     0.00000   17.04000   34.00000
       C     2.84000   17.04000   34.00000
       C     4.26000   17.04000   34.00000
       C     7.10000   17.04000   34.00000
       C     8.52000   17.04000   34.00000
       C    11.36000   17.04000   34.00000
       C    12.78000   17.04000   34.00000
       C    15.62000   17.04000   34.00000
       C    17.04000   17.04000   34.00000
       C    19.88000   17.04000   34.00000
       C     0.71000   15.81000   34.00000
       C     2.13000   15.81000   34.00000
       C     4.97000   15.81000   34.00000
       C     6.39000   15.81000   34.00000
       C     9.23000   15.81000   34.00000
       C    10.65000   15.81000   34.00000
       C    13.49000   15.81000   34.00000
       C    14.91000   15.81000   34.00000
       C    17.75000   15.81000   34.00000
       C    19.17000   15.81000   34.00000
       C     0.00000   14.58000   34.00000
       C     2.84000   14.58000   34.00000
       C     4.26000   14.58000   34.00000
       C     7.10000   14.58000   34.00000
       C     8.52000   14.58000   34.00000
       C    11.36000   14.58000   34.00000
       C    12.78000   14.58000   34.00000
       C    15.62000   14.58000   34.00000
       C    17.04000   14.58000   34.00000
       C    19.88000   14.58000   34.00000
       C     0.71000   13.35000   34.00000
       C     2.13000   13.35000   34.00000
       C     4.97000   13.35000   34.00000
       C     6.39000   13.35000   34.00000
       C     9.23000   13.35000   34.00000
       C    10.65000   13.35000   34.00000
       C    13.49000   13.35000   34.00000
       C    14.91000   13.35000   34.00000
       C    17.75000   13.35000   34.00000
       C    19.17000   13.35000   34.00000
       C     0.00000   12.12000   34.00000
       C     2.84000   12.12000   34.00000
       C     4.26000   12.12000   34.00000
       C     7.10000   12.12000   34.00000
       C     8.52000   12.12000   34.00000
       C    11.36000   12.12000   34.00000
       C    12.78000   12.12000   34.00000
       C    15.62000   12.12000   34.00000
       C    17.04000   12.12000   34.00000
       C    19.88000   12.12000   34.00000
       C     0.71000   10.89000   34.00000
       C     2.13000   10.89000   34.00000
       C     4.97000   10.89000   34.00000
       C     6.39000   10.89000   34.00000
       C     9.23000   10.89000   34.00000
       C    10.65000   10.89000   34.00000
       C    13.49000   10.89000   34.00000
       C    14.91000   10.89000   34.00000
       C    17.75000   10.89000   34.00000
       C    19.17000   10.89000   34.00000
       C     0.00000    9.66000   34.00000
       C     2.84000    9.66000   34.00000
       C     4.26000    9.66000   34.00000
       C     7.10000    9.66000   34.00000
       C     8.52000    9.66000   34.00000
       C    11.36000    9.66000   34.00000
       C    12.78000    9.66000   34.00000
       C    15.62000    9.66000   34.00000
       C    17.04000    9.66000   34.00000
       C    19.88000    9.66000   34.00000
       C     0.71000    8.43000   34.00000
       C     2.13000    8.43000   34.00000
       C     4.97000    8.43000   34.00000
       C     6.39000    8.43000   34.00000
       C     9.23000    8.43000   34.00000
       C    10.65000    8.43000   34.00000
       C    13.49000    8.43000   34.00000
       C    14.91000    8.43000   34.00000
       C    17.75000    8.43000   34.00000
       C    19.17000    8.43000   34.00000
       C     0.00000    7.20000   34.00000
       C     2.84000    7.20000   34.00000
       C     4.26000    7.20000   34.00000
       C     7.10000    7.20000   34.00000
       C     8.52000    7.20000   34.00000
       C    11.36000    7.20000   34.00000
       C    12.78000    7.20000   34.00000
       C    15.62000    7.20000   34.00000
       C    17.04000    7.20000   34.00000
       C    19.88000    7.20000   34.00000
       C     0.71000    5.97000   34.00000
       C     2.13000    5.97000   34.00000
       C     4.97000    5.97000   34.00000
       C     6.39000    5.97000   34.00000
       C     9.23000    5.97000   34.00000
       C    10.65000    5.97000   34.00000
       C    13.49000    5.97000   34.00000
       C    14.91000    5.97000   34.00000
       C    17.75000    5.97000   34.00000
       C    19.17000    5.97000   34.00000
       C     0.00000    4.74000   34.00000
       C     2.84000    4.74000   34.00000
       C     4.26000    4.74000   34.00000
       C     7.10000    4.74000   34.00000
       C     8.52000    4.74000   34.00000
       C    11.36000    4.74000   34.00000
       C    12.78000    4.74000   34.00000
       C    15.62000    4.74000   34.00000
       C    17.04000    4.74000   34.00000
       C    19.88000    4.74000   34.00000
       C     0.71000    3.51000   34.00000
       C     2.13000    3.51000   34.00000
       C     4.97000    3.51000   34.00000
       C     6.39000    3.51000   34.00000
       C     9.23000    3.51000   34.00000
       C    10.65000    3.51000   34.00000
       C    13.49000    3.51000   34.00000
       C    14.91000    3.51000   34.00000
       C    17.75000    3.51000   34.00000
       C    19.17000    3.51000   34.00000
       C     0.00000    2.28000   34.00000
       C     2.84000    2.28000   34.00000
       C     4.26000    2.28000   34.00000
       C     7.10000    2.28000   34.00000
       C     8.52000    2.28000   34.00000
       C    11.36000    2.28000   34.00000
       C    12.78000    2.28000   34.00000
       C    15.62000    2.28000   34.00000
       C    17.04000    2.28000   34.00000
       C    19.88000    2.28000   34.00000
       C     0.71000    1.05000   34.00000
       C     2.13000    1.05000   34.00000
       C     4.97000    1.05000   34.00000
       C     6.39000    1.05000   34.00000
       C     9.23000    1.05000   34.00000
       C    10.65000    1.05000   34.00000
       C    13.49000    1.05000   34.00000
       C    14.91000    1.05000   34.00000
       C    17.75000    1.05000   34.00000
       C    19.17000    1.05000   34.00000
       C     0.00000   19.50000   34.00000
       C     2.84000   19.50000   34.00000
       C     4.26000   19.50000   34.00000
       C     7.10000   19.50000   34.00000
       C     8.52000   19.50000   34.00000
       C    11.36000   19.50000   34.00000
       C    12.78000   19.50000   34.00000
       C    15.62000   19.50000   34.00000
       C    17.04000   19.50000   34.00000
       C    19.88000   19.50000   34.00000
       C     0.71000   18.27000   34.00000
       C     2.13000   18.27000   34.00000
       C     4.97000   18.27000   34.00000
       C     6.39000   18.27000   34.00000
       C     9.23000   18.27000   34.00000
       C    10.65000   18.27000   34.00000
       C    13.49000   18.27000   34.00000
       C    14.91000   18.27000   34.00000
       C    17.75000   18.27000   34.00000
       C    19.17000   18.27000   34.00000
       O    14.78323   18.64823    5.25093
       H    14.73171   19.24528    6.01909
       H    14.18279   17.89801    5.45530
       O    13.56726   10.30507    9.06115
       H    12.61912    9.84447    9.23164
       H    13.68313   10.38779    8.08876
       O     8.86477    6.64886    3.58941
       H     9.39739    7.46731    3.72026
       H     8.01241    6.93050    3.20734
       O    13.34038   13.14740    5.75013
       H    12.39704   12.91921    6.03766
       H    13.85626   12.44207    6.16246
       O    10.46399    4.16112    8.65198
       H     9.64024    4.64683    8.52299
       H    11.11639    4.84527    9.11133
       O    22.95809   17.73338    6.12847
       H    23.24662   18.22427    5.29663
       H    23.30776   16.80201    6.10351
       O    23.75767   12.89685   11.54470
       H    23.88212   11.96360   11.89823
       H    22.82925   12.97968   11.27964
       O    11.88055   16.13838    8.12399
       H    11.66944   17.14471    8.30765
       H    12.64332   16.23016    7.39473
       O    27.62308   19.01746   26.84408
       H    28.16873   18.23699   27.25940
       H    26.76098   18.87837   27.33652
       O     5.67063    6.63019   12.77868
       H     5.76248    6.78990   13.75247
       H     6.63280    6.31947   12.63637
       O    11.01589    9.24684    9.32183
       H    10.73334    9.48256    8.36699
       H    10.95997    8.27495    9.33833
       O    10.64674   11.70769   19.14758
       H    10.01653   11.09898   18.74952
       H    10.83416   11.27696   20.05514
       O     1.07499   12.13781   21.08506
       H     1.97703   11.90377   20.91559
       H     0.88903   11.41783   21.69108
       O     7.50310   32.74706   30.96171
       H     7.16080   33.11798   31.80978
       H     7.67297   31.80041   31.11206
       O    13.35133   11.82154   17.82169
       H    12.53253   11.91997   18.41744
       H    13.22496   12.51404   17.09451
       O     6.70496   15.97193   13.67471
       H     5.73867   16.01014   13.98950
       H     7.20892   16.63108   14.20378
       O    22.93039   18.75848    3.57057
       H    23.82824   18.58291    3.20019
       H    22.83111   19.77300    3.48471
       O    24.66649   10.44335   18.02979
       H    24.00642    9.71481   18.14821
       H    24.14720   11.10192   17.54326
       O    17.92920   24.17453    3.03560
       H    17.72787   24.37048    3.94961
       H    17.39948   23.37742    2.82569
       O     8.26268   22.30245    5.78830
       H     9.23123   22.35688    5.99645
       H     7.76770   22.95309    6.30456
       O    21.43811    7.80662    6.69888
       H    22.38131    7.62752    6.66731
       H    20.92949    7.11415    6.27695
       O    13.92406   12.71516   10.11072
       H    14.48062   12.44534   10.91182
       H    13.72446   11.82340    9.70159
       O    10.55336   19.43897    5.50663
       H     9.63590   19.64417    5.15325
       H    11.14238   19.17141    4.77454
       O    19.53746   14.06395   16.34429
       H    19.33065   13.46216   17.02956
       H    19.03997   14.86717   16.53397
       O    12.38788    6.74434    4.28010
       H    11.76606    7.54414    4.40715
       H    11.83779    5.99328    4.03822
       O    22.14814    7.61428   10.03344
       H    22.68787    7.79371    9.23355
       H    21.48623    8.32251    9.98136
       O    14.63414   21.01242   12.71286
       H    15.51028   20.96931   13.32168
       H    13.89520   20.67621   13.27909
       O    25.66726   12.41571    3.36730
       H    25.63766   13.18244    2.73393
       H    26.12432   12.69296    4.16917
       O    13.53727    6.26323    6.68510
       H    13.79537    5.34248    6.38086
       H    12.88919    6.48300    5.92167
       O    13.46730   18.41415   25.20736
       H    14.19976   18.93690   25.52114
       H    13.72458   18.00039   24.31174
       O    18.06806    8.77095    9.70151
       H    18.93591    9.18454    9.34297
       H    17.98224    7.85591    9.22395
       O    27.11037   17.16039   22.51217
       H    27.89423   16.56803   22.73005
       H    27.22432   17.89517   23.31182
       O    17.54201   27.11766    3.36800
       H    17.63909   26.23004    2.95278
       H    16.60908   27.42857    3.11346
       O    13.72475   13.54981   15.00485
       H    14.61608   13.87406   15.19549
       H    13.01747   14.28755   15.15911
       O    20.96897   14.08050    5.51003
       H    21.87379   13.85090    5.37776
       H    20.52323   14.01066    4.61317
       O    26.20015    3.77119    9.97999
       H    25.75497    4.09069   10.83461
       H    25.80460    4.46227    9.34327
       O    15.87181   21.30241   17.63031
       H    15.17034   22.01011   17.58349
       H    15.45859   20.41796   17.51173
       O    23.15785   17.38174   20.76363
       H    23.59642   16.77841   21.45582
       H    22.27880   16.93880   20.58965
       O    11.66571   18.95401   21.83670
       H    11.64832   19.43265   22.74765
       H    10.84951   19.19338   21.35929
       O     7.64815   13.87221   15.64935
       H     6.79888   14.01963   16.27244
       H     7.28768   14.30864   14.81999
       O     7.30869    9.42944   13.83942
       H     7.05272   10.00354   13.06960
       H     6.39566    9.07191   14.08511
       O    10.56077   -0.72073   12.85698
       H    11.31245   -0.45684   13.51764
       H     9.78887   -0.51072   13.36547
       O    19.93527   10.95079   15.42076
       H    20.84391   10.77390   15.14495
       H    19.98624   10.66725   16.35996
       O    20.08161   25.46243    5.67410
       H    19.06583   25.67403    5.59328
       H    19.98993   24.67413    6.28359
       O     5.48408    7.55925    5.66617
       H     5.78176    6.59793    5.79858
       H     4.52723    7.51022    6.04521
       O    23.95865   21.07730   27.97845
       H    23.34579   21.21042   27.21643
       H    23.51419   21.34944   28.89852
       O    17.81109    6.06110    8.53031
       H    17.80723    5.82806    7.59054
       H    18.50062    5.55897    8.97250
       O    17.35323   20.96307   13.49143
       H    17.96694   21.39656   12.91078
       H    17.51201   21.39536   14.32802
       O    25.24710   18.64823   27.83890
       H    24.60591   19.44995   27.94106
       H    25.50795   18.44581   28.74643
       O    15.17097   11.07965    3.21262
       H    14.34799   11.45959    2.74118
       H    14.91919   11.18909    4.13423
       O    20.82739   16.35728    7.08263
       H    20.92922   15.58083    6.43096
       H    21.46362   17.07294    6.73239
       O    12.73687   12.89346    2.94550
       H    12.65833   13.75954    2.58142
       H    12.93233   13.23059    3.84517
       O    17.40302   19.07721    3.57734
       H    16.64162   18.82568    4.18445
       H    17.80060   18.23440    3.33755
       O     8.08434   25.48558   11.98985
       H     8.43059   24.53754   11.80440
       H     8.76608   26.06441   12.32412
       O     4.30055   16.33954   15.21118
       H     3.45126   16.71510   15.52398
       H     4.46793   15.66364   15.87287
       O    21.27133   13.36061   10.27817
       H    21.59535   14.26159    9.94649
       H    20.45058   13.72845   10.78432
       O    -0.47176   23.96367    3.27777
       H    -0.69533   24.45829    4.15302
       H    -1.29129   23.77963    2.75551
       O     9.30675   19.81702   20.85266
       H     9.34400   20.29667   19.98503
       H     8.56561   19.11780   20.66487
       O    23.41660    4.89706    3.36965
       H    23.91658    4.02740    3.43440
       H    22.47392    4.70585    3.15557
       O    13.55883   13.10106   21.53591
       H    14.16328   13.83653   21.35989
       H    12.93179   12.80851   20.84561
       O    23.81529   15.18441    5.94767
       H    23.74926   14.28910    6.43582
       H    24.75563   15.45933    6.27789
       O    19.96874    1.63438   16.92922
       H    19.77771    0.66868   16.81786
       H    19.13303    2.18776   16.68827
       O     7.65161   23.53128   15.37265
       H     8.52604   23.90408   15.17792
       H     7.04904   24.35802   15.21521
       O     7.39319   19.03705   17.98560
       H     7.60863   18.45099   18.75648
       H     6.43751   19.35333   18.07637
       O    18.96719   21.82527   11.11137
       H    18.18230   21.77620   10.51588
       H    19.57439   21.13052   10.74377
       O    -0.50205   24.44675   13.71939
       H     0.08602   24.93918   13.00892
       H    -1.43027   24.40250   13.44877
       O     6.06970    6.46475   20.49981
       H     5.48567    5.74210   20.10620
       H     6.39516    7.06485   19.69581
       O    10.40346    8.68572    4.62647
       H    10.15688    8.89669    5.58908
       H    10.65330    9.59251    4.40072
       O    26.09662   19.96822   18.04654
       H    26.01243   20.35373   17.08443
       H    26.28948   20.74843   18.63963
       O     1.01977   14.55928   18.07259
       H     1.87990   14.52355   18.58953
       H     0.29448   14.16189   18.63804
       O    25.20949   16.16850    8.75277
       H    25.71881   15.41122    9.10592
       H    25.20362   16.97177    9.36878
       O    15.68272   16.92758   11.28701
       H    14.92385   16.48475   10.93598
       H    16.37430   16.36373   10.87405
       O    11.81529   18.33756    3.32253
       H    10.92488   18.61624    3.00669
       H    12.42957   19.04015    3.12211
       O    23.19500   19.83552   14.44410
       H    22.87226   19.02015   14.85296
       H    22.70093   20.56890   14.83045
       O    24.32926   15.24143    3.37768
       H    23.61278   15.54224    2.73614
       H    23.96078   15.24615    4.32969
       O    28.50206   13.23254   11.98933
       H    29.47648   13.58193   11.92728
       H    27.99777   13.66196   12.70246
       O    13.97600    0.50644    3.08114
       H    14.25324   -0.03228    3.85713
       H    13.43331    1.28077    3.39577
       O    17.23137   25.38479    5.94628
       H    16.65809   24.59387    5.75992
       H    16.66047   26.19942    5.72338
       O    20.37445    3.54088    7.37556
       H    19.80176    2.74677    7.55146
       H    21.15671    3.15766    6.81608
       O    15.83245    8.40387   19.22131
       H    16.42589    9.17607   19.33693
       H    15.36479    8.31229   20.10307
       O    13.11027   24.73929   25.03122
       H    14.05693   24.41673   24.79872
       H    12.47846   24.12939   24.60686
       O    17.55511   20.72910   19.90848
       H    17.82146   21.65482   20.09933
       H    16.97828   20.76962   19.10910
       O    -1.42405   11.43400   23.70611
       H    -1.68182   10.59434   24.15992
       H    -1.00890   12.05010   24.33614
       O    18.19137   10.13834    6.42600
       H    18.77157    9.75493    7.10848
       H    18.41678   11.14714    6.54752
       O    18.80827    9.70223    3.83862
       H    18.39422    8.83583    3.49271
       H    18.60015    9.60385    4.85359
       O    18.21663   12.22151   13.62431
       H    17.79065   11.37794   13.50148
       H    18.81326   12.03478   14.43631
       O     6.11474   22.49302   21.95761
       H     6.88756   22.06850   22.41121
       H     5.30082   22.03901   22.29942
       O    25.62100   20.71767   15.52796
       H    26.29271   20.77291   14.84395
       H    24.87328   20.08246   15.20237
       O    10.84189    6.90382   15.35658
       H    10.39384    7.30169   14.57405
       H    11.78756    7.19990   15.35076
       O    18.86720   12.82434    6.83151
       H    18.67051   13.38140    5.99480
       H    18.05891   12.87125    7.43848
       O     5.13180   18.18133    7.01529
       H     5.23761   17.58068    6.21953
       H     4.73797   17.55351    7.65261
       O     4.44341    9.45686   14.85835
       H     4.49821   10.31882   15.19151
       H     4.09706    8.88184   15.59865
       O    10.47723   12.10433   13.58327
       H    10.55707   11.43121   12.84929
       H     9.71550   11.74286   14.15158
       O     7.25996    0.18748    5.69605
       H     7.60153    1.14865    5.88637
       H     6.89234   -0.24295    6.49696
       O    16.77510   12.37342    8.50737
       H    16.54165   13.22036    8.92259
       H    16.53244   11.68498    9.20261
       O    -2.70690   19.22027   24.48556
       H    -3.08521   19.14048   23.54288
       H    -1.94632   18.55254   24.53167
       O     2.63299   12.15604   29.92737
       H     1.85990   12.66184   30.30245
       H     3.47006   12.68944   30.11100
       O     2.42066   21.74417   10.01730
       H     2.41544   21.04107   10.70983
       H     3.36210   22.02424    9.95837
       O     5.14172   10.30361   22.29176
       H     6.05201   10.21589   21.88932
       H     4.79628    9.41114   22.29665
       O     6.10059   10.08048   18.33626
       H     6.30613   10.30563   19.33698
       H     5.13165   10.37482   18.22601
       O     8.93493   15.23880   20.90961
       H     9.72078   14.97774   20.40451
       H     8.52370   14.37728   21.20304
       O     7.60439   12.94304   22.01171
       H     8.00150   12.77962   22.92228
       H     6.61335   13.02740   22.28938
       O     3.06705    9.83489    6.05322
       H     3.51540    9.87994    5.17265
       H     3.09340   10.76750    6.35824
       O     1.53911   19.61500   22.44028
       H     0.71598   20.14412   22.15629
       H     1.85933   18.96255   21.69237
       O    15.45998    4.64871    9.31461
       H    16.36432    5.04773    9.17639
       H    14.97563    5.17841   10.07106
       O    11.75900   19.09455    8.02472
       H    12.53038   19.64734    7.93785
       H    11.35346   19.21376    7.10861
       O    14.88268    8.28443    3.36413
       H    14.78589    9.24323    3.03572
       H    13.97631    7.99757    3.36422
       O    -0.86735    9.21190    8.67765
       H    -0.66328    8.59877    7.86796
       H    -0.53781   10.10243    8.48152
       O    19.43043    4.92807   10.37315
       H    20.24506    5.22408   10.00642
       H    19.48987    3.94984   10.54708
       O    13.56939   11.42233   13.17531
       H    13.34822   12.25903   13.68900
       H    12.78760   10.87000   13.05257
       O    11.78061   22.16506   19.10013
       H    12.41522   21.42782   19.41431
       H    10.96902   21.72107   18.78808
       O    -3.38105   18.69762    9.29884
       H    -3.64911   18.24285   10.12857
       H    -2.39321   18.95823    9.41355
       O    21.97968    1.45318    3.85040
       H    22.22840    1.84972    4.76415
       H    21.58918    2.19571    3.35859
       O    31.00384   15.42131    4.20714
       H    31.91077   15.15305    3.99885
       H    31.18101   16.05060    4.93269
       O    11.94534    6.39421    9.17472
       H    12.55359    6.43080    8.39591
       H    12.52999    6.01819    9.87107
       O     9.16405   24.37248   24.39076
       H     8.22146   24.40352   24.01311
       H     9.64538   23.48339   24.09358
       O    17.62876   16.58717   31.08822
       H    17.57127   15.74294   30.43900
       H    16.88309   17.17502   30.68623
       O    24.41788   23.54152   15.21467
       H    24.76125   22.67380   15.32617
       H    23.46464   23.47617   15.07647
       O    10.54230   12.43211    6.05133
       H     9.97905   13.10249    6.51677
       H    10.25525   12.34409    5.08914
       O    26.86418   15.41698    3.08956
       H    25.88089   15.30874    3.23698
       H    27.20289   16.24106    2.77880
       O    21.92940    5.52983   16.21741
       H    22.27319    6.30014   15.70730
       H    21.33577    5.01390   15.67454
       O     4.53414    5.99364   27.93246
       H     3.83512    5.64051   28.53327
       H     5.39246    5.66966   28.28889
       O    18.05325   11.85199   21.71949
       H    18.68990   11.58419   22.37320
       H    17.16054   11.72662   22.15454
       O    30.23527   23.07344   11.10352
       H    30.79386   23.00142   10.27735
       H    29.56404   22.37909   11.07518
       O    27.34040   14.54192    9.89579
       H    27.96037   14.10799   10.55789
       H    27.94725   14.56959    9.11316
       O    17.95542   12.08099    3.08039
       H    18.35393   11.21493    3.42587
       H    17.12723   11.67534    2.76534
       O     8.74889    5.37586   19.59466
       H     8.00343    5.79362   20.07551
       H     9.23781    6.15868   19.29199
       O    23.33836   27.80170   16.23268
       H    23.02104   28.64396   15.80973
       H    23.07251   27.95790   17.18798
       O    18.59679   21.21273    7.25246
       H    17.86866   20.99141    7.80078
       H    18.79984   20.30843    6.88418
       O    28.98118   10.79964    3.17411
       H    28.21231   10.23846    3.15896
       H    28.67124   11.67517    3.05149
       O    14.42115    3.38488    7.05847
       H    15.20170    3.22042    6.49782
       H    14.87807    3.79491    7.81295
       O    -5.71002   15.54226    3.16322
       H    -5.28157   16.39748    2.82126
       H    -5.67686   15.67566    4.14840
       O    13.41516    7.49167   15.16486
       H    13.77397    7.91282   15.95595
       H    13.85187    6.61843   15.09028
       O    10.81585   21.27735   15.94040
       H    10.97763   22.21655   15.93234
       H    10.41576   21.01524   16.82069
       O    13.69870   17.38067   22.74258
       H    13.33736   16.48424   22.86470
       H    13.13305   17.79911   22.10120
       O    27.14663    4.81101    3.37552
       H    26.32286    4.40695    3.05515
       H    27.19485    5.78657    3.16033
       O    14.24412    4.77996   15.22740
       H    13.95329    4.29676   14.44720
       H    13.93502    4.33108   16.08253
       O    26.78269   15.88055    5.72808
       H    27.04864   15.63674    4.80325
       H    27.49059   15.55368    6.34455
       O    10.61244   12.83300   26.05281
       H    10.36318   12.33359   26.85608
       H    10.68187   13.78240   26.33347
       O    19.35846   19.21327    5.50467
       H    20.23264   19.30311    5.10088
       H    18.70099   19.27763    4.70933
       O    23.57580   19.43530   11.82229
       H    24.28610   18.80203   11.64907
       H    23.40818   19.70168   12.79565
       O    16.60651   14.20982   14.95337
       H    17.01134   13.61924   14.20471
       H    17.22734   14.19413   15.67945
       O    21.45762    9.41016    4.21932
       H    20.49817    9.42270    4.17748
       H    21.75001    9.04806    5.11471
       O    23.98396   12.75620    7.10322
       H    23.08602   12.50679    7.55195
       H    24.62775   12.60641    7.88728
       O    23.06247   21.99441    6.49930
       H    23.99967   22.25946    6.47095
       H    23.02526   21.33149    7.19366
       O     6.52518   10.65442   11.65396
       H     5.56384   10.62809   11.71755
       H     6.66885   11.57538   11.66647
       O    19.37145   27.29756   16.30268
       H    18.78354   27.65738   15.62918
       H    20.02814   26.82819   15.75685
       O     0.83065   15.39826   14.59819
       H     0.12563   15.96952   14.20849
       H     0.16530   14.86090   15.10836
       O    13.46574   22.27687   27.02664
       H    12.83145   21.50208   27.36405
       H    12.88124   23.08759   27.08738
       O    24.17203    5.77735    5.87546
       H    24.31167    4.91361    6.33526
       H    23.90357    5.59420    4.99556
       O    27.59693   21.55488   11.20297
       H    27.61825   20.83212   10.57629
       H    27.11502   22.27975   10.73951
       O    23.31701   12.10837   27.19851
       H    23.70347   12.21011   28.11725
       H    22.97408   11.18344   27.31534
       O     7.27600   14.60998    7.70094
       H     7.18870   13.70454    7.34095
       H     8.31019   14.60582    7.77493
       O     3.69993   10.21392   11.85001
       H     3.73983    9.31438   11.30704
       H     3.59403    9.87609   12.77073
       O     1.43089   26.83337   27.21711
       H     2.29619   26.96235   27.70039
       H     1.04203   27.78160   27.21168
       O     4.95233   20.39391    8.30361
       H     4.87031   19.60163    7.71702
       H     5.87977   20.39641    8.69436
       O    15.81060   13.40753   18.55412
       H    15.75682   13.86232   19.46070
       H    14.85408   13.06005   18.33792
       O    11.32822    9.43802   12.08416
       H    11.28866    9.68466   11.12477
       H    12.18444    8.88362   12.18989
       O     7.31047   19.31851    9.72025
       H     7.19136   18.44482   10.13374
       H     8.22901   19.52081    9.95938
       O     3.87734   22.40403    3.59661
       H     4.23471   22.18342    4.50501
       H     4.10461   21.64023    3.03267
       O    15.95496   10.40390   10.39136
       H    16.68003    9.77799   10.08612
       H    15.04259   10.14913    9.96833
       O    15.70934    8.15114   23.71726
       H    15.03035    7.87373   23.03901
       H    15.19487    7.92458   24.58810
       O     6.95098   25.05302   28.84614
       H     6.83924   24.28223   29.52125
       H     7.41838   25.73511   29.36531
       O     7.78817   22.34569    3.16161
       H     7.17685   23.14047    2.97238
       H     7.80666   22.29622    4.11745
       O     0.47381   13.45526   30.86113
       H    -0.36279   12.90051   30.79013
       H     0.39020   14.22748   30.23398
       O    27.61033    7.29144    3.03963
       H    27.20733    8.06416    2.59159
       H    27.29894    7.45871    3.97487
       O    17.99941   -3.10216    7.68979
       H    18.84760   -3.12475    7.15292
       H    17.91462   -2.27202    8.24645
       O    12.70915   19.92902   14.49931
       H    12.11189   20.39518   15.17399
       H    12.95512   19.07356   14.94627
       O    14.82935   18.71586   18.16896
       H    14.66181   18.00125   17.51900
       H    15.35783   18.29909   18.94644
       O     8.21582   32.30558   24.59443
       H     9.15864   32.40095   25.04518
       H     7.69916   31.50344   24.87644
       O    14.09660    8.15947   21.62205
       H    13.48827    7.75799   20.99828
       H    13.56945    8.92190   21.95536
       O     1.53570   19.64409    8.06376
       H     1.87293   19.57501    8.99100
       H     1.77617   18.88944    7.48763
       O    22.95340   12.38877   16.55325
       H    22.64513   13.22822   17.02663
       H    22.08073   12.00398   16.25180
       O    10.85948   12.71988   10.25527
       H    10.48195   13.35686   10.84244
       H    11.84016   12.66704   10.43397
       O     8.66861    8.18635   21.69573
       H     8.06901    8.29503   22.47941
       H     9.21949    7.38684   21.88883
       O    17.90392   14.16868    4.75689
       H    17.73749   13.37562    4.12276
       H    18.16437   14.98279    4.19928
       O    18.31131   18.44442   13.95533
       H    18.23523   19.39713   13.64303
       H    17.40755   18.11605   13.92240
       O     5.54324    2.78330   19.30860
       H     6.31606    3.03694   18.73166
       H     5.89094    2.75935   20.27957
       O    10.13994   16.64386   22.93281
       H     9.74643   16.08532   22.24700
       H    10.57632   17.39677   22.40455
       O    25.75768   12.54321    9.23029
       H    25.17834   12.48132    9.99361
       H    26.36362   13.29492    9.44481
       O     1.34416   12.03568    3.38249
       H     2.31159   12.05962    3.51341
       H     1.05625   11.19204    3.89622
       O     9.90200   14.25471    8.14293
       H    10.23411   13.58011    8.86193
       H    10.61974   14.96026    8.01428
       O     5.67051   38.94495   31.07273
       H     6.13556   39.80383   31.07562
       H     6.41463   38.25476   30.86937
       O     4.89861    6.62163   24.35555
       H     5.51703    5.82360   24.17294
       H     4.60305    6.41487   25.31035
       O    15.69330    7.92389    5.98352
       H    15.62016    8.23806    5.03423
       H    14.92891    7.30110    6.18390
       O    19.48966    6.90214   26.25452
       H    20.11852    6.33342   25.73321
       H    18.79425    6.20837   26.46704
       O     8.49139   18.00073   15.53378
       H     8.57758   18.85905   15.00441
       H     7.86036   18.22075   16.24981
       O    13.71066    5.80797   11.13488
       H    13.74740    6.66516   11.61874
       H    13.59588    4.98917   11.72296
       O    25.86716    2.78029    6.59211
       H    25.91313    2.08799    7.38866
       H    26.40447    3.55576    6.84869
       O     4.55041    9.61775    3.19873
       H     4.23022   10.42845    2.79475
       H     3.68025    9.03083    3.05118
       O    14.15789    8.11421   12.62176
       H    14.98518    8.76049   12.62924
       H    13.91144    7.90487   13.57764
       O     8.73264    7.10648   25.56270
       H     9.34331    6.53757   25.06539
       H     9.34726    7.62474   26.20275
       O    18.02338    7.29900   31.20172
       H    17.93066    8.28564   31.11998
       H    18.74249    7.02415   30.57105
       O    13.95967    3.47727   17.72733
       H    13.10027    3.07321   17.86519
       H    14.15590    4.04563   18.48669
       O    23.29800   23.01159   20.94593
       H    23.64301   22.08964   21.12935
       H    23.86837   23.52774   20.31542
       O     7.81175    3.47742   18.01407
       H     8.06990    4.37981   18.35084
       H     7.70491    3.60488   17.01621
       O    16.11717   10.27038   13.08821
       H    16.31264   10.43806   12.05506
       H    15.28590   10.74931   13.26190
       O    22.97662   27.36464   24.23806
       H    22.75044   26.48738   23.78401
       H    23.22133   27.03971   25.14400
       O    15.94171   21.55892   28.31470
       H    15.73685   20.98278   29.06323
       H    15.05551   21.81441   27.93548
       O    12.74778   14.77273   23.52729
       H    12.78392   14.11938   22.80428
       H    11.84303   15.05873   23.54662
       O    19.25466    7.42200   12.08564
       H    19.06026    8.11602   11.38734
       H    19.32616    6.64254   11.48883
       O     6.23333   14.63861   25.25702
       H     6.95267   13.94617   25.20311
       H     6.70207   15.43792   24.97721
       O    -4.25094    8.37543   28.18950
       H    -4.37247    8.65852   29.11732
       H    -3.75230    7.52762   28.08766
       O    17.50940    7.78273   14.15036
       H    16.92053    8.53911   13.89075
       H    18.12455    7.68929   13.40304
       O     8.75297   20.62869   14.20260
       H     9.36018   21.04616   14.84374
       H     7.97196   21.21088   14.19076
       O     1.36404    9.00896   18.69305
       H     0.46937    9.37077   18.55943
       H     1.31909    8.37513   19.51200
       O     8.54498   11.17531   15.47321
       H     8.01985   12.01834   15.68519
       H     7.84467   10.59359   14.92830
       O    19.93526   23.74358   23.46942
       H    19.45275   24.57908   23.42293
       H    20.86622   24.05363   23.13160
       O     9.27037   15.11495   30.03762
       H     8.70937   14.35415   30.12299
       H     9.24317   15.39005   29.10744
       O    11.64715   20.08308   24.20991
       H    12.36221   19.51059   24.61355
       H    10.74613   19.82551   24.56558
       O    27.36400   12.53365    5.98430
       H    27.39835   11.53454    5.99203
       H    27.88564   12.76085    5.14619
       O     9.56777   14.30023   12.25274
       H    10.03424   15.14289   12.48621
       H     9.83355   13.53178   12.88514
       O    13.13629   19.97766   19.87030
       H    13.58271   19.46264   19.15885
       H    12.69685   19.40264   20.63407
       O    12.87291   20.59124   30.63999
       H    12.58839   20.32459   29.69751
       H    12.78626   21.56465   30.62122
       O     5.45946   21.62017   27.88894
       H     6.00675   20.77837   27.43014
       H     4.48763   21.39308   28.04891
       O     9.35625   19.86653    2.74011
       H     8.94242   20.76851    2.75110
       H     8.65889   19.25614    2.52009
       O    13.12591    6.71262   27.86737
       H    13.16764    7.35586   28.61094
       H    13.88047    6.94332   27.22129
       O    22.21618   18.88030   30.31756
       H    22.97638   18.22083   30.39032
       H    21.46580   18.36831   30.71466
       O    20.34492    7.26777   21.51166
       H    21.30873    7.21912   21.54747
       H    19.92722    6.62299   20.92386
       O     5.84475    6.14901   15.50235
       H     6.24872    6.73748   16.10963
       H     4.95553    5.91703   15.98258
       O    24.15680   29.01005   30.31419
       H    24.11012   30.02612   30.21148
       H    25.09406   28.71254   30.12022
       O     9.71922   15.91783   16.67171
       H     9.56425   16.78607   16.29863
       H     8.99870   15.36704   16.29605
       O    10.65934    6.43867   22.29126
       H    10.39699    5.57081   22.63882
       H    10.84247    6.94011   23.15693
       O    22.50815   10.19482   14.55369
       H    23.24643   10.65333   14.15171
       H    22.15018    9.49359   13.97748
       O     9.10678   19.55370   25.23963
       H     8.65875   20.32825   24.73667
       H     9.20351   19.95850   26.15263
       O    25.62199   18.41073   10.37104
       H    25.88077   19.24469    9.81668
       H    26.47316   18.13621   10.74684
       O    20.10742    9.69394   17.80133
       H    19.85870    8.89760   17.21028
       H    19.45364    9.80106   18.48254
       O     2.41893    5.21597   29.61283
       H     2.06296    6.05370   29.93041
       H     1.65864    4.71612   29.23393
       O    17.25270   14.99662    9.82701
       H    18.02497   14.73457   10.37518
       H    17.49568   15.44874    8.94360
       O    27.23032   19.46863   24.04402
       H    27.30827   19.50571   25.02633
       H    26.47447   19.98737   23.66218
       O     0.19375   15.25852   28.73888
       H     1.04467   15.58546   28.49104
       H    -0.31125   16.02854   29.14288
       O    18.63853    0.67388   30.92506
       H    19.04632    0.11788   31.65267
       H    18.74286    0.25185   30.03015
       O    10.73820   26.71043   29.82097
       H    10.97434   25.89852   29.34973
       H    11.51473   26.74361   30.38060
       O    21.53866    7.85245   13.69593
       H    22.21746    7.41799   13.15641
       H    20.77309    7.71524   13.09300
       O     5.69477   28.10858   29.29805
       H     5.28445   27.46635   28.70534
       H     5.71257   28.95584   28.79396
       O    10.78529   24.36147    3.15058
       H     9.94848   24.97655    3.10523
       H    10.34940   23.44341    3.09882
       O     3.89610   14.31034   13.28641
       H     3.27233   14.08834   12.55986
       H     3.53260   15.00451   13.81066
       O    19.55811   18.58416   16.43027
       H    19.13769   18.48049   15.48874
       H    20.48361   18.17141   16.31537
       O    17.66606   14.92265   28.28657
       H    18.55684   15.12811   27.98199
       H    17.13206   15.55286   27.72707
       O    17.97350   26.09304   23.17361
       H    18.64167   26.56077   22.63638
       H    17.24800   26.79729   23.29485
       O    20.95342   32.60312   25.89092
       H    21.57107   32.21381   26.54385
       H    20.80797   33.53871   26.06645
       O    15.46164   21.70404   24.54286
       H    14.65557   21.72957   25.13948
       H    14.98784   21.71463   23.72444
       O    14.78499   21.40847   22.05169
       H    14.18797   21.13149   21.33058
       H    15.48494   22.01840   21.65072
       O    12.70334    9.25482   30.27680
       H    12.95006    8.84744   31.11712
       H    11.88723    9.80186   30.48726
       O    22.92444   21.60442   30.38529
       H    22.18777   22.29860   30.59552
       H    22.58719   20.69491   30.59416
       O     4.02907   20.83827   22.84103
       H     3.15495   20.40297   22.63984
       H     3.62712   21.39978   23.55467
       O     6.89470   24.90662   22.91482
       H     6.73591   24.19062   22.20165
       H     6.84433   25.68910   22.31209
       O    22.92722   13.91749   23.40597
       H    22.72353   13.26416   24.12027
       H    22.73580   13.51134   22.57133
       O    15.45447    4.69857   28.65157
       H    14.58922    4.81972   28.25283
       H    15.75709    3.77182   28.51144
       O     7.74344   17.11170   28.07334
       H     7.15067   16.32331   27.94905
       H     7.74250   17.28842   29.08104
       O    13.23669   26.24788   31.03102
       H    12.81007   25.41946   31.30462
       H    14.16105   25.96440   30.85647
       O     8.22968   16.79570   24.95066
       H     8.89979   16.79270   24.26466
       H     8.20228   17.74599   25.26016
       O    22.64932   24.50274   23.14858
       H    22.97635   24.18966   22.29766
       H    23.10410   23.83055   23.79069
       O     7.88539   10.27967   30.84330
       H     7.63124   10.27025   29.88159
       H     7.78656    9.30841   31.02294
       O    18.45264   32.13502   26.43859
       H    19.39391   32.26613   26.42449
       H    18.16219   32.75333   27.17501
       O    18.18997   22.94271   30.53299
       H    17.49485   23.45256   31.07414
       H    18.25118   21.98445   30.80024
       O    22.33025   15.98079    9.24404
       H    21.73993   16.01642    8.36873
       H    23.29293   15.78654    8.90396
       O    24.81763   25.47682   16.89785
       H    24.48032   26.33213   16.57291
       H    24.37470   24.72981   16.47374
       O    21.87743    5.26427   18.88164
       H    20.87180    5.24404   18.89231
       H    22.04804    5.29396   17.93742
       O    16.43803   19.00010   26.13854
       H    17.10602   19.10445   25.45505
       H    16.28298   19.83432   26.58312
       O    11.99469   20.17632   27.90959
       H    11.09492   20.45832   27.77154
       H    11.94827   19.15369   27.66332
       O    11.38734   24.70756   28.01324
       H    10.51816   24.45374   27.67259
       H    11.89129   25.33936   27.52278
       O    16.09384   11.55920   29.41841
       H    15.34032   11.29597   28.79491
       H    15.96585   12.46199   29.71987
       O    18.59470   18.04868   18.86559
       H    18.84766   18.31626   17.96301
       H    18.46329   18.86004   19.34266
       O    12.30907    6.95611   19.98913
       H    11.75017    6.90939   20.75632
       H    11.77506    7.37993   19.27907
       O    19.57445   16.51802   23.57571
       H    18.75981   15.97879   23.33498
       H    20.03732   16.56091   22.66446
       O    25.27176    7.72680   21.78590
       H    25.98230    7.32666   21.22648
       H    25.40617    7.39901   22.72994
       O    21.54489    9.66821   26.62685
       H    21.03274    9.36296   25.83366
       H    20.85569    9.76249   27.31504
       O    13.51333   -3.37807    5.83121
       H    14.39046   -3.87135    5.96224
       H    13.02362   -3.80442    5.10267
       O     9.68407   31.05211   28.08300
       H     9.95997   31.01945   29.04112
       H     8.74721   30.78791   27.99575
       O    30.28342   23.88874   27.14769
       H    29.50378   24.24132   27.66082
       H    30.16700   24.24436   26.24666
       O    11.01977   14.40864   19.30391
       H    10.65289   14.98537   18.54898
       H    10.78999   13.49150   19.06976
       O    16.53388    1.96131    2.83148
       H    15.53149    1.60576    2.84366
       H    16.99466    1.12315    3.05750
       O    26.95702    9.96756    8.96012
       H    27.82957   10.07876    9.33573
       H    26.66909   10.90551    9.06634
       O     6.99578    7.24113    9.42756
       H     6.10628    7.68838    9.58349
       H     7.38998    7.07683   10.29634
       O    15.66588    0.54629   30.72714
       H    15.08335    0.71142   31.49206
       H    16.60027    0.68992   31.02311
       O    -2.52609   18.74816   28.75169
       H    -1.64008   18.85698   28.32634
       H    -3.20233   18.71181   28.03496
       O    20.30499   17.27697   30.77740
       H    19.69009   17.65505   30.09475
       H    19.68357   16.90798   31.56181
       O    11.89900   17.26962   27.46517
       H    12.71686   17.26628   26.90983
       H    12.19641   16.89843   28.33636
       O    13.56714    3.76303   12.82049
       H    14.03267    2.90704   12.52099
       H    12.62424    3.50544   12.72227
       O     8.04890    7.32512   30.66760
       H     8.01049    6.75756   31.46332
       H     8.98094    7.35161   30.46317
       O    10.61012   11.39585    3.47339
       H    11.42655   11.84024    3.16665
       H     9.95722   11.14310    2.72480
       O    -3.18579    9.77226   20.09086
       H    -2.69107    9.04850   20.55663
       H    -3.00843   10.56465   20.69812
       O    25.04426    4.76260   12.47112
       H    25.70159    5.50297   12.61795
       H    24.86879    4.29316   13.38279
       O    14.71353    5.17347   19.55527
       H    15.41281    5.61221   19.01289
       H    13.97192    5.76939   19.48789
       O    21.87084   22.10376   15.02044
       H    21.27887   21.84762   15.81411
       H    21.49849   22.72096   14.38564
       O    10.31686   19.00297   31.10362
       H    11.21298   18.67962   30.72237
       H    10.54283   19.85517   31.52168
       O    16.99430   25.60845   26.65340
       H    16.70244   25.05001   25.89527
       H    16.57062   25.18974   27.44587
       O    28.22003   17.77414    3.03133
       H    28.51002   17.75022    3.96985
       H    28.00431   18.71853    2.84569
       O    27.70183   10.73065   25.05367
       H    26.67907   10.72773   25.06529
       H    28.01153   10.02785   24.44194
       O    21.87893   23.98435   27.60074
       H    20.93954   23.86949   27.84018
       H    22.07248   24.88820   27.26218
       O    19.59669   21.72080   25.31103
       H    19.67414   22.45088   24.63072
       H    19.17367   20.96681   24.79419
       O    23.98276   18.16101   18.21323
       H    23.73310   17.92353   19.16685
       H    24.73733   18.80665   18.19336
       O    15.92179   24.43209   24.51862
       H    16.61435   24.68009   23.91994
       H    15.99623   23.41386   24.40442
       O    16.65626    2.98289    5.36065
       H    17.22416    2.47077    5.92560
       H    16.65561    2.74701    4.42262
       O    27.89450   22.76231   30.14738
       H    27.01878   22.89696   30.57248
       H    27.50847   22.29129   29.32201
       O    11.76472   14.14855   30.52938
       H    10.87940   14.47766   30.31168
       H    12.35630   14.04903   29.68286
       O     5.38215   12.83108   29.15267
       H     6.12059   13.02809   29.85880
       H     5.42590   13.74189   28.65119
       O     3.97741   12.33418   15.12076
       H     3.88712   12.96965   14.31629
       H     3.07923   12.30289   15.57318
       O     7.42870   17.50698   20.32674
       H     6.62053   17.55496   20.84826
       H     7.82636   16.58537   20.40400
       O     6.25747   21.77843   13.93382
       H     6.68426   22.65306   14.10229
       H     6.20708   21.63298   12.99878
       O     5.84738   20.21610    3.26500
       H     6.12923   20.11851    4.18209
       H     6.35562   21.10708    3.11233
       O    12.49377    9.91716   23.28398
       H    12.88997   10.54726   23.94871
       H    12.46609    9.08706   23.74129
       O    22.50270    7.37107   30.79753
       H    22.99399    8.29755   30.58073
       H    21.63863    7.37092   30.34167
       O    18.87765   24.61555   19.80078
       H    18.33329   24.87075   19.07463
       H    19.30623   23.72927   19.50859
       O    19.95760   15.60769   26.24973
       H    20.03151   15.96799   25.31934
       H    20.60561   16.10737   26.84429
       O    16.03092   16.62098   14.16830
       H    15.76883   16.48044   13.20305
       H    16.22293   15.72596   14.53237
       O    24.31971    8.30219    8.19483
       H    25.00733    8.67138    8.79649
       H    24.37310    8.84721    7.41435
       O    19.18988   14.33961   11.83125
       H    19.51763   15.16822   12.22689
       H    18.96841   13.60609   12.48304
       O    15.01845   27.35526   26.37910
       H    15.08034   28.06797   27.04834
       H    15.83454   26.80304   26.40823
       O    22.97707   26.87113   20.59512
       H    23.93445   26.97632   20.90775
       H    22.91992   25.97421   20.17522
       O    22.18658    4.16503    9.48133
       H    21.56097    3.88594    8.74992
       H    22.71058    3.38676    9.73390
       O     9.42271   20.98597   27.70171
       H     9.15294   20.70974   28.58154
       H     9.14739   21.93669   27.54483
       O    16.28692   12.88925   24.88351
       H    17.18741   12.55732   25.23798
       H    16.03549   12.12542   24.27996
       O    14.19359    0.44926    7.56285
       H    14.41479    1.40916    7.70876
       H    14.65278    0.11779    8.33558
       O    12.33720   16.95188   30.10202
       H    12.04983   16.07760   30.49431
       H    13.28047   16.96457   30.38756
       O    19.23410    3.57102   27.51875
       H    18.41516    3.32151   28.02286
       H    19.11814    3.02115   26.67441
       O    18.01990    9.99209   30.75267
       H    18.59298    9.87988   29.96811
       H    17.30324   10.49313   30.31217
       O    26.18948   23.53723   25.92937
       H    26.50007   22.78179   26.50607
       H    25.99575   24.27011   26.60329
       O    11.44680   22.83168   23.77548
       H    11.56721   21.89230   24.04717
       H    11.37457   22.75700   22.76334
       O    14.43221   14.65203   25.62533
       H    13.76416   14.71557   24.94128
       H    15.16832   14.08075   25.34276
       O     6.99743   10.90486   27.70884
       H     6.57184   10.68003   26.79005
       H     6.62040   11.74962   28.08479
       O    16.42672   23.57976   21.37086
       H    15.77424   24.01233   20.82879
       H    17.30905   23.90610   20.92575
       O    20.47245    0.36922    9.87258
       H    20.76090    0.52121    8.98881
       H    20.81450   -0.56575   10.06782
       O    -0.10689   18.66300   27.85429
       H     0.50137   18.83331   28.62058
       H     0.30981   18.97203   27.01151
       O    17.68689   14.52894   22.73572
       H    17.15164   14.06405   23.42054
       H    18.28513   13.79961   22.38021
       O    16.84157   19.37008   22.21458
       H    16.13222   19.92075   22.54833
       H    17.30509   19.99231   21.57948
       O    18.49168   16.74338    2.96441
       H    19.43587   16.54968    2.96871
       H    18.11249   16.17649    2.23939
       O    26.28470   13.24331   22.90578
       H    25.47784   12.63923   22.83308
       H    26.41380   13.44701   23.82998
       O    11.05947   22.36008   12.94055
       H    10.91941   21.48769   13.31420
       H    10.36218   22.63562   12.29272
       O    16.08302   17.57857   20.24668
       H    16.95039   17.69521   19.74441
       H    16.30231   18.08061   21.10598
       O    24.40682   25.26747    8.87919
       H    23.48992   24.82541    9.10093
       H    24.33581   26.00008    8.21180
       O    19.07421   10.23788   28.05439
       H    18.75442    9.33766   27.92012
       H    18.62192   10.83720   27.38839
       O    21.99920    1.86587   26.46121
       H    21.13568    1.68739   26.06966
       H    21.84566    2.68216   26.92865
       O    10.61496   10.12598   21.36315
       H    11.11697   10.28043   22.22835
       H    10.06400    9.28319   21.54989
       O    27.96229   17.00736   11.03714
       H    28.05730   16.72447   12.00535
       H    27.74371   16.20190   10.46001
       O    15.48417   16.72873   27.45045
       H    15.70875   17.52423   26.96391
       H    15.13902   16.01594   26.84695
       O    20.44629   16.41200   20.85251
       H    20.19791   15.47785   20.57107
       H    19.82755   17.00503   20.41111
       O     8.47797    6.38784    7.32610
       H     8.82915    7.18634    6.87676
       H     7.93253    6.82439    8.01679
       O    11.58542    7.41042   24.82409
       H    12.34680    6.76974   24.86557
       H    11.50897    7.64359   25.73866
       O    15.66278   14.10300   30.56255
       H    15.23512   14.93252   30.39145
       H    15.91566   14.11372   31.49548
       O    20.44008   21.26503   21.86380
       H    20.39570   22.11571   22.35522
       H    20.45006   21.49045   20.90456
       O    21.20698   12.10186    7.76956
       H    20.38106   12.48040    7.31242
       H    21.06800   12.61411    8.63554
       O     8.08502   20.97574   23.11097
       H     8.72681   20.65445   22.39149
       H     7.41798   20.21955   23.29616
       O     4.34216    7.55327   10.61598
       H     4.90016    7.43378   11.43837
       H     3.99769    6.68974   10.26163
       O     5.33661   14.98642   27.64897
       H     5.59574   14.75300   26.74302
       H     4.36425   15.05921   27.57104
       O    14.07585   17.43940   15.71227
       H    14.79026   17.15527   15.02472
       H    13.32137   16.74854   15.61095
       O    12.69555   22.52006    3.64938
       H    12.61490   23.39820    3.12302
       H    12.12972   22.77132    4.40541
       O    20.48845   13.77252    2.97545
       H    21.34069   13.36132    3.08615
       H    19.83105   13.09975    2.72304
       O    16.73899    1.97298    9.53925
       H    16.34106    1.19498    9.97480
       H    16.23286    2.84567    9.60388
       O    12.75399   15.54302    3.08110
       H    13.72199   15.65976    3.00770
       H    12.42087   16.50466    3.07961
       O     9.48975    7.89576   13.13863
       H     8.65194    8.42125   13.28133
       H    10.19200    8.45902   12.72932
       O    26.49923   14.21860   16.91598
       H    25.97875   14.24547   17.81934
       H    25.93534   13.48776   16.50544
       O    15.45712   14.96800   20.90179
       H    16.19244   14.67951   21.42968
       H    15.65678   15.94291   20.76993
       O    20.16067   16.51227   12.74938
       H    19.55839   17.16752   13.14330
       H    20.59419   17.14746   12.06716
       O    22.24966   17.90616   16.17515
       H    22.03655   16.92977   16.18002
       H    22.89873   18.04567   16.95791
       O    18.33781   12.63751   18.78339
       H    17.33749   12.64589   18.62814
       H    18.38224   11.76784   19.23727
       O    13.99609   30.11780   27.87709
       H    13.34476   29.60544   28.38491
       H    13.60883   30.28799   27.02990
       O    15.03751   19.48484   10.47452
       H    15.34496   18.56502   10.65095
       H    14.97762   19.96424   11.36077
       O     1.36492   25.68653   12.02372
       H     1.38201   26.16371   11.23709
       H     2.34448   25.42120   12.10633
       O     9.90307   27.19542   17.95291
       H     9.80468   28.16402   18.06705
       H    10.27880   27.12885   17.05375
       O    21.51846   17.91845   10.88650
       H    21.97775   17.31139   10.26924
       H    22.25627   18.55995   11.22346
       O     6.82919    7.64884   18.18041
       H     7.75679    7.84382   18.05367
       H     6.36274    8.54126   18.00668
       O     7.06224    9.65480    6.56504
       H     6.64983    8.98103    5.93240
       H     6.48292    9.54249    7.38416
       O    15.98500   25.33019   31.11043
       H    15.97840   25.23124   30.12821
       H    16.81271   25.86096   31.30910
       O    13.53144   15.42616   10.49898
       H    13.12957   15.92519    9.71902
       H    13.79005   14.47655   10.20521
       O     3.84943   14.11214   19.25153
       H     4.39620   14.77255   19.73159
       H     3.90911   13.30376   19.83899
       O    13.02215   11.82301   25.34659
       H    12.11530   12.27693   25.61519
       H    13.68782   12.50128   25.17841
       O    15.11916   30.33749    6.59917
       H    15.41611   29.35067    6.45410
       H    15.85961   30.79513    7.05130
       O    16.74477   25.09075   15.52596
       H    17.12427   25.86408   15.03288
       H    15.76765   25.00912   15.25147
       O    10.79665    2.83361    6.12650
       H    11.01657    3.41215    6.94577
       H    11.21312    1.94210    6.18147
       O     9.84795    0.43904   10.37430
       H    10.57595    0.15651    9.69989
       H     9.98576    0.03751   11.24244
       O     3.48396   16.05035   22.64876
       H     4.45059   16.24268   22.63870
       H     3.50900   15.06502   22.80404
       O    11.66072   16.13527   12.65160
       H    11.60123   17.04936   12.20842
       H    12.10492   15.66564   11.90759
       O    16.84891    6.06287   18.31746
       H    16.71618    7.03549   18.46496
       H    16.69417    5.90582   17.33805
       O     7.41025   13.47386    3.22384
       H     8.13803   14.04677    3.60306
       H     6.87418   14.20700    2.79224
       O     9.32765   20.99620   18.20901
       H     8.64543   20.28382   18.07998
       H     8.76393   21.81607   18.24837
       O    10.85996   11.33951   30.61231
       H    11.23768   12.24523   30.85341
       H    10.23057   11.07677   31.30486
       O    23.47952    8.03625    2.91422
       H    23.30305    7.08907    2.66035
       H    22.62327    8.53743    3.06927
       O    10.88483    8.72016   27.45530
       H    10.96567    8.21641   28.31661
       H    10.62800    9.61411   27.60826
       O    15.89865   15.62255    6.28684
       H    16.57672   14.95292    5.92311
       H    16.45612   16.23169    6.89050
       O     9.73297    9.89063    7.02535
       H     8.78281    9.67987    7.25341
       H     9.71552   10.83679    6.69870
       O    33.66237   23.40566   30.80537
       H    32.74592   23.12117   31.01477
       H    33.61054   24.03306   29.98655
       O    17.56921    2.82255   16.04292
       H    17.26952    3.74671   15.81157
       H    16.79760    2.29006   16.39681
       O     0.06853   18.65433   25.00286
       H     0.62912   19.16883   24.40052
       H     0.54760   17.75838   24.95768
       O     6.52398   24.75015    5.81926
       H     7.45371   24.91662    6.02007
       H     6.39429   24.48659    4.87383
       O    15.07697   -2.20362   30.10839
       H    15.32961   -2.35801   29.16784
       H    15.24955   -1.26299   30.30645
       O     3.65935   11.60773   24.95304
       H     3.25757   11.92144   25.84406
       H     2.83456   11.30394   24.49224
       O     8.94003   10.08888   17.92443
       H     8.08818   10.48568   18.12237
       H     9.00672   10.21084   16.95613
       O     9.27014   22.58951   30.65193
       H     9.38969   22.03290   31.44607
       H     8.35902   22.50908   30.34431
       O    10.31412    4.18179   15.10846
       H    10.59721    5.13722   15.16757
       H    10.69582    3.81536   14.25670
       O     2.60611   16.25294   27.34761
       H     2.68424   17.17903   27.66227
       H     2.27185   16.33469   26.43192
       O    20.03368   26.38351   29.23438
       H    20.22288   26.68700   28.30346
       H    20.06396   25.36698   29.23739
       O    20.40883   13.73497   20.10571
       H    19.60280   13.21922   19.80739
       H    21.11701   13.01759   20.36606
       O    21.13975   16.71494    3.28593
       H    21.73192   17.51540    3.32566
       H    21.32254   16.21687    4.10895
       O    22.95071   16.37096   24.75682
       H    23.60985   16.70509   24.07800
       H    22.74230   15.48386   24.43670
       O     2.52426   22.55964   24.68745
       H     3.30949   22.92285   25.21107
       H     1.75614   22.34231   25.23592
       O    22.62574   10.42821   23.29552
       H    22.74121    9.55492   23.68449
       H    21.77578   10.64873   23.67031
       O    15.47508   31.13656   22.73008
       H    15.25207   30.18268   23.10414
       H    14.70080   31.54526   22.31388
       O     8.06968   17.50004   30.80123
       H     8.84308   18.11699   30.82229
       H     8.49748   16.69746   30.96750
       O    12.00539   15.54203   15.28316
       H    11.70190   15.79597   14.33552
       H    11.15190   15.62215   15.73071
       O     6.92728    8.34039   23.86152
       H     7.63341    7.93883   24.48317
       H     6.21785    7.74313   24.11861
       O    19.84907   28.50584   24.31194
       H    19.11762   28.09810   24.76632
       H    19.86541   28.10922   23.41912
       O    25.27969   23.09818   31.15766
       H    24.83404   22.29685   30.95459
       H    24.62004   23.76310   30.90223
       O    20.58969   22.22338   19.25476
       H    20.42605   21.78958   18.31758
       H    21.50565   22.63990   19.34198
       O     3.68558   11.73045   20.39798
       H     3.55458   11.24541   19.54608
       H     4.19855   11.22043   21.09576
       O    13.10717   13.85627   28.21070
       H    13.48930   14.13846   27.36325
       H    13.15240   12.89680   28.17732
       O     7.39819   10.49941   20.75328
       H     7.82235   11.30112   21.08846
       H     8.09886    9.77591   20.87608
       O    -2.50484   12.78336   30.63424
       H    -3.10057   12.59951   29.83607
       H    -2.37410   11.86190   31.01006
       O    24.71150   37.21515   30.83490
       H    25.14815   37.84248   31.50158
       H    24.59790   36.44555   31.44570
       O    10.57577   22.80897   21.30127
       H    11.05646   22.51010   20.39504
       H    10.08086   23.61317   21.01049
       O    13.88221    9.00790   17.43482
       H    14.67174    8.87293   18.02961
       H    13.88358   10.00496   17.48040
       O    -0.17856   23.67208   30.80372
       H    -0.07189   24.08247   31.66511
       H    -1.07467   23.31180   30.79473
       O     3.90931    4.86945   19.47620
       H     4.50589    4.00433   19.39406
       H     3.76268    5.29797   18.60412
       O     9.92845   15.32281   26.89747
       H     9.18043   15.80445   26.45243
       H    10.62998   16.05560   26.86131
       O    17.04154   15.64420   17.45435
       H    16.42674   14.86950   17.63495
       H    16.88098   16.30421   18.13849
