# Supplementary material for: Sub-diffractional infrared absorption of two-dimensional water
Source: Nat Commun. 2026 May 14;17:6430. doi: 10.1038/s41467-026-72629-9 (PMC13376428; doi:10.1038/s41467-026-72629-9)
Supplement: Supplementary file 6 — Source Data [file 41467_2026_72629_MOESM6_ESM.xlsx]

## Sheet: Fig 1c
LEFT SIDE
Y\X (μm)	59.5	57.375	55.25	53.125	51	48.875	46.75	44.625	42.5	40.375	38.25	36.125
0	0.00598	0.00868	0.00703	0.00464	0.01063	0.01323	0.00923	0.00986	0.01183	0.01056	0.01318	0.06741
1.72571	0.01266	0.0095	0.01291	0.01796	0.01489	0.02454	0.01597	0.01477	0.0139	0.01995	0.02451	0.06968
3.45143	0.01365	0.01313	0.01107	0.00845	0.01467	0.01133	0.01491	0.01285	0.01458	0.01856	0.01514	0.07354
5.17714	0.01292	0.01417	0.0246	0.02625	0.01666	0.01787	0.0187	0.01683	0.02471	0.02439	0.01902	0.0793
6.90286	0.01805	0.01055	0.01285	0.01341	0.02377	0.02775	0.02356	0.01778	0.01508	0.02229	0.01645	0.07334
8.62857	0.00778	0.01177	0.01274	0.00729	0.01588	0.01536	0.01212	0.02027	0.029	0.02156	0.02722	0.07197
10.3543	0.02115	0.0279	0.01737	0.03081	0.02204	0.02067	0.01527	0.01666	0.0277	0.01531	0.0183	0.08124
12.08	0.01531	0.0188	0.02696	0.01249	0.0147	0.01174	0.01642	0.01658	0.01973	0.01875	0.02623	0.08164
13.8057	0.01841	0.02204	0.01833	0.02891	0.0345	0.0136	0.0277	0.02474	0.02322	0.0285	0.02623	0.08233
15.5314	0.0087	0.0113	0.01471	0.0144	0.01763	0.01961	0.0187	0.02092	0.01564	0.02081	0.01876	0.08271
17.2571	0.01907	0.01572	0.02034	0.01566	0.03069	0.02504	0.01974	0.0203	0.01599	0.02344	0.0152	0.0834
18.9829	0.0342	0.02724	0.02526	0.02249	0.0346	0.02263	0.03138	0.03223	0.02753	0.0284	0.02471	0.06552
20.7086	0.02211	0.01646	0.00998	0.01887	0.01755	0.01761	0.02854	0.03304	0.02984	0.02555	0.01429	0.04294
22.4343	0.02662	0.03855	0.02131	0.02231	0.02132	0.02761	0.01608	0.03187	0.01584	0.0263	0.03947	0.0246
24.16	0.0119	0.01783	0.01285	0.01376	0.02997	0.02148	0.03194	0.03726	0.01867	0.0349	0.04001	0.02779
RIGHT SIDE
Y\X (μm)	26.892	24.5528	22.2136	19.8744	17.5352	15.196	12.8568	10.5176	8.1784	5.8392	3.5
0	0.05508	0.02182	0.01281	0.00956	0.01355	0.01233	0.00874	0.01773	0.02473	0.0163	0.0197
1.72571	0.06916	0.0202	0.0259	0.01344	0.01764	0.01894	0.01794	0.02277	0.01302	0.01757	0.02755
3.45143	0.0752	0.01885	0.0199	0.01909	0.01233	0.01642	0.01897	0.02499	0.01533	0.03257	0.02443
5.17714	0.06733	0.02628	0.01934	0.01876	0.019	0.0192	0.02279	0.01517	0.01715	0.03578	0.04106
6.90286	0.06265	0.02068	0.02161	0.01597	0.0161	0.02857	0.02015	0.02107	0.02512	0.02552	0.04811
8.62857	0.05902	0.02382	0.01494	0.024	0.02331	0.01772	0.01297	0.01766	0.04384	0.03538	0.04366
10.3543	0.05856	0.02701	0.02516	0.01647	0.02328	0.02825	0.01745	0.01508	0.01211	0.03741	0.03427
12.08	0.06808	0.03182	0.02097	0.02897	0.02471	0.02492	0.02131	0.03121	0.02011	0.02512	0.02395
13.8057	0.06493	0.0279	0.02783	0.03098	0.01865	0.02387	0.02081	0.02345	0.02532	0.01506	0.03345
15.5314	0.04921	0.02702	0.01603	0.02208	0.03276	0.01753	0.01724	0.03253	0.01662	0.04551	0.02104
17.2571	0.04084	0.03187	0.02108	0.01936	0.02877	0.03173	0.02665	0.02669	0.02099	0.05391	0.02176
18.9829	0.02038	0.02479	0.03304	0.03101	0.05121	0.02584	0.02372	0.02886	0.03549	0.03826	0.04964
20.7086	0.0168	0.03738	0.02607	0.02258	0.0275	0.02642	0.0332	0.02174	0.03427	0.02635	0.01751
22.4343	0.01989	0.03145	0.02927	0.03025	0.02516	0.02621	0.01804	0.02251	0.01725	0.01752	0.03573
24.16	0.02548	0.02342	0.02826	0.02992	0.02006	0.0223	0.02531	0.03645	0.03488	0.03284	0.03177
X and Y coordinates given based on the laboratory frame - stage reference - in micrometers.

## Sheet: Fig 1d
x (μm)	Height (nm)
0	0.263877
6.34456e-05	0.264353
0.000126891	0.264829
0.000190337	0.265306
0.000253782	0.265782
0.000317228	0.266256
0.000380673	0.266728
0.000444119	0.267206
0.000507565	0.267684
0.00057101	0.268164
0.000634456	0.268643
0.000697901	0.269118
0.000761347	0.269596
0.000824792	0.270077
0.000888238	0.27056
0.000951684	0.271045
0.00101513	0.27153
0.00107857	0.272012
0.00114202	0.272497
0.00120547	0.272984
0.00126891	0.273474
0.00133236	0.273967
0.0013958	0.274458
0.00145925	0.274946
0.00152269	0.275436
0.00158614	0.27593
0.00164958	0.276429
0.00171303	0.276931
0.00177648	0.277433
0.00183992	0.277935
0.00190337	0.278441
0.00196681	0.278953
0.00203026	0.27947
0.0020937	0.279989
0.00215715	0.280507
0.00222059	0.281026
0.00228404	0.28155
0.00234749	0.282078
0.00241093	0.282612
0.00247438	0.283146
0.00253782	0.283682
0.00260127	0.284222
0.00266471	0.28477
0.00272816	0.285322
0.00279161	0.28588
0.00285505	0.286437
0.0029185	0.286996
0.00298194	0.287561
0.00304539	0.288129
0.00310883	0.288701
0.00317228	0.289276
0.00323572	0.289849
0.00329917	0.290424
0.00336262	0.291006
0.00342606	0.291586
0.00348951	0.29217
0.00355295	0.292756
0.0036164	0.29334
0.00367984	0.293931
0.00374329	0.294528
0.00380673	0.295125
0.00387018	0.295724
0.00393363	0.296324
0.00399707	0.296925
0.00406052	0.29753
0.00412396	0.298137
0.00418741	0.298749
0.00425085	0.299362
0.0043143	0.299976
0.00437774	0.300594
0.00444119	0.301217
0.00450464	0.301841
0.00456808	0.302467
0.00463153	0.303086
0.00469497	0.3037
0.00475842	0.304318
0.00482186	0.30494
0.00488531	0.305565
0.00494875	0.30619
0.0050122	0.306815
0.00507565	0.307443
0.00513909	0.308076
0.00520254	0.30871
0.00526598	0.309347
0.00532943	0.309985
0.00539287	0.310623
0.00545632	0.311263
0.00551976	0.311905
0.00558321	0.312551
0.00564666	0.313201
0.0057101	0.31385
0.00577355	0.314499
0.00583699	0.31515
0.00590044	0.315797
0.00596388	0.316446
0.00602733	0.317093
0.00609077	0.317739
0.00615422	0.318385
0.00621767	0.319027
0.00628111	0.319667
0.00634456	0.320309
0.006408	0.320949
0.00647145	0.321589
0.00653489	0.32223
0.00659834	0.322862
0.00666178	0.323494
0.00672523	0.324125
0.00678868	0.324756
0.00685212	0.325385
0.00691557	0.326011
0.00697901	0.326626
0.00704246	0.327242
0.0071059	0.327857
0.00716935	0.328472
0.00723279	0.329084
0.00729624	0.329683
0.00735969	0.330275
0.00742313	0.330866
0.00748658	0.331455
0.00755002	0.332041
0.00761347	0.332623
0.00767691	0.333183
0.00774036	0.333739
0.0078038	0.334295
0.00786725	0.334851
0.0079307	0.335402
0.00799414	0.335946
0.00805759	0.336469
0.00812103	0.336993
0.00818448	0.33752
0.00824792	0.338044
0.00831137	0.338564
0.00837482	0.33907
0.00843826	0.339566
0.00850171	0.340064
0.00856515	0.340564
0.0086286	0.341061
0.00869204	0.341552
0.00875549	0.34203
0.00881893	0.342505
0.00888238	0.34298
0.00894583	0.343457
0.00900927	0.34393
0.00907272	0.3444
0.00913616	0.344859
0.00919961	0.345321
0.00926305	0.345783
0.0093265	0.346247
0.00938994	0.346708
0.00945339	0.347163
0.00951684	0.347613
0.00958028	0.348063
0.00964373	0.348512
0.00970717	0.34896
0.00977062	0.349406
0.00983406	0.349844
0.00989751	0.35028
0.00996095	0.350716
0.0100244	0.351153
0.0100878	0.35159
0.0101513	0.352024
0.0102147	0.352451
0.0102782	0.352878
0.0103416	0.353303
0.0104051	0.353729
0.0104685	0.354153
0.010532	0.354573
0.0105954	0.354988
0.0106589	0.355401
0.0107223	0.355814
0.0107857	0.356226
0.0108492	0.356636
0.0109126	0.357043
0.0109761	0.357445
0.0110395	0.357847
0.011103	0.358251
0.0111664	0.358653
0.0112299	0.359053
0.0112933	0.359451
0.0113568	0.359845
0.0114202	0.360237
0.0114836	0.360629
0.0115471	0.361021
0.0116105	0.361413
0.011674	0.361802
0.0117374	0.362191
0.0118009	0.362576
0.0118643	0.36296
0.0119278	0.363343
0.0119912	0.363723
0.0120547	0.364088
0.0121181	0.364451
0.0121815	0.364811
0.012245	0.365168
0.0123084	0.365525
0.0123719	0.36588
0.0124353	0.366232
0.0124988	0.366581
0.0125622	0.366928
0.0126257	0.367272
0.0126891	0.367617
0.0127526	0.367958
0.012816	0.368299
0.0128795	0.36863
0.0129429	0.368963
0.0130063	0.369298
0.0130698	0.369634
0.0131332	0.369964
0.0131967	0.370291
0.0132601	0.37061
0.0133236	0.370928
0.013387	0.371242
0.0134505	0.371554
0.0135139	0.371861
0.0135774	0.372159
0.0136408	0.372451
0.0137042	0.372741
0.0137677	0.373029
0.0138311	0.373315
0.0138946	0.373597
0.013958	0.373862
0.0140215	0.374125
0.0140849	0.374385
0.0141484	0.374646
0.0142118	0.374899
0.0142753	0.375145
0.0143387	0.375377
0.0144021	0.375608
0.0144656	0.375836
0.014529	0.376063
0.0145925	0.376281
0.0146559	0.376488
0.0147194	0.376688
0.0147828	0.376884
0.0148463	0.377079
0.0149097	0.377268
0.0149732	0.37745
0.0150366	0.377621
0.0151	0.377788
0.0151635	0.377953
0.0152269	0.378118
0.0152904	0.378275
0.0153538	0.378427
0.0154173	0.378573
0.0154807	0.378717
0.0155442	0.37886
0.0156076	0.379003
0.0156711	0.379136
0.0157345	0.379266
0.0157979	0.37939
0.0158614	0.379512
0.0159248	0.379635
0.0159883	0.379754
0.0160517	0.379869
0.0161152	0.379982
0.0161786	0.380093
0.0162421	0.380202
0.0163055	0.380313
0.016369	0.380421
0.0164324	0.38053
0.0164958	0.380639
0.0165593	0.380748
0.0166227	0.380857
0.0166862	0.38097
0.0167496	0.381083
0.0168131	0.381197
0.0168765	0.381313
0.01694	0.381427
0.0170034	0.381543
0.0170669	0.38166
0.0171303	0.381778
0.0171937	0.381895
0.0172572	0.382016
0.0173206	0.382136
0.0173841	0.382261
0.0174475	0.382388
0.017511	0.382516
0.0175744	0.382645
0.0176379	0.382777
0.0177013	0.382911
0.0177648	0.383048
0.0178282	0.383186
0.0178917	0.383325
0.0179551	0.383469
0.0180185	0.383615
0.018082	0.383768
0.0181454	0.383924
0.0182089	0.384081
0.0182723	0.38424
0.0183358	0.384405
0.0183992	0.384574
0.0184627	0.384753
0.0185261	0.384934
0.0185896	0.385119
0.018653	0.385309
0.0187164	0.385504
0.0187799	0.385706
0.0188433	0.385917
0.0189068	0.38613
0.0189702	0.386348
0.0190337	0.386572
0.0190971	0.3868
0.0191606	0.387042
0.019224	0.38729
0.0192875	0.38754
0.0193509	0.387792
0.0194143	0.388049
0.0194778	0.388312
0.0195412	0.388589
0.0196047	0.38887
0.0196681	0.389153
0.0197316	0.389439
0.019795	0.389733
0.0198585	0.39004
0.0199219	0.390356
0.0199854	0.390674
0.0200488	0.390994
0.0201122	0.391319
0.0201757	0.391651
0.0202391	0.392004
0.0203026	0.392363
0.020366	0.392728
0.0204295	0.393095
0.0204929	0.393471
0.0205564	0.393857
0.0206198	0.39426
0.0206833	0.394666
0.0207467	0.395074
0.0208101	0.395482
0.0208736	0.395899
0.020937	0.396331
0.0210005	0.396771
0.0210639	0.397216
0.0211274	0.397663
0.0211908	0.398116
0.0212543	0.398579
0.0213177	0.399057
0.0213812	0.399539
0.0214446	0.400025
0.021508	0.400515
0.0215715	0.401014
0.0216349	0.401523
0.0216984	0.402044
0.0217618	0.402568
0.0218253	0.403099
0.0218887	0.403636
0.0219522	0.404184
0.0220156	0.404741
0.0220791	0.405304
0.0221425	0.405873
0.0222059	0.406448
0.0222694	0.407031
0.0223328	0.407622
0.0223963	0.408223
0.0224597	0.408828
0.0225232	0.409441
0.0225866	0.410062
0.0226501	0.410691
0.0227135	0.411328
0.022777	0.411976
0.0228404	0.412629
0.0229039	0.413292
0.0229673	0.413964
0.0230307	0.41464
0.0230942	0.415326
0.0231576	0.416017
0.0232211	0.416712
0.0232845	0.417418
0.023348	0.418128
0.0234114	0.418843
0.0234749	0.419569
0.0235383	0.4203
0.0236018	0.421039
0.0236652	0.421788
0.0237286	0.422542
0.0237921	0.423305
0.0238555	0.424078
0.023919	0.424858
0.0239824	0.425647
0.0240459	0.426445
0.0241093	0.427249
0.0241728	0.428062
0.0242362	0.428882
0.0242997	0.429706
0.0243631	0.43054
0.0244265	0.43138
0.02449	0.432225
0.0245534	0.433077
0.0246169	0.433934
0.0246803	0.434798
0.0247438	0.435671
0.0248072	0.43655
0.0248707	0.437434
0.0249341	0.438322
0.0249976	0.439215
0.025061	0.440117
0.0251244	0.441026
0.0251879	0.441939
0.0252513	0.442856
0.0253148	0.44378
0.0253782	0.444711
0.0254417	0.445654
0.0255051	0.446601
0.0255686	0.447555
0.025632	0.448512
0.0256955	0.449479
0.0257589	0.450453
0.0258223	0.451438
0.0258858	0.452429
0.0259492	0.453427
0.0260127	0.45443
0.0260761	0.455443
0.0261396	0.456469
0.026203	0.457505
0.0262665	0.458547
0.0263299	0.459594
0.0263934	0.460651
0.0264568	0.461716
0.0265202	0.462803
0.0265837	0.463896
0.0266471	0.464997
0.0267106	0.466103
0.026774	0.467222
0.0268375	0.468352
0.0269009	0.469503
0.0269644	0.470659
0.0270278	0.471821
0.0270913	0.472991
0.0271547	0.474169
0.0272181	0.475362
0.0272816	0.476567
0.027345	0.477775
0.0274085	0.478989
0.0274719	0.48021
0.0275354	0.481437
0.0275988	0.482683
0.0276623	0.483938
0.0277257	0.4852
0.0277892	0.486468
0.0278526	0.487744
0.0279161	0.489028
0.0279795	0.490328
0.0280429	0.491633
0.0281064	0.492941
0.0281698	0.494254
0.0282333	0.495569
0.0282967	0.496897
0.0283602	0.498236
0.0284236	0.49958
0.0284871	0.500929
0.0285505	0.502284
0.028614	0.503649
0.0286774	0.505025
0.0287408	0.506409
0.0288043	0.507797
0.0288677	0.50919
0.0289312	0.510589
0.0289946	0.511996
0.0290581	0.513412
0.0291215	0.514836
0.029185	0.516266
0.0292484	0.517702
0.0293119	0.519147
0.0293753	0.520597
0.0294387	0.522054
0.0295022	0.523518
0.0295656	0.524988
0.0296291	0.526465
0.0296925	0.527948
0.029756	0.529437
0.0298194	0.530932
0.0298829	0.532435
0.0299463	0.533946
0.0300098	0.535465
0.0300732	0.536992
0.0301366	0.538525
0.0302001	0.540066
0.0302635	0.541615
0.030327	0.543176
0.0303904	0.544742
0.0304539	0.546312
0.0305173	0.547887
0.0305808	0.549466
0.0306442	0.551053
0.0307077	0.552646
0.0307711	0.554244
0.0308345	0.555847
0.030898	0.557459
0.0309614	0.559078
0.0310249	0.560707
0.0310883	0.562345
0.0311518	0.563987
0.0312152	0.565638
0.0312787	0.5673
0.0313421	0.56897
0.0314056	0.57065
0.031469	0.572339
0.0315324	0.574033
0.0315959	0.575736
0.0316593	0.577448
0.0317228	0.579167
0.0317862	0.580894
0.0318497	0.582628
0.0319131	0.584365
0.0319766	0.586112
0.03204	0.587865
0.0321035	0.589627
0.0321669	0.591397
0.0322303	0.593172
0.0322938	0.594952
0.0323572	0.596741
0.0324207	0.598536
0.0324841	0.600336
0.0325476	0.602144
0.032611	0.603955
0.0326745	0.605773
0.0327379	0.6076
0.0328014	0.609432
0.0328648	0.61127
0.0329283	0.613117
0.0329917	0.614966
0.0330551	0.616824
0.0331186	0.618688
0.033182	0.620557
0.0332455	0.622434
0.0333089	0.624317
0.0333724	0.626205
0.0334358	0.628104
0.0334993	0.630009
0.0335627	0.631922
0.0336262	0.633841
0.0336896	0.635764
0.033753	0.637695
0.0338165	0.639637
0.0338799	0.641584
0.0339434	0.643538
0.0340068	0.645497
0.0340703	0.647462
0.0341337	0.649436
0.0341972	0.651421
0.0342606	0.653409
0.0343241	0.655405
0.0343875	0.657406
0.0344509	0.659414
0.0345144	0.661431
0.0345778	0.663456
0.0346413	0.665484
0.0347047	0.667515
0.0347682	0.669553
0.0348316	0.671597
0.0348951	0.673648
0.0349585	0.675707
0.035022	0.67777
0.0350854	0.679839
0.0351488	0.681918
0.0352123	0.684003
0.0352757	0.686093
0.0353392	0.688189
0.0354026	0.690288
0.0354661	0.692391
0.0355295	0.694498
0.035593	0.696602
0.0356564	0.698713
0.0357199	0.700828
0.0357833	0.702947
0.0358467	0.705072
0.0359102	0.707199
0.0359736	0.709329
0.0360371	0.711467
0.0361005	0.713608
0.036164	0.715746
0.0362274	0.717888
0.0362909	0.720031
0.0363543	0.722177
0.0364178	0.724326
0.0364812	0.726478
0.0365446	0.728629
0.0366081	0.730784
0.0366715	0.732941
0.036735	0.735104
0.0367984	0.737264
0.0368619	0.739426
0.0369253	0.741586
0.0369888	0.743748
0.0370522	0.745915
0.0371157	0.748086
0.0371791	0.750256
0.0372425	0.752424
0.037306	0.754591
0.0373694	0.756761
0.0374329	0.75894
0.0374963	0.761122
0.0375598	0.763303
0.0376232	0.765484
0.0376867	0.767662
0.0377501	0.769844
0.0378136	0.772032
0.037877	0.774214
0.0379405	0.776389
0.0380039	0.778557
0.0380673	0.780721
0.0381308	0.782888
0.0381942	0.785062
0.0382577	0.78723
0.0383211	0.789397
0.0383846	0.791557
0.038448	0.793717
0.0385115	0.79588
0.0385749	0.798055
0.0386384	0.800221
0.0387018	0.802383
0.0387652	0.804536
0.0388287	0.806689
0.0388921	0.808851
0.0389556	0.811016
0.039019	0.813172
0.0390825	0.815317
0.0391459	0.817455
0.0392094	0.819589
0.0392728	0.821733
0.0393363	0.823874
0.0393997	0.826007
0.0394631	0.828127
0.0395266	0.830239
0.03959	0.83235
0.0396535	0.83447
0.0397169	0.836585
0.0397804	0.838691
0.0398438	0.840783
0.0399073	0.842866
0.0399707	0.84495
0.0400342	0.847037
0.0400976	0.849121
0.040161	0.851194
0.0402245	0.853253
0.0402879	0.855303
0.0403514	0.857354
0.0404148	0.859404
0.0404783	0.861453
0.0405417	0.863489
0.0406052	0.865513
0.0406686	0.867526
0.0407321	0.869538
0.0407955	0.871554
0.0408589	0.873565
0.0409224	0.875561
0.0409858	0.877542
0.0410493	0.879512
0.0411127	0.881482
0.0411762	0.883455
0.0412396	0.885418
0.0413031	0.887363
0.0413665	0.889289
0.04143	0.891207
0.0414934	0.893128
0.0415568	0.895051
0.0416203	0.896959
0.0416837	0.898852
0.0417472	0.900723
0.0418106	0.902588
0.0418741	0.904458
0.0419375	0.906323
0.042001	0.908166
0.0420644	0.909989
0.0421279	0.91179
0.0421913	0.913583
0.0422547	0.915379
0.0423182	0.917165
0.0423816	0.91893
0.0424451	0.920671
0.0425085	0.922393
0.042572	0.924113
0.0426354	0.925829
0.0426989	0.927525
0.0427623	0.9292
0.0428258	0.930845
0.0428892	0.932466
0.0429527	0.934079
0.0430161	0.935679
0.0430795	0.937255
0.043143	0.93881
0.0432064	0.940333
0.0432699	0.941836
0.0433333	0.943333
0.0433968	0.944813
0.0434602	0.946267
0.0435237	0.947695
0.0435871	0.949086
0.0436506	0.950462
0.043714	0.951827
0.0437774	0.953168
0.0438409	0.954484
0.0439043	0.955775
0.0439678	0.957032
0.0440312	0.958277
0.0440947	0.959506
0.0441581	0.960706
0.0442216	0.961882
0.044285	0.963023
0.0443485	0.964135
0.0444119	0.96523
0.0444753	0.966305
0.0445388	0.967348
0.0446022	0.968367
0.0446657	0.969349
0.0447291	0.970308
0.0447926	0.971248
0.044856	0.972166
0.0449195	0.973054
0.0449829	0.973918
0.0450464	0.974752
0.0451098	0.975565
0.0451732	0.976352
0.0452367	0.977108
0.0453001	0.977832
0.0453636	0.978525
0.045427	0.979194
0.0454905	0.979834
0.0455539	0.980449
0.0456174	0.981033
0.0456808	0.981602
0.0457443	0.982148
0.0458077	0.982673
0.0458711	0.983169
0.0459346	0.983641
0.045998	0.984088
0.0460615	0.984516
0.0461249	0.984923
0.0461884	0.985307
0.0462518	0.985664
0.0463153	0.985993
0.0463787	0.986304
0.0464422	0.98659
0.0465056	0.986859
0.046569	0.987101
0.0466325	0.987314
0.0466959	0.987502
0.0467594	0.987672
0.0468228	0.98782
0.0468863	0.987949
0.0469497	0.988051
0.0470132	0.988123
0.0470766	0.988175
0.0471401	0.988207
0.0472035	0.98822
0.0472669	0.988218
0.0473304	0.988182
0.0473938	0.98812
0.0474573	0.988035
0.0475207	0.987927
0.0475842	0.987803
0.0476476	0.987665
0.0477111	0.987487
0.0477745	0.987284
0.047838	0.987056
0.0479014	0.986808
0.0479649	0.986548
0.0480283	0.986265
0.0480917	0.985944
0.0481552	0.985598
0.0482186	0.985227
0.0482821	0.984842
0.0483455	0.984447
0.048409	0.984016
0.0484724	0.983554
0.0485359	0.983067
0.0485993	0.982555
0.0486628	0.982023
0.0487262	0.981483
0.0487896	0.980907
0.0488531	0.980304
0.0489165	0.979679
0.04898	0.979031
0.0490434	0.97837
0.0491069	0.977702
0.0491703	0.977006
0.0492338	0.976284
0.0492972	0.975535
0.0493607	0.974766
0.0494241	0.973988
0.0494875	0.9732
0.049551	0.972386
0.0496144	0.971548
0.0496779	0.970684
0.0497413	0.969809
0.0498048	0.968934
0.0498682	0.968056
0.0499317	0.967151
0.0499951	0.966224
0.0500586	0.96527
0.050122	0.964307
0.0501854	0.963347
0.0502489	0.962374
0.0503123	0.961374
0.0503758	0.960346
0.0504392	0.959297
0.0505027	0.958246
0.0505661	0.957203
0.0506296	0.956141
0.050693	0.955059
0.0507565	0.95395
0.0508199	0.952827
0.0508833	0.951703
0.0509468	0.950582
0.0510102	0.949443
0.0510737	0.948286
0.0511371	0.9471
0.0512006	0.945907
0.051264	0.944717
0.0513275	0.943528
0.0513909	0.942327
0.0514544	0.941107
0.0515178	0.939859
0.0515812	0.938607
0.0516447	0.93736
0.0517081	0.936104
0.0517716	0.934843
0.051835	0.93356
0.0518985	0.932259
0.0519619	0.930953
0.0520254	0.929651
0.0520888	0.928342
0.0521523	0.92703
0.0522157	0.925698
0.0522791	0.924351
0.0523426	0.923004
0.052406	0.921657
0.0524695	0.920311
0.0525329	0.918957
0.0525964	0.917583
0.0526598	0.916194
0.0527233	0.914805
0.0527867	0.913413
0.0528502	0.912021
0.0529136	0.910623
0.052977	0.909205
0.0530405	0.907776
0.0531039	0.906353
0.0531674	0.904925
0.0532308	0.903501
0.0532943	0.902071
0.0533577	0.900619
0.0534212	0.899157
0.0534846	0.8977
0.0535481	0.896241
0.0536115	0.894786
0.053675	0.893321
0.0537384	0.891832
0.0538018	0.890336
0.0538653	0.888844
0.0539287	0.887354
0.0539922	0.885868
0.0540556	0.884366
0.0541191	0.882849
0.0541825	0.881334
0.054246	0.87982
0.0543094	0.878311
0.0543729	0.876806
0.0544363	0.875284
0.0544997	0.873758
0.0545632	0.872238
0.0546266	0.870721
0.0546901	0.869214
0.0547535	0.86771
0.054817	0.866193
0.0548804	0.864683
0.0549439	0.863182
0.0550073	0.861683
0.0550708	0.860197
0.0551342	0.858708
0.0551976	0.857213
0.0552611	0.85573
0.0553245	0.854254
0.055388	0.852783
0.0554514	0.851322
0.0555149	0.849855
0.0555783	0.848395
0.0556418	0.846947
0.0557052	0.845503
0.0557687	0.844065
0.0558321	0.842635
0.0558955	0.841198
0.055959	0.839774
0.0560224	0.838361
0.0560859	0.836946
0.0561493	0.835541
0.0562128	0.834141
0.0562762	0.832739
0.0563397	0.831353
0.0564031	0.829975
0.0564666	0.828594
0.05653	0.827227
0.0565934	0.825859
0.0566569	0.824498
0.0567203	0.823151
0.0567838	0.821804
0.0568472	0.82046
0.0569107	0.81913
0.0569741	0.817799
0.0570376	0.816485
0.057101	0.815189
0.0571645	0.813894
0.0572279	0.81261
0.0572913	0.811342
0.0573548	0.810076
0.0574182	0.80883
0.0574817	0.807598
0.0575451	0.806363
0.0576086	0.805137
0.057672	0.803919
0.0577355	0.802709
0.0577989	0.80152
0.0578624	0.800339
0.0579258	0.799162
0.0579892	0.797998
0.0580527	0.796841
0.0581161	0.795697
0.0581796	0.794569
0.058243	0.793444
0.0583065	0.792325
0.0583699	0.791217
0.0584334	0.790119
0.0584968	0.789033
0.0585603	0.787954
0.0586237	0.786878
0.0586872	0.785812
0.0587506	0.784758
0.058814	0.783713
0.0588775	0.78268
0.0589409	0.781643
0.0590044	0.780613
0.0590678	0.779594
0.0591313	0.778586
0.0591947	0.777588
0.0592582	0.776597
0.0593216	0.775602
0.0593851	0.774615
0.0594485	0.773639
0.0595119	0.772675
0.0595754	0.771722
0.0596388	0.770771
0.0597023	0.769819
0.0597657	0.768874
0.0598292	0.767938
0.0598926	0.767017
0.0599561	0.766107
0.0600195	0.765194
0.060083	0.764285
0.0601464	0.763384
0.0602098	0.762493
0.0602733	0.761618
0.0603367	0.760751
0.0604002	0.759883
0.0604636	0.759019
0.0605271	0.758164
0.0605905	0.757321
0.060654	0.756493
0.0607174	0.755673
0.0607809	0.754851
0.0608443	0.754034
0.0609077	0.753226
0.0609712	0.752434
0.0610346	0.751655
0.0610981	0.750882
0.0611615	0.750107
0.061225	0.749339
0.0612884	0.748581
0.0613519	0.74784
0.0614153	0.747113
0.0614788	0.746388
0.0615422	0.745667
0.0616056	0.744955
0.0616691	0.744254
0.0617325	0.743566
0.061796	0.742895
0.0618594	0.742228
0.0619229	0.741567
0.0619863	0.740916
0.0620498	0.740275
0.0621132	0.739648
0.0621767	0.739038
0.0622401	0.738438
0.0623035	0.737845
0.062367	0.737257
0.0624304	0.736679
0.0624939	0.736115
0.0625573	0.735565
0.0626208	0.735026
0.0626842	0.734494
0.0627477	0.733963
0.0628111	0.73344
0.0628746	0.732932
0.062938	0.73244
0.0630014	0.731958
0.0630649	0.731478
0.0631283	0.730997
0.0631918	0.730524
0.0632552	0.730066
0.0633187	0.729621
0.0633821	0.729185
0.0634456	0.728746
0.063509	0.728308
0.0635725	0.727882
0.0636359	0.727466
0.0636994	0.727061
0.0637628	0.726661
0.0638262	0.726253
0.0638897	0.725844
0.0639531	0.725447
0.0640166	0.725057
0.06408	0.72468
0.0641435	0.724301
0.0642069	0.723916
0.0642704	0.723537
0.0643338	0.723167
0.0643973	0.722805
0.0644607	0.722455
0.0645241	0.722102
0.0645876	0.721748
0.064651	0.721401
0.0647145	0.72106
0.0647779	0.720729
0.0648414	0.720409
0.0649048	0.720083
0.0649683	0.719755
0.0650317	0.719432
0.0650952	0.719113
0.0651586	0.718806
0.065222	0.718505
0.0652855	0.718201
0.0653489	0.717898
0.0654124	0.717597
0.0654758	0.717299
0.0655393	0.717013
0.0656027	0.716731
0.0656662	0.716446
0.0657296	0.716164
0.0657931	0.715886
0.0658565	0.715611
0.0659199	0.715353
0.0659834	0.715098
0.0660468	0.714844
0.0661103	0.714597
0.0661737	0.714353
0.0662372	0.714111
0.0663006	0.713888
0.0663641	0.713667
0.0664275	0.713451
0.066491	0.71324
0.0665544	0.713031
0.0666178	0.71283
0.0666813	0.712646
0.0667447	0.712466
0.0668082	0.712291
0.0668716	0.712123
0.0669351	0.711954
0.0669985	0.711798
0.067062	0.711654
0.0671254	0.711513
0.0671889	0.711377
0.0672523	0.711247
0.0673157	0.711116
0.0673792	0.711003
0.0674426	0.710897
0.0675061	0.710796
0.0675695	0.710701
0.067633	0.710612
0.0676964	0.710526
0.0677599	0.710453
0.0678233	0.710387
0.0678868	0.710324
0.0679502	0.710269
0.0680136	0.710214
0.0680771	0.710164
0.0681405	0.71012
0.068204	0.710081
0.0682674	0.710043
0.0683309	0.710012
0.0683943	0.709981
0.0684578	0.709956
0.0685212	0.709935
0.0685847	0.709917
0.0686481	0.709903
0.0687116	0.709893
0.068775	0.709883
0.0688384	0.709878
0.0689019	0.709871
0.0689653	0.709866
0.0690288	0.709865
0.0690922	0.709865
0.0691557	0.70987
0.0692191	0.709875
0.0692826	0.709882
0.069346	0.709892
0.0694095	0.709907
0.0694729	0.709922
0.0695363	0.709943
0.0695998	0.709969
0.0696632	0.709996
0.0697267	0.710029
0.0697901	0.710063
0.0698536	0.710098
0.069917	0.710141
0.0699805	0.710184
0.0700439	0.710231
0.0701074	0.710281
0.0701708	0.710332
0.0702342	0.710386
0.0702977	0.710448
0.0703611	0.710511
0.0704246	0.710577
0.070488	0.710646
0.0705515	0.710717
0.0706149	0.71079
0.0706784	0.710869
0.0707418	0.71095
0.0708053	0.711036
0.0708687	0.711125
0.0709321	0.711216
0.0709956	0.711309
0.071059	0.711405
0.0711225	0.711506
0.0711859	0.71161
0.0712494	0.711714
0.0713128	0.711817
0.0713763	0.711924
0.0714397	0.712034
0.0715032	0.712149
0.0715666	0.712266
0.07163	0.712385
0.0716935	0.712505
0.0717569	0.712628
0.0718204	0.712756
0.0718838	0.712887
0.0719473	0.71302
0.0720107	0.713155
0.0720742	0.713292
0.0721376	0.713429
0.0722011	0.713574
0.0722645	0.713719
0.0723279	0.713867
0.0723914	0.714014
0.0724548	0.714163
0.0725183	0.714312
0.0725817	0.714466
0.0726452	0.714619
0.0727086	0.714774
0.0727721	0.714927
0.0728355	0.715079
0.072899	0.715233
0.0729624	0.715384
0.0730258	0.715535
0.0730893	0.715687
0.0731527	0.715836
0.0732162	0.715986
0.0732796	0.716137
0.0733431	0.716285
0.0734065	0.716434
0.07347	0.716581
0.0735334	0.716726
0.0735969	0.716871
0.0736603	0.717013
0.0737238	0.717152
0.0737872	0.717288
0.0738506	0.717422
0.0739141	0.717553
0.0739775	0.717684
0.074041	0.717811
0.0741044	0.717934
0.0741679	0.718055
0.0742313	0.718168
0.0742948	0.71828
0.0743582	0.718389
0.0744217	0.718493
0.0744851	0.718593
0.0745485	0.718688
0.074612	0.718774
0.0746754	0.718861
0.0747389	0.718945
0.0748023	0.719024
0.0748658	0.719102
0.0749292	0.719173
0.0749927	0.719241
0.0750561	0.719308
0.0751196	0.719371
0.075183	0.719433
0.0752464	0.719492
0.0753099	0.719546
0.0753733	0.719597
0.0754368	0.719645
0.0755002	0.719689
0.0755637	0.719731
0.0756271	0.71977
0.0756906	0.719804
0.075754	0.719836
0.0758175	0.719866
0.0758809	0.719891
0.0759443	0.719918
0.0760078	0.719941
0.0760712	0.719962
0.0761347	0.719976
0.0761981	0.719987
0.0762616	0.719994
0.076325	0.719998
0.0763885	0.719998
0.0764519	0.719997
0.0765154	0.719988
0.0765788	0.719977
0.0766422	0.719964
0.0767057	0.719951
0.0767691	0.719939
0.0768326	0.719921
0.076896	0.719897
0.0769595	0.719872
0.0770229	0.719848
0.0770864	0.719824
0.0771498	0.719799
0.0772133	0.719762
0.0772767	0.719721
0.0773401	0.719681
0.0774036	0.71964
0.077467	0.719599
0.0775305	0.719556
0.0775939	0.719501
0.0776574	0.719449
0.0777208	0.7194
0.0777843	0.719354
0.0778477	0.719308
0.0779112	0.71926
0.0779746	0.719206
0.078038	0.719156
0.0781015	0.719108
0.0781649	0.719063
0.0782284	0.719019
0.0782918	0.718968
0.0783553	0.718918
0.0784187	0.718873
0.0784822	0.71883
0.0785456	0.718791
0.0786091	0.718749
0.0786725	0.718701
0.078736	0.718659
0.0787994	0.718623
0.0788628	0.71859
0.0789263	0.718558
0.0789897	0.718522
0.0790532	0.718485
0.0791166	0.718455
0.0791801	0.71843
0.0792435	0.718405
0.079307	0.718378
0.0793704	0.718345
0.0794339	0.718313
0.0794973	0.718287
0.0795607	0.718265
0.0796242	0.718243
0.0796876	0.718218
0.0797511	0.718187
0.0798145	0.71816
0.079878	0.718139
0.0799414	0.71812
0.0800049	0.718101
0.0800683	0.718078
0.0801318	0.718052
0.0801952	0.718028
0.0802586	0.718009
0.0803221	0.717991
0.0803855	0.717974
0.080449	0.717946
0.0805124	0.717921
0.0805759	0.717897
0.0806393	0.717876
0.0807028	0.717857
0.0807662	0.717836
0.0808297	0.717808
0.0808931	0.717783
0.0809565	0.717758
0.08102	0.717736
0.0810834	0.717717
0.0811469	0.717691
0.0812103	0.717667
0.0812738	0.717643
0.0813372	0.717621
0.0814007	0.717601
0.0814641	0.717583
0.0815276	0.717559
0.081591	0.717538
0.0816544	0.717515
0.0817179	0.717491
0.0817813	0.717468
0.0818448	0.717442
0.0819082	0.717414
0.0819717	0.717384
0.0820351	0.717355
0.0820986	0.717326
0.082162	0.717301
0.0822255	0.717272
0.0822889	0.717246
0.0823523	0.717218
0.0824158	0.717194
0.0824792	0.71717
0.0825427	0.717146
0.0826061	0.717121
0.0826696	0.7171
0.082733	0.717081
0.0827965	0.717065
0.0828599	0.717051
0.0829234	0.717037
0.0829868	0.717027
0.0830502	0.717019
0.0831137	0.717015
0.0831771	0.717016
0.0832406	0.717022
0.083304	0.717031
0.0833675	0.717045
0.0834309	0.717061
0.0834944	0.717084
0.0835578	0.717112
0.0836213	0.717143
0.0836847	0.717175
0.0837482	0.71721
0.0838116	0.717248
0.083875	0.717295
0.0839385	0.717345
0.0840019	0.717399
0.0840654	0.717456
0.0841288	0.717517
0.0841923	0.717584
0.0842557	0.717655
0.0843192	0.71773
0.0843826	0.717809
0.0844461	0.717891
0.0845095	0.717975
0.0845729	0.718063
0.0846364	0.718151
0.0846998	0.718243
0.0847633	0.718337
0.0848267	0.718434
0.0848902	0.718531
0.0849536	0.718631
0.0850171	0.71873
0.0850805	0.718835
0.085144	0.718942
0.0852074	0.719052
0.0852708	0.719161
0.0853343	0.719269
0.0853977	0.719379
0.0854612	0.719488
0.0855246	0.7196
0.0855881	0.719712
0.0856515	0.71982
0.085715	0.719926
0.0857784	0.720035
0.0858419	0.720143
0.0859053	0.720254
0.0859687	0.720364
0.0860322	0.720471
0.0860956	0.720576
0.0861591	0.720684
0.0862225	0.720794
0.086286	0.720905
0.0863494	0.721015
0.0864129	0.721122
0.0864763	0.721231
0.0865398	0.72134
0.0866032	0.72145
0.0866666	0.721558
0.0867301	0.721664
0.0867935	0.721766
0.086857	0.72187
0.0869204	0.721974
0.0869839	0.722077
0.0870473	0.722181
0.0871108	0.722285
0.0871742	0.722385
0.0872377	0.722488
0.0873011	0.722594
0.0873645	0.722698
0.087428	0.722804
0.0874914	0.722911
0.0875549	0.723015
0.0876183	0.723122
0.0876818	0.72323
0.0877452	0.723336
0.0878087	0.723444
0.0878721	0.723552
0.0879356	0.723661
0.087999	0.723773
0.0880624	0.723886
0.0881259	0.723997
0.0881893	0.724112
0.0882528	0.724226
0.0883162	0.724347
0.0883797	0.724469
0.0884431	0.72459
0.0885066	0.72471
0.08857	0.724833
0.0886335	0.72496
0.0886969	0.725092
0.0887604	0.725226
0.0888238	0.725354
0.0888872	0.725481
0.0889507	0.725609
0.0890141	0.725741
0.0890776	0.725874
0.089141	0.726004
0.0892045	0.726129
0.0892679	0.72625
0.0893314	0.726371
0.0893948	0.726494
0.0894583	0.726617
0.0895217	0.726736
0.0895851	0.726849
0.0896486	0.726959
0.089712	0.727068
0.0897755	0.727181
0.0898389	0.72729
0.0899024	0.727394
0.0899658	0.727493
0.0900293	0.72759
0.0900927	0.727686
0.0901562	0.727784
0.0902196	0.72788
0.090283	0.727973
0.0903465	0.728062
0.0904099	0.728151
0.0904734	0.72824
0.0905368	0.72833
0.0906003	0.728418
0.0906637	0.728503
0.0907272	0.728585
0.0907906	0.728664
0.0908541	0.728744
0.0909175	0.728823
0.0909809	0.7289
0.0910444	0.728973
0.0911078	0.729042
0.0911713	0.729111
0.0912347	0.72918
0.0912982	0.729251
0.0913616	0.729319
0.0914251	0.729381
0.0914885	0.72944
0.091552	0.729502
0.0916154	0.729563
0.0916788	0.729624
0.0917423	0.729685
0.0918057	0.729742
0.0918692	0.729797
0.0919326	0.729854
0.0919961	0.729911
0.0920595	0.729968
0.092123	0.730025
0.0921864	0.730081
0.0922499	0.730137
0.0923133	0.730195
0.0923767	0.730256
0.0924402	0.730319
0.0925036	0.730384
0.0925671	0.730449
0.0926305	0.730518
0.092694	0.730586
0.0927574	0.730656
0.0928209	0.730725
0.0928843	0.730794
0.0929478	0.730864
0.0930112	0.73094
0.0930746	0.731016
0.0931381	0.731091
0.0932015	0.731167
0.093265	0.731244
0.0933284	0.731325
0.0933919	0.73141
0.0934553	0.731497
0.0935188	0.731582
0.0935822	0.731664
0.0936457	0.731749
0.0937091	0.731836
0.0937726	0.731928
0.093836	0.732017
0.0938994	0.732105
0.0939629	0.732189
0.0940263	0.732275
0.0940898	0.732364
0.0941532	0.732455
0.0942167	0.732543
0.0942801	0.732628
0.0943436	0.732711
0.094407	0.732795
0.0944705	0.73288
0.0945339	0.732966
0.0945973	0.733051
0.0946608	0.733132
0.0947242	0.733213
0.0947877	0.733296
0.0948511	0.733377
0.0949146	0.733457
0.094978	0.733533
0.0950415	0.733604
0.0951049	0.733677
0.0951684	0.733749
0.0952318	0.733821
0.0952952	0.73389
0.0953587	0.733955
0.0954221	0.734019
0.0954856	0.734084
0.095549	0.734147
0.0956125	0.734209
0.0956759	0.734271
0.0957394	0.73433
0.0958028	0.734389
0.0958663	0.734449
0.0959297	0.734504
0.0959931	0.734559
0.0960566	0.734614
0.09612	0.734665
0.0961835	0.734715
0.0962469	0.734757
0.0963104	0.734797
0.0963738	0.734836
0.0964373	0.734874
0.0965007	0.734908
0.0965642	0.73494
0.0966276	0.734967
0.096691	0.734989
0.0967545	0.735009
0.0968179	0.735029
0.0968814	0.735044
0.0969448	0.735057
0.0970083	0.735065
0.0970717	0.735066
0.0971352	0.735069
0.0971986	0.735072
0.0972621	0.735071
0.0973255	0.735066
0.0973889	0.735057
0.0974524	0.735045
0.0975158	0.735037
0.0975793	0.735028
0.0976427	0.735014
0.0977062	0.734999
0.0977696	0.734981
0.0978331	0.734962
0.0978965	0.734945
0.09796	0.734926
0.0980234	0.734901
0.0980868	0.734874
0.0981503	0.73484
0.0982137	0.734809
0.0982772	0.734778
0.0983406	0.734742
0.0984041	0.7347
0.0984675	0.734655
0.098531	0.734604
0.0985944	0.734559
0.0986579	0.734512
0.0987213	0.734457
0.0987848	0.734398
0.0988482	0.734334
0.0989116	0.734268
0.0989751	0.734205
0.0990385	0.734139
0.099102	0.734064
0.0991654	0.733987
0.0992289	0.733903
0.0992923	0.733822
0.0993558	0.733741
0.0994192	0.733656
0.0994827	0.73356
0.0995461	0.733464
0.0996095	0.73336
0.099673	0.733257
0.0997364	0.733158
0.0997999	0.733054
0.0998633	0.732946
0.0999268	0.732835
0.0999902	0.732722
0.100054	0.732611
0.100117	0.732503
0.100181	0.732388
0.100244	0.732269
0.100307	0.732146
0.100371	0.732023
0.100434	0.731903
0.100498	0.731784
0.100561	0.731662
0.100625	0.731537
0.100688	0.731412
0.100752	0.731289
0.100815	0.73117
0.100878	0.73105
0.100942	0.730927
0.101005	0.730802
0.101069	0.730679
0.101132	0.730557
0.101196	0.73044
0.101259	0.730319
0.101323	0.730196
0.101386	0.730076
0.101449	0.729961
0.101513	0.729849
0.101576	0.729739
0.10164	0.729626
0.101703	0.729515
0.101767	0.729409
0.10183	0.729307
0.101894	0.729208
0.101957	0.72911
0.10202	0.729013
0.102084	0.72892
0.102147	0.72883
0.102211	0.728744
0.102274	0.72866
0.102338	0.728577
0.102401	0.728495
0.102465	0.728414
0.102528	0.728337
0.102591	0.728262
0.102655	0.72819
0.102718	0.728119
0.102782	0.728049
0.102845	0.727978
0.102909	0.727909
0.102972	0.727844
0.103036	0.727782
0.103099	0.727722
0.103162	0.727663
0.103226	0.727602
0.103289	0.727544
0.103353	0.72749
0.103416	0.727437
0.10348	0.727384
0.103543	0.727326
0.103607	0.727264
0.10367	0.727203
0.103734	0.727146
0.103797	0.727089
0.10386	0.727032
0.103924	0.726971
0.103987	0.72691
0.104051	0.72685
0.104114	0.72679
0.104178	0.726731
0.104241	0.726668
0.104305	0.726603
0.104368	0.726536
0.104431	0.726469
0.104495	0.726405
0.104558	0.726343
0.104622	0.726276
0.104685	0.726204
0.104749	0.726131
0.104812	0.726059
0.104876	0.725991
0.104939	0.725922
0.105002	0.725848
0.105066	0.725768
0.105129	0.72569
0.105193	0.725613
0.105256	0.725537
0.10532	0.725459
0.105383	0.725377
0.105447	0.725294
0.10551	0.725211
0.105573	0.725132
0.105637	0.725051
0.1057	0.72497
0.105764	0.724888
0.105827	0.724806
0.105891	0.724725
0.105954	0.724645
0.106018	0.724566
0.106081	0.724489
0.106144	0.724414
0.106208	0.724339
0.106271	0.724265
0.106335	0.724191
0.106398	0.724121
0.106462	0.724052
0.106525	0.72399
0.106589	0.723927
0.106652	0.723864
0.106715	0.723802
0.106779	0.723741
0.106842	0.723684
0.106906	0.723631
0.106969	0.723574
0.107033	0.723517
0.107096	0.72346
0.10716	0.723406
0.107223	0.72336
0.107286	0.723315
0.10735	0.723271
0.107413	0.723228
0.107477	0.723184
0.10754	0.723146
0.107604	0.723114
0.107667	0.723076
0.107731	0.723042
0.107794	0.723008
0.107857	0.722974
0.107921	0.722947
0.107984	0.722924
0.108048	0.722897
0.108111	0.722873
0.108175	0.722848
0.108238	0.722825
0.108302	0.722808
0.108365	0.722789
0.108428	0.722768
0.108492	0.722748
0.108555	0.722727
0.108619	0.722708
0.108682	0.722694
0.108746	0.722674
0.108809	0.722657
0.108873	0.722641
0.108936	0.722625
0.108999	0.722613
0.109063	0.722603
0.109126	0.722591
0.10919	0.72258
0.109253	0.722571
0.109317	0.722564
0.10938	0.722559
0.109444	0.722554
0.109507	0.722545
0.109571	0.722537
0.109634	0.722529
0.109697	0.722523
0.109761	0.722518
0.109824	0.722507
0.109888	0.722494
0.109951	0.72248
0.110015	0.722468
0.110078	0.722458
0.110142	0.72245
0.110205	0.722436
0.110268	0.722419
0.110332	0.722404
0.110395	0.722391
0.110459	0.722381
0.110522	0.722371
0.110586	0.722355
0.110649	0.722339
0.110713	0.722326
0.110776	0.722313
0.110839	0.722302
0.110903	0.722287
0.110966	0.722269
0.11103	0.722252
0.111093	0.722237
0.111157	0.722223
0.11122	0.722212
0.111284	0.722201
0.111347	0.722193
0.11141	0.72219
0.111474	0.722184
0.111537	0.722181
0.111601	0.722177
0.111664	0.722178
0.111728	0.722182
0.111791	0.722188
0.111855	0.722195
0.111918	0.722204
0.111981	0.722219
0.112045	0.722239
0.112108	0.722264
0.112172	0.722288
0.112235	0.722311
0.112299	0.722336
0.112362	0.722363
0.112426	0.722394
0.112489	0.722427
0.112552	0.722462
0.112616	0.722495
0.112679	0.72253
0.112743	0.722569
0.112806	0.722609
0.11287	0.722649
0.112933	0.72269
0.112997	0.722728
0.11306	0.722768
0.113123	0.722811
0.113187	0.722853
0.11325	0.722892
0.113314	0.722931
0.113377	0.722969
0.113441	0.72301
0.113504	0.723051
0.113568	0.723087
0.113631	0.723118
0.113694	0.723147
0.113758	0.723178
0.113821	0.72321
0.113885	0.723242
0.113948	0.723266
0.114012	0.723283
0.114075	0.723298
0.114139	0.723313
0.114202	0.723326
0.114265	0.723337
0.114329	0.723336
0.114392	0.723323
0.114456	0.723312
0.114519	0.723302
0.114583	0.723292
0.114646	0.723281
0.11471	0.723261
0.114773	0.723237
0.114836	0.723215
0.1149	0.723193
0.114963	0.723174
0.115027	0.723148
0.11509	0.723114
0.115154	0.723079
0.115217	0.723043
0.115281	0.723008
0.115344	0.722977
0.115407	0.722939
0.115471	0.722896
0.115534	0.722855
0.115598	0.722812
0.115661	0.72277
0.115725	0.72273
0.115788	0.722682
0.115852	0.722634
0.115915	0.722585
0.115979	0.722533
0.116042	0.722483
0.116105	0.722429
0.116169	0.722371
0.116232	0.722313
0.116296	0.722251
0.116359	0.722188
0.116423	0.722128
0.116486	0.722064
0.11655	0.722001
0.116613	0.721938
0.116676	0.721872
0.11674	0.721806
0.116803	0.721741
0.116867	0.721673
0.11693	0.721606
0.116994	0.721537
0.117057	0.721465
0.117121	0.721391
0.117184	0.721317
0.117247	0.721241
0.117311	0.721165
0.117374	0.721086
0.117438	0.721006
0.117501	0.720927
0.117565	0.720847
0.117628	0.720768
0.117692	0.720688
0.117755	0.720608
0.117818	0.720529
0.117882	0.720453
0.117945	0.720375
0.118009	0.720295
0.118072	0.720216
0.118136	0.720137
0.118199	0.720057
0.118263	0.719978
0.118326	0.7199
0.118389	0.719816
0.118453	0.719735
0.118516	0.719656
0.11858	0.719577
0.118643	0.7195
0.118707	0.719424
0.11877	0.719343
0.118834	0.719265
0.118897	0.719189
0.11896	0.719111
0.119024	0.719033
0.119087	0.718951
0.119151	0.718867
0.119214	0.718787
0.119278	0.718708
0.119341	0.71863
0.119405	0.718552
0.119468	0.71847
0.119531	0.71839
0.119595	0.718313
0.119658	0.718232
0.119722	0.718148
0.119785	0.718063
0.119849	0.717977
0.119912	0.717894
0.119976	0.717812
0.120039	0.717729
0.120102	0.717644
0.120166	0.717557
0.120229	0.717472
0.120293	0.717391
0.120356	0.717311
0.12042	0.717229
0.120483	0.717145
0.120547	0.717058
0.12061	0.716975
0.120673	0.716897
0.120737	0.716818
0.1208	0.716738
0.120864	0.716655
0.120927	0.716572
0.120991	0.716494
0.121054	0.716418
0.121118	0.716342
0.121181	0.716261
0.121244	0.716179
0.121308	0.7161
0.121371	0.716027
0.121435	0.715957
0.121498	0.715883
0.121562	0.715806
0.121625	0.715726
0.121689	0.715651
0.121752	0.715577
0.121815	0.715505
0.121879	0.715427
0.121942	0.715347
0.122006	0.715272
0.122069	0.715204
0.122133	0.71514
0.122196	0.715078
0.12226	0.715012
0.122323	0.714945
0.122387	0.714884
0.12245	0.714829
0.122513	0.714778
0.122577	0.714724
0.12264	0.714669
0.122704	0.714613
0.122767	0.714565
0.122831	0.71452
0.122894	0.714481
0.122958	0.714439
0.123021	0.714396
0.123084	0.714356
0.123148	0.714322
0.123211	0.714291
0.123275	0.714264
0.123338	0.714232
0.123402	0.714198
0.123465	0.714169
0.123529	0.714143
0.123592	0.71412
0.123655	0.714097
0.123719	0.714073
0.123782	0.714049
0.123846	0.714031
0.123909	0.714015
0.123973	0.714003
0.124036	0.713991
0.1241	0.713978
0.124163	0.713968
0.124226	0.713959
0.12429	0.713954
0.124353	0.713951
0.124417	0.713946
0.12448	0.71394
0.124544	0.713934
0.124607	0.713928
0.124671	0.713928
0.124734	0.713926
0.124797	0.71392
0.124861	0.713914
0.124924	0.713908
0.124988	0.713905
0.125051	0.713908
0.125115	0.713909
0.125178	0.713907
0.125242	0.713905
0.125305	0.713902
0.125368	0.713902
0.125432	0.713905
0.125495	0.713902
0.125559	0.713893
0.125622	0.713881
0.125686	0.71387
0.125749	0.713862
0.125813	0.713856
0.125876	0.713842
0.125939	0.713827
0.126003	0.713813
0.126066	0.7138
0.12613	0.713793
0.126193	0.713788
0.126257	0.713779
0.12632	0.713766
0.126384	0.713752
0.126447	0.713737
0.12651	0.713728
0.126574	0.713722
0.126637	0.713712
0.126701	0.713699
0.126764	0.713688
[truncated: 14,385 more rows]

## Sheet: Fig 1e
Line profile
ω(cm-1)\L(μm)	0	2.31579	4.63158	6.94737	9.26316	11.5789	13.8947	16.2105	18.5263	20.8421	23.1579	25.4737	27.7895	30.1053	32.4211	34.7368	37.0526	39.3684	41.6842	44
3897.63	0	0	0	0	0	0	0	0	0	0	0	0	0	0	0	0	0	0	0	0
3895.7	0	0.00156	0.00579	0.00874	0.000991914	0.00454	0	0.00687	0	0	0	0	0.01197	0.01481	0.0077	0.00984	0.00396	0.00527	0	0.000343104
3893.77	0.000166396	0.00288	0.00758	0.02327	0	0.00149	0.0011	0.01151	0.00826	0.00147	0.00498	0.02035	0.01217	0.02755	0.00754	0.02035	0.00822	0.00993	0.00326	0.000520507
3891.84	0.00323	0.00665	0.00455	0.03499	0.00212	0	0.01072	0.01854	0.02003	0.00547	0.01649	0.05399	0.00147	0.03542	0.000670161	0.02493	0.01166	0.00819	0.00604	0
3889.91	0.00967	0.01192	0.00383	0.03226	0.00556	0.00669	0.02132	0.02651	0.02708	0.01447	0.01685	0.05188	0	0.0319	0	0.02215	0.01079	0.00363	0.00523	0
3887.99	0.01863	0.01292	0.0053	0.0262	0.0071	0.01169	0.0232	0.03022	0.02415	0.02609	0.01029	0.03236	0	0.01533	0.00134	0.01482	0.00596	0.000427889	0.00203	0.000545082
3886.06	0.02727	0.00888	0.00266	0.02299	0.00585	0.00696	0.01678	0.02592	0.01028	0.03067	0.00539	0.02555	0	0.000998765	0.000373408	0.00464	0.00209	0	0	0.00112
3884.13	0.03015	0.00504	0	0.01804	0.0023	0.00313	0.01429	0.0168	0.000568734	0.02418	0.00544	0.02709	0.000755906	0.00522	0	0	0.00344	0.00624	0.00208	0.00533
3882.2	0.02504	0.00401	0	0.00805	0	0.00575	0.01763	0.01142	0.00141	0.01562	0.00817	0.0235	0.00826	0.01463	0	0.00338	0.00626	0.01505	0.01022	0.00857
3880.27	0.01483	0.00494	0	0.00115	0.00241	0.01065	0.01823	0.01118	0.0018	0.0089	0.01045	0.02067	0.02645	0.01088	0.00108	0.00952	0.00577	0.01487	0.01481	0.00377
3878.34	0.00765	0.00527	0.00064661	0.00251	0.00798	0.01251	0.01659	0.01117	0	0.00362	0.01459	0.02241	0.03949	0.00178	0.00454	0.0114	0.0037	0.00783	0.01059	0
3876.41	0.00617	0.00286	0.000201377	0.005	0.01178	0.00811	0.0162	0.00861	0.00101	0	0.02048	0.0258	0.04159	0	0.00659	0.01249	0.0036	0.00612	0.00792	0.00226
3874.49	0.00747	0.00221	0.00212	0.00657	0.01511	0.00564	0.02058	0.00699	0.00943	0.00136	0.02022	0.03775	0.03867	0.00385	0.00636	0.01468	0.00291	0.00824	0.01013	0.00426
3872.56	0.00704	0.00488	0.0088	0.00564	0.01642	0.01164	0.02698	0.00725	0.0192	0.00884	0.00977	0.06252	0.03566	0.00898	0.00506	0.01608	0	0.00736	0.01397	0.00159
3870.63	0.00588	0.00606	0.0147	0.000727334	0.01116	0.01651	0.02946	0.00975	0.02182	0.01657	0	0.07275	0.03619	0.01257	0.00361	0.02008	0.000677104	0.00458	0.0194	0
3868.7	0.00828	0.00604	0.01391	0	0.00726	0.01295	0.03011	0.01697	0.02044	0.01976	0.00234	0.05333	0.03317	0.01556	0.00656	0.0272	0.00612	0.00541	0.02131	0.004
3866.77	0.01072	0.0052	0.00784	0.00484	0.011	0.00634	0.02752	0.02318	0.01598	0.01753	0.01296	0.03892	0.02791	0.0178	0.01466	0.02897	0.01198	0.01223	0.02006	0.01038
3864.84	0.0121	0.0044	0.00284	0.00968	0.01504	0.00407	0.02126	0.02519	0.01083	0.01222	0.02405	0.03721	0.02491	0.0182	0.02097	0.02305	0.0177	0.02207	0.02119	0.01548
3862.91	0.01251	0.00528	0.00333	0.01114	0.01215	0.00817	0.0182	0.02116	0.01263	0.00805	0.02764	0.03803	0.02288	0.01685	0.01772	0.01697	0.02004	0.02492	0.02111	0.01495
3860.99	0.01102	0.00605	0.00508	0.00855	0.00648	0.01142	0.0192	0.01375	0.01716	0.00771	0.02261	0.03748	0.02636	0.01587	0.01065	0.01586	0.01773	0.0203	0.01647	0.01161
3859.06	0.01054	0.00776	0.00603	0.00535	0.00373	0.01299	0.02011	0.00894	0.01857	0.01041	0.01735	0.04043	0.03374	0.01699	0.00686	0.01681	0.01603	0.01736	0.01177	0.01099
3857.13	0.0127	0.0113	0.00645	0.00439	0.00381	0.01512	0.02009	0.00795	0.01799	0.01428	0.01892	0.04957	0.0353	0.02065	0.00578	0.01969	0.01931	0.01796	0.01039	0.01502
3855.2	0.01632	0.01464	0.0067	0.00515	0.00498	0.01658	0.01918	0.01061	0.01945	0.0167	0.02805	0.06329	0.02667	0.02202	0.0046	0.0254	0.02471	0.01744	0.01169	0.02523
3853.27	0.016	0.01247	0.00998	0.00439	0.00576	0.01297	0.01802	0.01717	0.02621	0.01693	0.0297	0.07092	0.02099	0.01552	0.00355	0.02892	0.02147	0.01049	0.01323	0.03121
3851.34	0.00991	0.00708	0.01016	0.00233	0.00468	0.00736	0.0175	0.01907	0.02529	0.01685	0.01801	0.06481	0.02858	0.01483	0.00683	0.0263	0.01495	0.00744	0.01351	0.02175
3849.41	0.00745	0.00593	0.00731	0.00204	0.0036	0.00476	0.01774	0.01618	0.01817	0.01686	0.01221	0.06423	0.03463	0.01769	0.01047	0.02411	0.01314	0.01017	0.01243	0.01439
3847.49	0.00997	0.00811	0.00606	0.0037	0.00459	0.0046	0.01917	0.01314	0.01317	0.01651	0.01374	0.06983	0.03694	0.0179	0.01263	0.02352	0.01492	0.01278	0.01148	0.013
3845.56	0.01282	0.01074	0.00637	0.00631	0.00725	0.00629	0.02077	0.01157	0.01197	0.01476	0.01801	0.07385	0.03797	0.01692	0.01292	0.02425	0.01852	0.01362	0.01211	0.01492
3843.63	0.01266	0.01152	0.0076	0.00861	0.00947	0.00788	0.02154	0.01064	0.01256	0.01122	0.01949	0.07252	0.03818	0.01764	0.01015	0.02482	0.01941	0.01349	0.01313	0.01643
3841.7	0.01338	0.01074	0.00996	0.01024	0.01083	0.0084	0.02242	0.01036	0.0131	0.00758	0.01672	0.0696	0.03605	0.02205	0.0059	0.02249	0.01569	0.01205	0.01278	0.01631
3839.77	0.01598	0.00924	0.01159	0.01118	0.01237	0.00983	0.02243	0.01158	0.01333	0.00641	0.01409	0.06778	0.03443	0.02898	0.00434	0.01956	0.01128	0.01025	0.01221	0.01679
3837.84	0.01387	0.00811	0.01128	0.01146	0.01338	0.01115	0.02085	0.01393	0.01379	0.00952	0.01334	0.05848	0.03518	0.03182	0.00626	0.0209	0.01042	0.01193	0.013	0.01832
3835.91	0.00959	0.00905	0.01131	0.01174	0.01198	0.0098	0.02031	0.01621	0.01455	0.01388	0.01119	0.04538	0.03251	0.02803	0.00689	0.02314	0.01271	0.01341	0.01417	0.01904
3833.99	0.00753	0.01008	0.0107	0.01064	0.0084	0.00702	0.01918	0.0156	0.01467	0.01589	0.00918	0.03909	0.02772	0.02272	0.00513	0.02339	0.01543	0.01015	0.01399	0.01802
3832.06	0.00623	0.01029	0.00843	0.00833	0.00523	0.00447	0.01693	0.01247	0.01466	0.01593	0.00983	0.03862	0.02553	0.01977	0.00374	0.02265	0.01631	0.00624	0.012	0.01452
3830.13	0.00609	0.01013	0.00653	0.00735	0.00433	0.0029	0.01593	0.01105	0.01529	0.01509	0.01187	0.04125	0.02651	0.01987	0.00408	0.02132	0.01445	0.00576	0.00953	0.01068
3828.2	0.00752	0.00898	0.00549	0.00768	0.00465	0.00236	0.01616	0.01257	0.01559	0.01343	0.01353	0.04472	0.02814	0.0207	0.00492	0.02059	0.01193	0.00756	0.00861	0.00951
3826.27	0.00888	0.00748	0.00468	0.00749	0.00478	0.00309	0.01587	0.01422	0.01454	0.01122	0.01371	0.0466	0.02833	0.0202	0.00497	0.02105	0.01045	0.01013	0.0099	0.01052
3824.34	0.00848	0.00628	0.00378	0.00505	0.00321	0.00346	0.01378	0.01269	0.012	0.00872	0.01169	0.04717	0.02748	0.01832	0.00515	0.02128	0.00996	0.01188	0.01193	0.01142
3822.41	0.00591	0.00418	0.0016	0.000474568	0	0.00191	0.01024	0.00747	0.00851	0.0068	0.00898	0.04957	0.02685	0.01708	0.00734	0.0206	0.01015	0.01145	0.01339	0.01104
3820.49	0.00382	0.00295	0	0	0	0.00167	0.00969	0.00394	0.00692	0.00863	0.0091	0.04792	0.02723	0.01851	0.00904	0.01958	0.01104	0.0093	0.01317	0.00944
3818.56	0.00531	0.00499	0.00195	0.00468	0.0037	0.00378	0.01295	0.00649	0.0081	0.0123	0.01102	0.03939	0.029	0.02027	0.00712	0.01884	0.01213	0.00792	0.01156	0.00837
3816.63	0.00895	0.00792	0.0049	0.0084	0.00726	0.0055	0.01645	0.01178	0.01109	0.01441	0.01067	0.03733	0.0314	0.02081	0.005	0.01897	0.01257	0.00842	0.01014	0.00888
3814.7	0.01118	0.00893	0.00634	0.00995	0.0091	0.00662	0.0188	0.01547	0.01492	0.01451	0.00805	0.04251	0.03201	0.02017	0.00417	0.01993	0.01168	0.00937	0.00908	0.00982
3812.77	0.0105	0.00797	0.00644	0.01044	0.00887	0.00695	0.01895	0.01503	0.01603	0.01393	0.00712	0.04476	0.03152	0.01922	0.00383	0.02041	0.01091	0.00925	0.00834	0.00938
3810.84	0.00912	0.00669	0.00632	0.01022	0.0078	0.00652	0.0177	0.01273	0.01438	0.01372	0.00878	0.04383	0.03186	0.01872	0.00384	0.02008	0.01093	0.0092	0.00835	0.00847
3808.91	0.00841	0.00602	0.00638	0.00959	0.00699	0.00564	0.01666	0.01121	0.01228	0.01357	0.01139	0.04267	0.03251	0.01828	0.00415	0.01931	0.01129	0.00958	0.00893	0.00834
3806.99	0.00828	0.00645	0.00655	0.00912	0.00717	0.00483	0.017	0.01192	0.01211	0.01294	0.01336	0.04363	0.0331	0.0181	0.00492	0.01902	0.01198	0.00981	0.0091	0.00888
3805.06	0.0077	0.00689	0.00612	0.00842	0.00742	0.00438	0.01754	0.0129	0.01282	0.01197	0.01393	0.04634	0.03482	0.01908	0.00621	0.01939	0.01259	0.01025	0.00932	0.00944
3803.13	0.00651	0.0062	0.00542	0.00725	0.00707	0.00368	0.01717	0.01169	0.012	0.01099	0.01397	0.04931	0.03747	0.02029	0.00715	0.01965	0.01211	0.01046	0.00991	0.00987
3801.2	0.00621	0.00517	0.00567	0.00717	0.00704	0.00303	0.01698	0.00958	0.0104	0.01057	0.01562	0.05353	0.03814	0.0205	0.00693	0.02021	0.01069	0.00961	0.00936	0.0098
3799.27	0.00709	0.00534	0.00639	0.00839	0.00713	0.00344	0.01761	0.0101	0.01079	0.01045	0.01762	0.05869	0.03637	0.02032	0.00674	0.02085	0.01057	0.00924	0.00883	0.00994
3797.34	0.0076	0.00598	0.00669	0.00913	0.00684	0.00436	0.01799	0.01217	0.0128	0.01052	0.01627	0.06175	0.03483	0.02012	0.00642	0.02041	0.01138	0.00917	0.00934	0.01007
3795.41	0.00771	0.00624	0.00659	0.00891	0.00646	0.00505	0.01788	0.01352	0.01459	0.012	0.01256	0.05907	0.03411	0.01932	0.00504	0.01929	0.01129	0.00837	0.00901	0.00886
3793.49	0.00766	0.00603	0.00619	0.0082	0.0062	0.00511	0.01769	0.01323	0.01493	0.01411	0.01074	0.05372	0.03499	0.01859	0.00407	0.01871	0.01042	0.00756	0.00761	0.00748
3791.56	0.0079	0.00594	0.00625	0.00801	0.00641	0.00497	0.01788	0.01228	0.01444	0.0154	0.01201	0.05138	0.03616	0.01817	0.00391	0.01893	0.00998	0.00716	0.00654	0.00728
3789.63	0.00892	0.00654	0.00713	0.00865	0.00713	0.0052	0.01862	0.01228	0.01426	0.01566	0.01445	0.05369	0.03581	0.01773	0.00376	0.01978	0.01044	0.00732	0.0067	0.00795
3787.7	0.00984	0.00731	0.00781	0.00895	0.00754	0.00544	0.01897	0.01329	0.01452	0.01494	0.0156	0.05862	0.03499	0.01756	0.00385	0.02056	0.01137	0.00814	0.00802	0.00887
3785.77	0.00944	0.00702	0.00715	0.00798	0.00698	0.00494	0.018	0.0134	0.01445	0.01354	0.01453	0.06226	0.03529	0.01775	0.00418	0.02026	0.01193	0.00864	0.00899	0.00947
3783.84	0.00825	0.00585	0.00564	0.00655	0.00607	0.00407	0.01661	0.01179	0.0137	0.01266	0.01254	0.06204	0.03693	0.01827	0.00427	0.01927	0.01175	0.00836	0.00853	0.0091
3781.91	0.00774	0.00519	0.00482	0.00598	0.00572	0.00377	0.01609	0.01027	0.01291	0.0128	0.01241	0.05971	0.03881	0.01901	0.00436	0.01891	0.01118	0.00832	0.00794	0.00853
3779.99	0.00854	0.00561	0.00521	0.00663	0.00596	0.0042	0.01643	0.01084	0.01337	0.01304	0.01468	0.05801	0.03885	0.0195	0.0046	0.01886	0.01065	0.00881	0.00841	0.00882
3778.06	0.0097	0.00653	0.0059	0.00779	0.00631	0.00468	0.01687	0.01302	0.01511	0.01297	0.01555	0.05924	0.03693	0.01956	0.0045	0.01819	0.01046	0.00886	0.00901	0.00918
3776.13	0.00956	0.00657	0.00555	0.00792	0.00612	0.00454	0.01661	0.01389	0.01595	0.01324	0.01374	0.06228	0.03618	0.01946	0.00409	0.01749	0.01039	0.00822	0.00864	0.00857
3774.2	0.00824	0.00549	0.00438	0.00703	0.00534	0.0041	0.01568	0.01282	0.01519	0.01379	0.01242	0.06386	0.03765	0.01961	0.00397	0.01741	0.01009	0.00753	0.00788	0.00757
3772.27	0.00709	0.00462	0.00371	0.00637	0.00481	0.00388	0.01491	0.01153	0.01379	0.014	0.01315	0.06343	0.03973	0.02053	0.00452	0.01786	0.00979	0.00753	0.0078	0.00721
3770.34	0.00747	0.00525	0.00449	0.00691	0.00556	0.0043	0.01533	0.01192	0.01342	0.01352	0.01479	0.06242	0.03987	0.0215	0.00541	0.01829	0.01004	0.00845	0.00872	0.00812
3768.41	0.00862	0.0062	0.00564	0.00775	0.00655	0.00506	0.01641	0.01349	0.01452	0.01283	0.01482	0.06279	0.03816	0.02094	0.00546	0.01817	0.01047	0.00908	0.00927	0.0093
3766.49	0.00877	0.00581	0.00564	0.00753	0.0063	0.00528	0.01675	0.01395	0.01526	0.01263	0.01304	0.06455	0.03749	0.01965	0.00465	0.01786	0.01029	0.00845	0.0086	0.00931
3764.56	0.00808	0.0048	0.00505	0.00685	0.00589	0.00484	0.0163	0.01289	0.01477	0.01316	0.01202	0.06472	0.03897	0.01936	0.00413	0.01778	0.00989	0.0074	0.00766	0.00863
3762.63	0.00763	0.00442	0.00493	0.00661	0.00611	0.00443	0.0157	0.01186	0.01364	0.01362	0.01332	0.06314	0.04127	0.02039	0.00466	0.0181	0.01014	0.0072	0.00771	0.00879
3760.7	0.00819	0.005	0.00545	0.00665	0.00641	0.0045	0.01556	0.01233	0.01302	0.01329	0.01555	0.06315	0.04226	0.02181	0.00609	0.01879	0.01095	0.0082	0.00902	0.01029
3758.77	0.00953	0.00588	0.00615	0.00674	0.00625	0.00482	0.01576	0.01408	0.01393	0.01298	0.01605	0.06584	0.04116	0.02221	0.00705	0.01911	0.01118	0.00932	0.01025	0.01165
3756.84	0.00992	0.00572	0.00605	0.00663	0.00552	0.0045	0.01537	0.01466	0.01497	0.01337	0.01444	0.0678	0.04067	0.02155	0.00648	0.01852	0.01037	0.00936	0.00985	0.01166
3754.92	0.00899	0.00456	0.00503	0.00605	0.00435	0.00329	0.01454	0.013	0.01403	0.01337	0.01333	0.06773	0.04278	0.02144	0.00574	0.01794	0.00986	0.00932	0.00885	0.01155
3752.99	0.00796	0.00363	0.0037	0.00532	0.00334	0.00182	0.01397	0.01016	0.01112	0.01209	0.0145	0.06813	0.04619	0.0227	0.00593	0.01836	0.01068	0.01026	0.0088	0.01252
3751.06	0.00849	0.0043	0.0032	0.00538	0.00379	0.00173	0.01412	0.00971	0.00922	0.01041	0.01697	0.07211	0.04606	0.0244	0.00679	0.01988	0.01209	0.01147	0.01004	0.01415
3749.13	0.00972	0.00546	0.00396	0.00611	0.00511	0.00306	0.0147	0.01295	0.0112	0.0105	0.01605	0.0756	0.04175	0.02399	0.00675	0.02013	0.0118	0.01103	0.01057	0.01362
3747.2	0.00968	0.00577	0.00472	0.00627	0.00535	0.00389	0.01492	0.01458	0.01292	0.01115	0.0133	0.07494	0.04058	0.02278	0.00612	0.01896	0.01098	0.00991	0.01014	0.01209
3745.27	0.00833	0.00545	0.00489	0.00585	0.00476	0.00406	0.01446	0.01299	0.01228	0.01151	0.01247	0.07268	0.04409	0.02248	0.00575	0.01785	0.01052	0.00929	0.00948	0.01128
3743.34	0.00725	0.00471	0.00442	0.00566	0.00462	0.00377	0.01399	0.01098	0.01118	0.01209	0.01475	0.07248	0.04702	0.02282	0.00603	0.01794	0.01024	0.00932	0.00908	0.01106
3741.42	0.00785	0.00455	0.00424	0.00613	0.00519	0.00372	0.01426	0.01186	0.01192	0.01272	0.01652	0.075	0.0455	0.02261	0.00645	0.01865	0.01033	0.00937	0.00949	0.01099
3739.49	0.00874	0.00475	0.00419	0.00646	0.00535	0.0036	0.01438	0.0136	0.01294	0.01275	0.01632	0.07828	0.04375	0.02223	0.00658	0.01916	0.01093	0.00941	0.01023	0.01145
3737.56	0.00837	0.00439	0.00357	0.0059	0.00449	0.00264	0.01349	0.0137	0.01244	0.01214	0.01491	0.0813	0.04454	0.02233	0.00641	0.01942	0.01182	0.00943	0.0106	0.01238
3735.63	0.00671	0.00343	0.00287	0.00482	0.00332	0.00149	0.01223	0.01145	0.01024	0.01203	0.01377	0.08133	0.04734	0.02285	0.00604	0.01927	0.01213	0.00901	0.00991	0.0125
3733.7	0.00682	0.00381	0.00366	0.00499	0.00351	0.00243	0.01297	0.01115	0.0098	0.01353	0.01457	0.07817	0.04734	0.02258	0.00563	0.01846	0.01137	0.00834	0.00902	0.01146
3731.77	0.00848	0.0054	0.00509	0.00595	0.00452	0.00388	0.01463	0.01404	0.01182	0.01464	0.01589	0.07818	0.04477	0.02168	0.00519	0.0177	0.0106	0.00802	0.009	0.01076
3729.84	0.00923	0.00611	0.00561	0.00634	0.00493	0.00392	0.01529	0.01609	0.01352	0.01453	0.01572	0.08051	0.04371	0.02095	0.00471	0.01718	0.01024	0.00803	0.00903	0.01027
3727.92	0.00854	0.00541	0.00472	0.00555	0.00429	0.00286	0.01471	0.01553	0.0136	0.01411	0.01448	0.0814	0.04504	0.02044	0.00431	0.01677	0.01018	0.00829	0.00868	0.00971
3725.99	0.0072	0.00423	0.00298	0.00405	0.00316	0.00171	0.01351	0.01315	0.01209	0.01401	0.01409	0.08051	0.04773	0.02045	0.00425	0.01678	0.01026	0.00857	0.00824	0.0093
3724.06	0.00732	0.00406	0.00251	0.0038	0.00312	0.0019	0.01343	0.01201	0.01119	0.0144	0.01572	0.07996	0.04875	0.02102	0.00461	0.01717	0.01027	0.00858	0.00812	0.00941
3722.13	0.00901	0.00477	0.00365	0.00509	0.00423	0.003	0.01471	0.01341	0.01249	0.01512	0.01716	0.08115	0.04659	0.0211	0.0048	0.01737	0.01013	0.00837	0.00829	0.00982
3720.2	0.00986	0.00516	0.00444	0.00587	0.00479	0.00334	0.01556	0.01508	0.01433	0.01595	0.01609	0.08266	0.04416	0.02011	0.00391	0.01688	0.00945	0.00758	0.00801	0.00939
3718.27	0.00909	0.00475	0.00406	0.00543	0.00432	0.00288	0.01525	0.0151	0.01482	0.01668	0.01398	0.08258	0.04428	0.01904	0.00262	0.01595	0.00835	0.00621	0.00717	0.00799
3716.34	0.00782	0.00393	0.00326	0.00464	0.00368	0.00235	0.0144	0.01362	0.01377	0.01684	0.01355	0.08251	0.04647	0.01922	0.00228	0.01547	0.00782	0.00532	0.00656	0.00707
3714.42	0.00725	0.00368	0.00297	0.00438	0.0034	0.00219	0.01408	0.01225	0.01231	0.01618	0.01527	0.08441	0.04837	0.02047	0.00298	0.01579	0.00825	0.00581	0.00682	0.00776
3712.49	0.00793	0.00468	0.00364	0.00482	0.00366	0.00273	0.01493	0.01297	0.01221	0.01531	0.01707	0.08663	0.04805	0.0215	0.00406	0.01655	0.00914	0.00767	0.00808	0.00992
3710.56	0.00836	0.00544	0.00405	0.00488	0.00402	0.00304	0.01558	0.01505	0.01381	0.01571	0.01613	0.08654	0.04668	0.0211	0.00442	0.01685	0.00942	0.00853	0.00889	0.01069
3708.63	0.0073	0.00481	0.0032	0.00421	0.00367	0.00241	0.01497	0.01496	0.01448	0.01692	0.01456	0.08644	0.04739	0.02023	0.00395	0.01657	0.00904	0.00742	0.00803	0.00908
3706.7	0.00634	0.00427	0.00253	0.00392	0.00317	0.00205	0.01423	0.0135	0.01365	0.01742	0.01511	0.08799	0.04927	0.0201	0.00375	0.01658	0.00891	0.00665	0.00717	0.00783
3704.77	0.00645	0.00466	0.00295	0.00439	0.00327	0.00237	0.0141	0.01287	0.01275	0.01735	0.01705	0.0904	0.05019	0.02057	0.004	0.01693	0.00919	0.00694	0.00732	0.00784
3702.84	0.00767	0.00582	0.00436	0.00542	0.00422	0.00304	0.01488	0.01454	0.01357	0.01761	0.01822	0.09303	0.04909	0.0207	0.00434	0.01693	0.00947	0.00759	0.00807	0.00845
3700.92	0.00874	0.00637	0.00533	0.00605	0.00495	0.00331	0.01578	0.01696	0.01577	0.01849	0.01715	0.09467	0.04772	0.01993	0.00427	0.01625	0.00912	0.00739	0.00804	0.00839
3698.99	0.00844	0.0056	0.00481	0.00566	0.00462	0.00302	0.01572	0.01694	0.01629	0.01912	0.01583	0.09421	0.04889	0.01939	0.0041	0.01588	0.0086	0.00661	0.00713	0.00776
3697.06	0.00772	0.00454	0.00389	0.00517	0.00408	0.00274	0.01511	0.01525	0.01467	0.0193	0.01661	0.09366	0.0517	0.01989	0.00432	0.01627	0.0086	0.00636	0.00666	0.00742
3695.13	0.0079	0.00425	0.0036	0.00531	0.00402	0.0028	0.01478	0.01437	0.01309	0.01917	0.01893	0.09538	0.05328	0.02091	0.00483	0.01685	0.00918	0.00681	0.00733	0.00766
3693.2	0.00886	0.00477	0.00372	0.00558	0.00402	0.00286	0.01485	0.01491	0.01308	0.01863	0.02045	0.09938	0.05301	0.02183	0.00545	0.01728	0.01014	0.00763	0.00874	0.00868
3691.27	0.00933	0.00517	0.00341	0.00507	0.00342	0.00235	0.01474	0.01538	0.01379	0.01781	0.02029	0.10431	0.0532	0.02264	0.00607	0.01777	0.0111	0.00835	0.00995	0.01014
3689.34	0.00858	0.00468	0.00262	0.00422	0.003	0.00184	0.01436	0.01447	0.01345	0.01795	0.01979	0.10657	0.05511	0.02292	0.00598	0.01779	0.01098	0.00796	0.00951	0.01
3687.42	0.00816	0.00428	0.00277	0.00458	0.00379	0.00232	0.01463	0.01386	0.01257	0.01938	0.02103	0.10643	0.05613	0.02226	0.00516	0.01707	0.0099	0.0069	0.00797	0.00826
3685.49	0.00873	0.0048	0.00388	0.00554	0.00456	0.00303	0.01553	0.01508	0.013	0.02052	0.02298	0.1088	0.05515	0.02151	0.00452	0.01667	0.00929	0.0066	0.00738	0.00753
3683.56	0.00938	0.00564	0.00495	0.00627	0.00477	0.00343	0.01636	0.0171	0.01462	0.02118	0.02353	0.11312	0.0533	0.02093	0.00404	0.01651	0.00902	0.00662	0.00755	0.00768
3681.63	0.00926	0.00585	0.0051	0.00622	0.0045	0.00332	0.01644	0.01811	0.01605	0.02172	0.02212	0.11628	0.0524	0.02049	0.00372	0.01619	0.00881	0.00651	0.00759	0.00789
3679.7	0.00801	0.00498	0.00408	0.00513	0.00392	0.0027	0.01552	0.0169	0.01572	0.02203	0.02048	0.11655	0.05404	0.02055	0.00402	0.01604	0.00888	0.00656	0.00718	0.00818
3677.77	0.00658	0.00384	0.00276	0.0039	0.00338	0.00198	0.01449	0.01458	0.01366	0.02169	0.02115	0.11686	0.05729	0.02128	0.00516	0.01664	0.00942	0.00721	0.00699	0.00912
3675.84	0.00686	0.00407	0.00265	0.00423	0.00346	0.00196	0.0149	0.01432	0.0124	0.02112	0.02492	0.12144	0.05762	0.02202	0.00618	0.01738	0.00981	0.00796	0.00759	0.01019
3673.92	0.0081	0.00507	0.00354	0.00525	0.00379	0.00251	0.01594	0.01614	0.01353	0.02138	0.02749	0.12549	0.05453	0.0218	0.00588	0.01706	0.00917	0.00774	0.00804	0.01
3671.99	0.00794	0.00487	0.00337	0.00489	0.00325	0.00237	0.01555	0.01609	0.01405	0.02175	0.02768	0.12644	0.05417	0.02145	0.00541	0.0169	0.00865	0.00736	0.00802	0.00986
3670.06	0.00687	0.00381	0.00236	0.00393	0.00229	0.0018	0.01422	0.01399	0.01308	0.02257	0.02858	0.12753	0.05745	0.02139	0.005	0.01714	0.00872	0.00686	0.00767	0.00969
3668.13	0.00689	0.00365	0.00249	0.00416	0.00257	0.0021	0.01402	0.01316	0.01247	0.02418	0.03087	0.12925	0.05977	0.0214	0.00446	0.01679	0.00855	0.00595	0.00708	0.00851
3666.2	0.00813	0.00454	0.00356	0.00516	0.00367	0.00298	0.01501	0.01478	0.01352	0.02549	0.03279	0.13134	0.05863	0.02128	0.00417	0.01604	0.00816	0.00536	0.00688	0.00751
3664.27	0.00915	0.00523	0.0043	0.00566	0.00431	0.00345	0.01588	0.0169	0.01538	0.02654	0.03358	0.13421	0.05668	0.02094	0.00391	0.01532	0.0079	0.00515	0.007	0.0072
3662.34	0.0091	0.00501	0.00406	0.00521	0.0041	0.0032	0.01598	0.01767	0.01645	0.02757	0.03311	0.13717	0.05634	0.0205	0.00357	0.0148	0.00771	0.00499	0.00696	0.00707
3660.42	0.00826	0.00416	0.00303	0.0043	0.00346	0.00252	0.01532	0.01648	0.01544	0.02806	0.03305	0.13991	0.05829	0.02066	0.00359	0.01481	0.0077	0.00506	0.00665	0.00685
3658.49	0.00787	0.0037	0.00228	0.00378	0.00307	0.00195	0.01453	0.01485	0.01333	0.02761	0.03542	0.14379	0.06056	0.02167	0.00409	0.01539	0.00819	0.00565	0.00685	0.00701
3656.56	0.00873	0.00427	0.00286	0.00415	0.00334	0.00194	0.01463	0.01512	0.01298	0.02733	0.03928	0.14893	0.06025	0.02222	0.00445	0.01588	0.00889	0.00629	0.00759	0.00755
3654.63	0.00977	0.00494	0.00401	0.00478	0.00366	0.00224	0.01535	0.0169	0.01481	0.02814	0.04081	0.15257	0.05824	0.02149	0.00439	0.01575	0.00901	0.00641	0.00777	0.00785
3652.7	0.00989	0.00478	0.00428	0.00456	0.00342	0.00239	0.01523	0.01747	0.0158	0.02893	0.04021	0.15509	0.05795	0.02118	0.00486	0.01587	0.00909	0.00645	0.00771	0.00839
3650.77	0.00907	0.00385	0.00353	0.00315	0.00261	0.00217	0.01362	0.01561	0.01425	0.02879	0.04061	0.15929	0.06064	0.02253	0.00616	0.01686	0.00973	0.0069	0.00832	0.00968
3648.84	0.00801	0.00316	0.00282	0.00203	0.0022	0.00161	0.01212	0.0133	0.01188	0.02825	0.04438	0.16488	0.06338	0.02401	0.0064	0.01739	0.00972	0.0073	0.00864	0.00987
3646.92	0.00807	0.00393	0.00348	0.00306	0.00327	0.00188	0.01347	0.01504	0.01335	0.02977	0.04751	0.16771	0.06158	0.02281	0.005	0.01622	0.00855	0.00669	0.00783	0.00802
3644.99	0.00802	0.0045	0.00382	0.00391	0.00397	0.00245	0.01496	0.01711	0.0156	0.03179	0.04786	0.16855	0.06017	0.02138	0.00409	0.01507	0.00788	0.0059	0.0072	0.00675
3643.06	0.00715	0.00417	0.00325	0.00384	0.00368	0.00248	0.01526	0.0171	0.01611	0.03293	0.04748	0.1687	0.06122	0.02084	0.00369	0.01446	0.00764	0.00534	0.00676	0.00632
3641.13	0.0062	0.00357	0.00269	0.00353	0.00306	0.00201	0.01482	0.01566	0.0149	0.03325	0.04863	0.16986	0.06343	0.02107	0.00365	0.01442	0.00746	0.00515	0.00641	0.00632
3639.2	0.00626	0.00357	0.00293	0.00364	0.00283	0.00171	0.0145	0.01486	0.01373	0.03327	0.05201	0.17348	0.06412	0.02163	0.00374	0.01458	0.00737	0.00543	0.00633	0.00659
3637.27	0.00722	0.00415	0.00347	0.00415	0.00311	0.00196	0.01461	0.01572	0.01413	0.03371	0.05501	0.17786	0.0625	0.02186	0.00369	0.01442	0.00753	0.00576	0.00654	0.00691
3635.34	0.00806	0.00452	0.00352	0.00438	0.00341	0.00231	0.01479	0.01691	0.01535	0.0347	0.05568	0.18025	0.06098	0.02156	0.00365	0.01405	0.00768	0.00586	0.00673	0.00707
3633.42	0.008	0.00412	0.00277	0.00375	0.00315	0.00211	0.01458	0.01657	0.01564	0.03542	0.05518	0.18085	0.06167	0.02141	0.00396	0.01392	0.0077	0.00602	0.00675	0.00713
3631.49	0.00726	0.00328	0.00166	0.00262	0.00238	0.00144	0.01374	0.01477	0.01438	0.03484	0.05552	0.18297	0.06398	0.02201	0.00477	0.01418	0.00791	0.00642	0.00699	0.00738
3629.56	0.0071	0.00311	0.00132	0.00231	0.00193	0.00101	0.01275	0.01349	0.01291	0.03368	0.05864	0.18935	0.06506	0.02294	0.00553	0.01443	0.00849	0.00661	0.00764	0.00805
3627.63	0.00806	0.00384	0.00218	0.00336	0.0023	0.00127	0.01302	0.01464	0.01389	0.03477	0.06265	0.1951	0.06273	0.02276	0.00505	0.01424	0.00876	0.00606	0.0079	0.00852
3625.7	0.00842	0.00395	0.00239	0.00371	0.00239	0.00136	0.0137	0.01574	0.01539	0.03659	0.06371	0.19606	0.06114	0.02204	0.00427	0.01398	0.00842	0.00559	0.00759	0.00824
3623.77	0.00799	0.00338	0.00174	0.00315	0.00195	0.001	0.0136	0.01528	0.0151	0.03713	0.06396	0.19596	0.06208	0.02201	0.00405	0.01407	0.00797	0.00568	0.00708	0.00775
3621.84	0.00736	0.00275	0.00086438	0.00239	0.00133	0.000464038	0.01269	0.01373	0.01325	0.03653	0.06518	0.197	0.06449	0.0229	0.00442	0.01456	0.00786	0.00627	0.00684	0.00782
3619.92	0.00715	0.00283	0.000715376	0.00211	0.00118	0.000176972	0.01196	0.01282	0.01192	0.03609	0.0677	0.20083	0.0656	0.02392	0.00509	0.01497	0.00819	0.00685	0.00738	0.00877
3617.99	0.0075	0.00365	0.00172	0.00241	0.00182	0.000459405	0.01249	0.014	0.0128	0.03699	0.06955	0.20534	0.06372	0.02343	0.0051	0.01443	0.00808	0.00655	0.00778	0.00902
3616.06	0.00745	0.00399	0.00225	0.00236	0.00215	0.000784635	0.01315	0.01497	0.01373	0.03795	0.0695	0.20748	0.0623	0.0222	0.00435	0.01363	0.00734	0.00578	0.00722	0.00802
3614.13	0.00671	0.0035	0.00164	0.00183	0.00173	0.000761807	0.01301	0.01432	0.01343	0.03831	0.06969	0.20845	0.06313	0.02187	0.00379	0.01349	0.0069	0.00549	0.00657	0.00718
3612.2	0.00603	0.00279	0.000956506	0.00161	0.00124	0.000527587	0.01243	0.01329	0.01288	0.03869	0.07195	0.20926	0.0647	0.02251	0.00397	0.01389	0.00718	0.00598	0.0066	0.00703
3610.27	0.00609	0.00265	0.00095378	0.00196	0.00109	0.000431896	0.0122	0.01334	0.01305	0.03935	0.07511	0.21147	0.06517	0.02297	0.00452	0.01424	0.00769	0.00645	0.00714	0.00734
3608.34	0.00653	0.00307	0.00127	0.00244	0.0012	0.000636173	0.0126	0.01426	0.01405	0.04039	0.0775	0.21619	0.06483	0.0226	0.0046	0.01417	0.00775	0.00607	0.00747	0.00759
3606.42	0.00675	0.00347	0.00158	0.00277	0.00143	0.000950796	0.01314	0.01499	0.01515	0.04189	0.07882	0.22048	0.06495	0.02215	0.00405	0.01394	0.00744	0.0054	0.00723	0.00742
3604.49	0.00668	0.0034	0.00168	0.0028	0.00143	0.00102	0.01318	0.01484	0.01506	0.04267	0.07994	0.22275	0.06588	0.02242	0.00386	0.01403	0.00743	0.00533	0.00678	0.00734
3602.56	0.00666	0.00302	0.00162	0.00261	0.00113	0.00086338	0.01273	0.01418	0.01391	0.04228	0.0818	0.22459	0.06663	0.02323	0.00433	0.01433	0.00773	0.0056	0.00658	0.0077
3600.63	0.00713	0.00289	0.00182	0.00259	0.00105	0.000809129	0.01244	0.01415	0.01335	0.04209	0.0843	0.22658	0.06606	0.02389	0.00477	0.0144	0.00794	0.0057	0.00682	0.00827
3598.7	0.00787	0.00305	0.00211	0.00275	0.0013	0.000866443	0.01277	0.01493	0.01399	0.04305	0.08605	0.22856	0.06491	0.02386	0.00479	0.01415	0.00806	0.00575	0.00727	0.00869
3596.77	0.00806	0.0029	0.00189	0.0026	0.00119	0.000701238	0.01323	0.01516	0.01436	0.04398	0.08674	0.23065	0.06499	0.02363	0.00479	0.01402	0.00815	0.00587	0.00752	0.00864
3594.84	0.00752	0.00243	0.00148	0.00228	0.000771179	0.000372907	0.01343	0.01454	0.01387	0.0442	0.08797	0.23331	0.066	0.02372	0.00478	0.01403	0.00794	0.00565	0.00719	0.0079
3592.92	0.00705	0.00222	0.00144	0.00229	0.000756734	0.0002502	0.01343	0.01409	0.01346	0.04426	0.09027	0.23584	0.06634	0.02383	0.00453	0.01376	0.00749	0.00518	0.00653	0.00701
3590.99	0.00711	0.00235	0.00149	0.00248	0.00102	0.000290128	0.01328	0.01418	0.01354	0.04438	0.09234	0.23747	0.06636	0.02401	0.00457	0.01366	0.00746	0.00517	0.00645	0.00704
3589.06	0.00737	0.00252	0.00136	0.00251	0.00116	0.000253963	0.01302	0.01464	0.01379	0.0448	0.09358	0.24025	0.0666	0.02441	0.0053	0.01425	0.00809	0.00553	0.00698	0.00804
3587.13	0.00732	0.00263	0.00149	0.00238	0.00122	0.000322148	0.01297	0.01523	0.01413	0.0461	0.09413	0.24509	0.06645	0.02414	0.0056	0.01448	0.00846	0.00527	0.00707	0.00832
3585.2	0.00685	0.00257	0.0018	0.00218	0.00136	0.0005247	0.01301	0.01534	0.01429	0.04736	0.09558	0.24802	0.06635	0.02344	0.00483	0.01382	0.00792	0.0046	0.00669	0.00732
3583.27	0.00633	0.00236	0.00175	0.00191	0.00148	0.000606273	0.01293	0.01507	0.01417	0.0479	0.09828	0.24911	0.06653	0.02333	0.00411	0.01338	0.00737	0.00447	0.0066	0.00666
3581.34	0.0062	0.00239	0.00165	0.00191	0.0015	0.000796994	0.01309	0.01501	0.01424	0.04836	0.10086	0.25103	0.06616	0.02339	0.00369	0.01308	0.007	0.00462	0.00652	0.00654
3579.42	0.00636	0.00278	0.00177	0.00221	0.00144	0.00118	0.01365	0.01526	0.01472	0.04897	0.10244	0.25357	0.06549	0.02319	0.00341	0.01265	0.00657	0.0046	0.00615	0.00649
3577.49	0.00624	0.00297	0.00175	0.00229	0.00133	0.00132	0.014	0.01525	0.01499	0.04947	0.10347	0.25536	0.0656	0.02304	0.00339	0.01254	0.0063	0.00443	0.00574	0.00637
3575.56	0.00592	0.00277	0.00155	0.00212	0.00132	0.00116	0.01385	0.01489	0.01463	0.04987	0.10517	0.25743	0.06634	0.02342	0.00367	0.01302	0.00649	0.00445	0.00561	0.00634
3573.63	0.00593	0.00269	0.00154	0.00214	0.00146	0.00106	0.01372	0.01476	0.01412	0.05028	0.10769	0.26055	0.06663	0.02404	0.00407	0.01344	0.00676	0.00461	0.00559	0.00636
3571.7	0.00625	0.00286	0.00168	0.00228	0.00165	0.000996065	0.0137	0.01496	0.01395	0.05063	0.11021	0.26332	0.06627	0.02426	0.00443	0.01353	0.0067	0.00457	0.00544	0.00637
3569.77	0.00656	0.00298	0.00151	0.0022	0.00177	0.00076028	0.01336	0.01498	0.01405	0.05077	0.11254	0.26572	0.0662	0.02421	0.00488	0.01382	0.00676	0.00464	0.00557	0.00668
3567.84	0.00669	0.00293	0.000729814	0.00186	0.00171	0.000539666	0.0128	0.01446	0.01404	0.05068	0.11514	0.2696	0.06714	0.02441	0.0054	0.01443	0.00732	0.00537	0.00637	0.00751
3565.92	0.00683	0.00289	0.000134797	0.00171	0.00153	0.000649611	0.01289	0.01412	0.01387	0.05109	0.11774	0.27377	0.06808	0.02466	0.00549	0.0145	0.00778	0.00609	0.00699	0.00786
3563.99	0.00709	0.00279	0.000359506	0.00206	0.00145	0.000860809	0.01336	0.01452	0.0139	0.05216	0.11989	0.27511	0.06788	0.02462	0.00532	0.01405	0.00779	0.00599	0.00685	0.00732
3562.06	0.00735	0.00269	0.00078668	0.00254	0.00148	0.00107	0.01368	0.01523	0.01428	0.05337	0.12172	0.2753	0.06682	0.02431	0.00515	0.01357	0.00764	0.00547	0.00645	0.00663
3560.13	0.00747	0.0028	0.00116	0.00293	0.00156	0.00138	0.01397	0.01599	0.01498	0.05455	0.12297	0.27683	0.06555	0.02379	0.00476	0.01305	0.00729	0.0049	0.00596	0.00598
3558.2	0.00732	0.00293	0.00141	0.00297	0.00146	0.00152	0.01412	0.01632	0.01553	0.05549	0.12413	0.27932	0.06502	0.02345	0.00435	0.01265	0.00687	0.00455	0.00559	0.00545
3556.27	0.00698	0.00288	0.00136	0.00259	0.00109	0.0013	0.01375	0.01595	0.01535	0.0559	0.12583	0.28088	0.0653	0.02346	0.00429	0.01247	0.00676	0.00449	0.00557	0.00525
3554.34	0.00665	0.00259	0.00108	0.00205	0.000814367	0.000865878	0.01312	0.01539	0.01459	0.05597	0.12815	0.2822	0.06559	0.02363	0.00442	0.01232	0.00698	0.00458	0.00581	0.00539
3552.42	0.00641	0.00233	0.000933354	0.00183	0.000915123	0.00053533	0.01292	0.01533	0.0142	0.05643	0.13097	0.28424	0.06531	0.02376	0.00442	0.01206	0.00702	0.00448	0.006	0.00555
3550.49	0.0062	0.0025	0.00111	0.00218	0.00124	0.00058554	0.01331	0.01582	0.01461	0.05729	0.13343	0.28625	0.06492	0.02379	0.00439	0.01188	0.00664	0.00418	0.006	0.00553
3548.56	0.00575	0.00272	0.00129	0.00262	0.00131	0.000746134	0.01349	0.016	0.01487	0.05759	0.13513	0.28852	0.06517	0.02402	0.00473	0.01217	0.00642	0.00416	0.00598	0.00564
3546.63	0.00516	0.00246	0.00107	0.00258	0.000999156	0.000560108	0.01311	0.01539	0.01435	0.05709	0.13673	0.29104	0.06593	0.02466	0.00523	0.01274	0.00667	0.00447	0.00592	0.00601
3544.7	0.0052	0.00212	0.000787225	0.00232	0.000762054	0.000258193	0.01287	0.01477	0.01387	0.05699	0.139	0.29313	0.0664	0.02511	0.00525	0.01285	0.00703	0.00468	0.00576	0.00618
3542.77	0.00585	0.00221	0.000937992	0.0024	0.000794089	0.00035149	0.01326	0.01498	0.01419	0.05811	0.14161	0.29525	0.06604	0.02482	0.00489	0.01254	0.00709	0.00457	0.00569	0.00583
3540.84	0.00638	0.00234	0.00129	0.00272	0.000772101	0.000633342	0.01381	0.01558	0.01484	0.05968	0.14396	0.29756	0.06526	0.02419	0.00459	0.01229	0.00695	0.00441	0.00567	0.00546
3538.92	0.00657	0.00232	0.00145	0.00281	0.0007999	0.000761839	0.01412	0.01587	0.01517	0.06085	0.14632	0.29972	0.06496	0.02386	0.0044	0.0121	0.00684	0.00432	0.00557	0.00537
3536.99	0.00671	0.00227	0.00139	0.0025	0.00104	0.000874805	0.01416	0.01571	0.01505	0.06164	0.14898	0.30197	0.06521	0.02406	0.00432	0.01192	0.00665	0.00429	0.00553	0.0053
3535.06	0.00694	0.00228	0.00127	0.00214	0.0012	0.0011	0.01407	0.01561	0.01488	0.06221	0.1514	0.30438	0.06491	0.02424	0.00434	0.01175	0.00614	0.0042	0.00562	0.00507
3533.13	0.00709	0.00239	0.00112	0.00193	0.00108	0.0011	0.01384	0.01577	0.01488	0.06233	0.15312	0.30609	0.06371	0.02404	0.00444	0.01165	0.00564	0.00403	0.0057	0.00497
3531.2	0.00709	0.00247	0.00101	0.00188	0.0009022	0.000788402	0.01364	0.01585	0.01486	0.06212	0.15488	0.30697	0.06259	0.02399	0.00464	0.01174	0.00564	0.00412	0.00578	0.00531
3529.27	0.00695	0.00241	0.00104	0.00201	0.000810772	0.000578267	0.01368	0.01572	0.01469	0.06217	0.15734	0.30785	0.0626	0.02438	0.00486	0.01193	0.00611	0.00455	0.00588	0.00598
3527.34	0.00665	0.00234	0.00114	0.00209	0.000633382	0.000600045	0.01369	0.01547	0.01448	0.0626	0.15985	0.30963	0.0634	0.02466	0.00492	0.01194	0.00661	0.00471	0.0059	0.00639
3525.42	0.0064	0.00244	0.00128	0.00206	0.000387366	0.000775131	0.01354	0.01523	0.01431	0.06325	0.16181	0.31208	0.06362	0.02448	0.00473	0.01181	0.00681	0.00449	0.00584	0.00633
3523.49	0.00632	0.00256	0.0014	0.0021	0.000399605	0.00105	0.01364	0.01529	0.01436	0.06416	0.16376	0.31356	0.06297	0.02406	0.00443	0.01168	0.00659	0.00419	0.00569	0.00605
3521.56	0.00625	0.00252	0.00135	0.00209	0.000630791	0.00114	0.01411	0.01554	0.01465	0.0651	0.16606	0.31422	0.06238	0.02366	0.00428	0.01154	0.00609	0.0039	0.00547	0.00563
3519.63	0.00614	0.00241	0.00121	0.00193	0.000832603	0.00101	0.01446	0.01569	0.01489	0.06553	0.16828	0.31549	0.06244	0.02365	0.00431	0.01153	0.00572	0.00372	0.00535	0.00528
3517.7	0.00601	0.00241	0.00117	0.00176	0.00104	0.00103	0.01437	0.01587	0.0149	0.06565	0.17042	0.31657	0.06266	0.02415	0.0044	0.01162	0.00557	0.00361	0.00545	0.00512
3515.77	0.00584	0.00255	0.00126	0.00173	0.00125	0.00123	0.0142	0.01609	0.01483	0.06613	0.17284	0.31687	0.0625	0.0246	0.00442	0.01146	0.00556	0.00345	0.00564	0.00494
3513.84	0.00574	0.00272	0.00132	0.00175	0.00122	0.00132	0.01418	0.01615	0.01487	0.0669	0.17534	0.31764	0.06208	0.0246	0.00447	0.01113	0.00574	0.00335	0.0057	0.00482
3511.92	0.00581	0.00282	0.00133	0.00166	0.00101	0.00131	0.01418	0.01609	0.01507	0.06749	0.17761	0.31864	0.06168	0.02452	0.00478	0.011	0.00608	0.00344	0.0056	0.00509
3509.99	0.006	0.00297	0.00139	0.00172	0.000984655	0.00137	0.01417	0.0161	0.0152	0.0679	0.17958	0.31971	0.06125	0.02462	0.0051	0.01096	0.0063	0.0036	0.00531	0.00542
3508.06	0.00622	0.00306	0.00139	0.00192	0.00108	0.00139	0.01404	0.01602	0.01503	0.06822	0.18128	0.32223	0.06084	0.02468	0.00496	0.01079	0.00628	0.00369	0.0049	0.00539
3506.13	0.00632	0.00287	0.00118	0.00175	0.000876602	0.00118	0.01375	0.01565	0.01458	0.0683	0.18302	0.32488	0.06053	0.02454	0.00456	0.01063	0.00621	0.00373	0.00473	0.00532
3504.2	0.00628	0.00247	0.000827868	0.00119	0.000495317	0.000698757	0.01355	0.01526	0.01407	0.06836	0.18523	0.32515	0.06008	0.02427	0.00441	0.01055	0.00618	0.00372	0.00494	0.00547
3502.27	0.00625	0.00217	0.000710588	0.0011	0.000460554	0.000320823	0.01365	0.01528	0.01396	0.06897	0.18751	0.32352	0.05948	0.02415	0.00467	0.0105	0.00612	0.00367	0.0052	0.00548
3500.34	0.00638	0.00223	0.000911304	0.00168	0.000699265	0.000447238	0.01383	0.01561	0.01438	0.07009	0.18953	0.32265	0.05921	0.02421	0.00489	0.01053	0.00599	0.0036	0.00525	0.00533
3498.42	0.00665	0.00243	0.0011	0.00217	0.000913188	0.000893144	0.01396	0.01578	0.01471	0.07104	0.19167	0.32367	0.05938	0.02435	0.00474	0.01062	0.00584	0.00353	0.00526	0.00524
3496.49	0.00686	0.00263	0.00124	0.0022	0.00108	0.00133	0.01413	0.01576	0.01472	0.07159	0.19397	0.32528	0.05955	0.02451	0.00452	0.01058	0.0058	0.0035	0.00525	0.00509
3494.56	0.00688	0.00275	0.00144	0.00204	0.00109	0.00161	0.01432	0.0158	0.01487	0.07205	0.19637	0.32616	0.05926	0.02451	0.00446	0.01034	0.00582	0.00333	0.00522	0.00488
3492.63	0.00677	0.00271	0.00157	0.00208	0.000985947	0.00179	0.01439	0.01583	0.01504	0.0726	0.19894	0.32709	0.05865	0.02429	0.00432	0.0101	0.00561	0.00299	0.00522	0.00474
3490.7	0.00658	0.00262	0.00153	0.00229	0.000939476	0.00187	0.01438	0.01571	0.01478	0.07305	0.20146	0.32832	0.05795	0.024	0.00402	0.00987	0.00527	0.00276	0.00515	0.00463
3488.77	0.00631	0.0026	0.00149	0.00232	0.00093795	0.00179	0.01444	0.01567	0.01429	0.07331	0.20355	0.32856	0.05721	0.02391	0.00385	0.00967	0.00509	0.0029	0.00504	0.00457
3486.84	0.00612	0.00264	0.00154	0.00219	0.00099936	0.00168	0.01447	0.01575	0.01414	0.07361	0.2054	0.32749	0.05667	0.02412	0.00386	0.00973	0.00507	0.00332	0.00509	0.00471
3484.92	0.00606	0.00276	0.00158	0.00218	0.00111	0.00171	0.01442	0.01569	0.0144	0.07413	0.20725	0.32586	0.05647	0.02442	0.0039	0.00997	0.00521	0.00374	0.00525	0.00506
3482.99	0.00603	0.00287	0.00157	0.00234	0.00122	0.00176	0.01443	0.01559	0.0146	0.07478	0.20875	0.3246	0.05631	0.02456	0.00393	0.01006	0.00537	0.00392	0.00518	0.00525
3481.06	0.00609	0.00296	0.00157	0.0026	0.00145	0.00176	0.01446	0.01561	0.01458	0.07538	0.20969	0.3249	0.05582	0.02437	0.00397	0.00989	0.00527	0.00368	0.00471	0.00496
3479.13	0.00634	0.00305	0.00157	0.00279	0.00164	0.00184	0.01427	0.01557	0.01445	0.0758	0.21093	0.32613	0.05526	0.0242	0.00399	0.00962	0.00508	0.00327	0.00427	0.00452
3477.2	0.00667	0.00299	0.00157	0.00268	0.00154	0.0019	0.01397	0.01532	0.01421	0.07608	0.21333	0.32579	0.05503	0.02434	0.00395	0.00946	0.00507	0.00312	0.00422	0.00439
3475.27	0.00684	0.00275	0.00162	0.00243	0.00138	0.00179	0.01377	0.01509	0.01395	0.07635	0.2159	0.32332	0.05487	0.02434	0.00388	0.00943	0.00513	0.00324	0.00436	0.00441
3473.34	0.00671	0.00247	0.00154	0.00228	0.0014	0.00149	0.01354	0.01495	0.01391	0.07661	0.21756	0.32096	0.05428	0.02404	0.00388	0.00947	0.00517	0.00343	0.00472	0.00433
3471.42	0.00643	0.00219	0.00126	0.00201	0.00147	0.00117	0.01321	0.01469	0.01398	0.07672	0.21886	0.32053	0.0534	0.02384	0.00401	0.00947	0.00518	0.00353	0.00515	0.00427
3469.49	0.00633	0.00214	0.00119	0.00161	0.00153	0.00108	0.01312	0.01438	0.01396	0.07662	0.22023	0.32188	0.05277	0.02402	0.00421	0.00934	0.00518	0.00355	0.00532	0.00437
3467.56	0.00642	0.00235	0.00144	0.00144	0.00158	0.00129	0.01332	0.0143	0.01389	0.0764	0.22138	0.32283	0.05246	0.02434	0.00434	0.00919	0.00523	0.00349	0.00527	0.00452
3465.63	0.00655	0.00253	0.00155	0.00156	0.00149	0.00141	0.01349	0.01448	0.01386	0.07643	0.22251	0.32113	0.05202	0.02451	0.00425	0.00921	0.00527	0.00334	0.00511	0.00451
3463.7	0.00662	0.00262	0.0014	0.0017	0.00124	0.00132	0.01355	0.01469	0.01382	0.07689	0.22433	0.31826	0.05133	0.02444	0.00397	0.00936	0.00524	0.00333	0.00488	0.00435
3461.77	0.00655	0.00265	0.00126	0.00168	0.000959226	0.00124	0.01363	0.01456	0.01371	0.07738	0.22632	0.31631	0.0508	0.02409	0.00377	0.00935	0.00513	0.00335	0.00463	0.00414
3459.84	0.00627	0.00244	0.00114	0.00163	0.00072132	0.00109	0.01367	0.0141	0.01354	0.07758	0.22738	0.31458	0.0505	0.0236	0.0038	0.00921	0.00496	0.00316	0.00449	0.00397
3457.92	0.00589	0.00217	0.00112	0.00165	0.000640468	0.000800653	0.01363	0.0137	0.01344	0.0778	0.22822	0.31238	0.05007	0.02322	0.00391	0.00918	0.0048	0.00301	0.00464	0.00394
3455.99	0.0056	0.00232	0.00148	0.00182	0.00080728	0.000856168	0.01379	0.01371	0.01358	0.07835	0.23005	0.31061	0.04932	0.02306	0.00388	0.00911	0.00467	0.00308	0.00485	0.00386
3454.06	0.00546	0.00266	0.00197	0.00212	0.001	0.00121	0.01409	0.01398	0.01379	0.07894	0.23224	0.30985	0.04849	0.02312	0.00382	0.00874	0.00467	0.00316	0.00477	0.00366
3452.13	0.00528	0.00269	0.00194	0.00218	0.000940083	0.00126	0.01392	0.01404	0.0136	0.07905	0.23356	0.30943	0.04795	0.02326	0.00412	0.00844	0.00488	0.00322	0.00464	0.00375
3450.2	0.00509	0.00251	0.00145	0.00195	0.000779752	0.00104	0.01333	0.01358	0.0131	0.0787	0.2345	0.30862	0.04768	0.02338	0.00467	0.00862	0.00518	0.00335	0.00473	0.00432
3448.27	0.0052	0.00251	0.00121	0.00193	0.000853823	0.00101	0.01297	0.01301	0.01287	0.07839	0.23592	0.30729	0.04747	0.02341	0.00488	0.00911	0.00542	0.00347	0.00496	0.00486
3446.34	0.00569	0.00268	0.00151	0.00231	0.00108	0.00132	0.01311	0.013	0.01316	0.07859	0.23716	0.30552	0.0469	0.02317	0.0045	0.00941	0.00545	0.00334	0.00511	0.00485
3444.42	0.00618	0.00269	0.00178	0.00255	0.00105	0.00161	0.01338	0.01334	0.01351	0.07901	0.23742	0.30343	0.0459	0.02267	0.00396	0.00939	0.00522	0.00303	0.00512	0.00447
3442.49	0.00627	0.0025	0.00161	0.00235	0.000750802	0.0016	0.0134	0.01332	0.01335	0.07916	0.23744	0.30131	0.04515	0.02232	0.00353	0.00922	0.00483	0.00284	0.00503	0.00413
3440.56	0.00603	0.00224	0.00119	0.00201	0.000480321	0.00134	0.01309	0.0129	0.01278	0.0791	0.2382	0.29929	0.0451	0.02245	0.00325	0.00904	0.0046	0.00283	0.00484	0.00386
3438.63	0.00599	0.0021	0.000975435	0.00188	0.000477503	0.00107	0.0127	0.0126	0.01248	0.07925	0.23954	0.29729	0.04503	0.02273	0.00323	0.0089	0.00468	0.00278	0.00452	0.00363
3436.7	0.00649	0.00234	0.00118	0.00202	0.000797224	0.00115	0.01276	0.01276	0.01283	0.07986	0.24085	0.29522	0.04432	0.02257	0.00335	0.00878	0.00477	0.00263	0.00423	0.00362
3434.77	0.00705	0.00273	0.00159	0.00219	0.0012	0.00166	0.01327	0.01308	0.01337	0.08056	0.24176	0.29286	0.04337	0.02211	0.0034	0.00863	0.00465	0.00246	0.00418	0.0038
3432.84	0.00702	0.00276	0.00174	0.00215	0.00131	0.002	0.01344	0.01306	0.01345	0.08082	0.24219	0.29055	0.0425	0.02181	0.00332	0.0084	0.00432	0.00216	0.0041	0.00381
3430.92	0.00653	0.0024	0.0015	0.00202	0.00114	0.00189	0.01308	0.01283	0.01312	0.08051	0.24207	0.2887	0.04168	0.02155	0.00326	0.00812	0.00403	0.00188	0.00393	0.00362
3428.99	0.0061	0.00212	0.00129	0.00197	0.00102	0.00176	0.01291	0.01269	0.01286	0.08012	0.24181	0.28613	0.04117	0.02133	0.0033	0.0079	0.004	0.00199	0.00397	0.00355
3427.06	0.00586	0.00215	0.00141	0.00198	0.00102	0.0018	0.01313	0.01265	0.01282	0.08012	0.24238	0.28221	0.0408	0.02143	0.00327	0.00779	0.00416	0.00232	0.00417	0.00371
3425.13	0.0056	0.00234	0.00162	0.00207	0.00104	0.00198	0.0134	0.01261	0.01287	0.08027	0.24331	0.27859	0.04025	0.02166	0.00325	0.00775	0.00428	0.00247	0.00429	0.00403
3423.2	0.00531	0.00248	0.00164	0.00218	0.00111	0.0022	0.0135	0.01252	0.01292	0.08019	0.24331	0.27647	0.03968	0.02147	0.00339	0.00765	0.00421	0.0024	0.00423	0.0043
3421.27	0.00504	0.00252	0.00151	0.00207	0.0012	0.00223	0.01337	0.01235	0.01284	0.07995	0.24286	0.27514	0.03926	0.02092	0.00342	0.00748	0.00403	0.00227	0.00409	0.00431
3419.34	0.00501	0.00262	0.00159	0.00202	0.00126	0.00218	0.01327	0.01233	0.01279	0.07999	0.24316	0.27319	0.03873	0.02062	0.00318	0.0075	0.00396	0.00229	0.00409	0.00415
3417.42	0.00534	0.00278	0.00192	0.00228	0.00132	0.00228	0.01343	0.01256	0.01307	0.08035	0.2439	0.27039	0.03797	0.02068	0.00301	0.00766	0.00392	0.00249	0.00421	0.0041
3415.49	0.00564	0.0028	0.00195	0.00247	0.0013	0.00231	0.01346	0.01269	0.01341	0.08038	0.24437	0.26759	0.03725	0.02067	0.00315	0.00769	0.00378	0.00261	0.00421	0.00415
3413.56	0.00576	0.00266	0.00166	0.00229	0.0012	0.00212	0.01317	0.01245	0.01336	0.07989	0.24419	0.26482	0.03676	0.02039	0.0033	0.00747	0.00355	0.00241	0.00403	0.00404
3411.63	0.00593	0.00255	0.00151	0.00203	0.00113	0.0018	0.01274	0.01204	0.01297	0.0793	0.24357	0.26172	0.03634	0.01984	0.00303	0.00696	0.00332	0.00199	0.00377	0.00368
3409.7	0.00611	0.00244	0.00153	0.00197	0.00104	0.00149	0.01232	0.01169	0.01268	0.07915	0.24313	0.25887	0.03575	0.01915	0.00266	0.00647	0.00315	0.00164	0.00365	0.00336
3407.77	0.00619	0.00226	0.00157	0.00206	0.000920533	0.00138	0.01218	0.01155	0.01277	0.07952	0.24274	0.25619	0.035	0.0187	0.00264	0.00648	0.00306	0.00153	0.00373	0.00325
3405.84	0.00622	0.00218	0.00157	0.00217	0.000843283	0.00156	0.01236	0.01168	0.01301	0.07976	0.24227	0.25269	0.03423	0.01874	0.00272	0.00678	0.00301	0.00161	0.0038	0.00317
3403.92	0.00618	0.00223	0.00147	0.00218	0.000855809	0.00178	0.01242	0.01179	0.01297	0.07945	0.24169	0.24899	0.03357	0.01898	0.00255	0.00704	0.00305	0.00183	0.00387	0.00305
3401.99	0.00612	0.0022	0.00147	0.00217	0.000948724	0.00186	0.01216	0.01164	0.01273	0.0788	0.24082	0.24602	0.03295	0.01899	0.00241	0.00715	0.00312	0.00198	0.00396	0.00305
3400.06	0.00611	0.00216	0.00171	0.00234	0.00109	0.00189	0.01192	0.01142	0.01259	0.07821	0.23999	0.24306	0.03226	0.01866	0.00249	0.00708	0.00308	0.00206	0.00399	0.00316
3398.13	0.00603	0.00238	0.00204	0.00263	0.00126	0.00201	0.012	0.01135	0.01262	0.07812	0.23926	0.23987	0.03143	0.01825	0.00263	0.00686	0.00299	0.00211	0.00396	0.00323
3396.2	0.00575	0.00265	0.00223	0.00269	0.00147	0.00208	0.01214	0.0113	0.01265	0.07819	0.23834	0.23665	0.03049	0.01806	0.00264	0.00668	0.00299	0.00211	0.00391	0.00329
3394.27	0.00541	0.00274	0.00225	0.0026	0.00166	0.00191	0.012	0.01116	0.0126	0.07778	0.23738	0.23329	0.02989	0.01815	0.00256	0.00658	0.00306	0.00217	0.00383	0.0034
3392.34	0.00522	0.00284	0.00231	0.00263	0.00177	0.00172	0.01177	0.01119	0.0126	0.07732	0.23618	0.23047	0.02957	0.01827	0.00257	0.00635	0.00304	0.00228	0.00368	0.00347
3390.42	0.00513	0.00296	0.00228	0.00254	0.00164	0.00168	0.01165	0.01139	0.01261	0.07723	0.23467	0.22822	0.02922	0.01822	0.00259	0.00602	0.00301	0.00226	0.00356	0.00346
3388.49	0.00499	0.00287	0.00198	0.00214	0.00139	0.00176	0.01149	0.01142	0.0125	0.07705	0.23367	0.22553	0.02893	0.01793	0.00251	0.0059	0.00316	0.0022	0.00362	0.00346
3386.56	0.00495	0.00268	0.00178	0.00196	0.00138	0.00186	0.0114	0.01116	0.01247	0.07661	0.2333	0.22305	0.02874	0.01745	0.00254	0.00597	0.0033	0.00218	0.00369	0.00336
3384.63	0.00502	0.00243	0.00172	0.00215	0.00136	0.00176	0.01144	0.01076	0.01242	0.07606	0.23271	0.22182	0.02843	0.01701	0.00267	0.00598	0.0033	0.00216	0.00366	0.00313
3382.7	0.00513	0.00211	0.00167	0.00227	0.00103	0.00153	0.01139	0.01051	0.01213	0.07553	0.23156	0.22025	0.02784	0.01676	0.00258	0.00573	0.00321	0.00203	0.0036	0.00293
3380.77	0.00548	0.00196	0.00182	0.00221	0.000870838	0.00151	0.01133	0.01061	0.01194	0.07518	0.22999	0.21631	0.02696	0.01644	0.00229	0.00532	0.00306	0.00185	0.00352	0.00287
3378.85	0.00596	0.00217	0.00204	0.00222	0.00116	0.00164	0.01138	0.01088	0.01208	0.07504	0.22831	0.21123	0.026	0.016	0.00208	0.00513	0.00302	0.00176	0.00351	0.00295
3376.92	0.0061	0.00233	0.00198	0.0022	0.00135	0.00157	0.01129	0.01092	0.01216	0.07483	0.22692	0.20775	0.02532	0.01575	0.00191	0.0053	0.00315	0.00185	0.00356	0.00309
3374.99	0.00591	0.00206	0.00162	0.0019	0.00108	0.00126	0.011	0.01069	0.01189	0.07442	0.22577	0.20622	0.02485	0.01564	0.00171	0.00555	0.00327	0.00209	0.00356	0.00317
3373.06	0.00587	0.00176	0.00134	0.00158	0.000863726	0.00104	0.01084	0.01041	0.01158	0.07396	0.22439	0.20527	0.02442	0.01548	0.0016	0.00567	0.00329	0.00227	0.00347	0.00316
3371.13	0.0061	0.00175	0.00139	0.00168	0.000976883	0.00113	0.01097	0.01027	0.01159	0.07362	0.22233	0.20349	0.02399	0.0153	0.0016	0.00567	0.00323	0.00225	0.0034	0.00307
3369.2	0.00625	0.00193	0.00167	0.00203	0.00108	0.0013	0.0112	0.0104	0.01185	0.07343	0.21985	0.20031	0.02365	0.01517	0.00165	0.00568	0.00326	0.00209	0.00343	0.00299
3367.27	0.00611	0.00223	0.0019	0.00224	0.00105	0.00145	0.01138	0.01067	0.01216	0.07327	0.21817	0.19685	0.02342	0.01521	0.00174	0.00576	0.00337	0.00185	0.00353	0.00303
3365.35	0.0058	0.00249	0.00205	0.00225	0.00105	0.00163	0.01148	0.01072	0.01232	0.07285	0.21754	0.19409	0.02311	0.01536	0.0019	0.00573	0.00334	0.00172	0.00364	0.00313
3363.42	0.00549	0.00247	0.00202	0.00214	0.00123	0.00172	0.01132	0.01052	0.01219	0.07212	0.21653	0.19143	0.02262	0.01528	0.002	0.0055	0.00327	0.00176	0.00369	0.0031
3361.49	0.00515	0.0023	0.0018	0.00204	0.00153	0.00158	0.01092	0.01024	0.01199	0.07143	0.21465	0.18838	0.02205	0.0149	0.00192	0.00514	0.00337	0.00178	0.00361	0.00297
3359.56	0.00466	0.00219	0.00158	0.00198	0.00158	0.00135	0.01063	0.00997	0.01193	0.07102	0.21276	0.1851	0.02145	0.01443	0.00168	0.00479	0.00334	0.0017	0.00353	0.00292
3357.63	0.00429	0.00211	0.00144	0.0019	0.00125	0.00113	0.01056	0.00984	0.01184	0.0707	0.21121	0.18199	0.02091	0.01406	0.00156	0.00475	0.00301	0.00166	0.0035	0.00301
3355.7	0.00432	0.00207	0.00137	0.00185	0.000927775	0.000896444	0.0105	0.00995	0.01168	0.07037	0.20957	0.17945	0.02058	0.01387	0.00171	0.00504	0.00287	0.00171	0.00337	0.00313
3353.77	0.00455	0.00213	0.00142	0.00183	0.000936829	0.000738567	0.01042	0.01002	0.01153	0.06999	0.20772	0.17708	0.02033	0.0138	0.00186	0.0052	0.00307	0.00174	0.00323	0.00311
3351.85	0.00472	0.0023	0.00157	0.00179	0.00111	0.000794715	0.01054	0.00988	0.01149	0.06954	0.20598	0.17452	0.01989	0.01373	0.00182	0.00511	0.00322	0.00177	0.00322	0.00291
3349.92	0.0049	0.00249	0.00171	0.00182	0.00123	0.00103	0.01081	0.00974	0.01164	0.06916	0.20469	0.17225	0.01936	0.01363	0.00174	0.00499	0.00311	0.0019	0.00328	0.00276
3347.99	0.00513	0.00253	0.00176	0.00186	0.00125	0.00117	0.01091	0.00965	0.01178	0.06883	0.20389	0.17026	0.01911	0.01356	0.00165	0.00485	0.00286	0.00197	0.00332	0.00274
3346.06	0.0053	0.00236	0.00165	0.00177	0.00114	0.00103	0.01069	0.00955	0.01164	0.06827	0.20297	0.16799	0.01912	0.01352	0.00145	0.00475	0.00268	0.00178	0.00323	0.00275
3344.13	0.00546	0.00229	0.00151	0.00163	0.000924734	0.000828245	0.01039	0.00951	0.01134	0.06756	0.20137	0.16507	0.01899	0.01331	0.00116	0.00475	0.00252	0.0015	0.00296	0.00264
3342.2	0.00571	0.00251	0.0016	0.0016	0.000813949	0.000785978	0.01034	0.00948	0.01121	0.06705	0.19944	0.16185	0.01851	0.01291	0.000957971	0.00475	0.00235	0.00135	0.00276	0.0025
3340.27	0.00591	0.00273	0.00183	0.00171	0.000874289	0.000854934	0.0105	0.00941	0.01131	0.06671	0.1975	0.15945	0.01793	0.01264	0.000912259	0.00471	0.00233	0.00133	0.00281	0.00257
3338.35	0.00582	0.00278	0.00198	0.00184	0.000976472	0.000985856	0.01052	0.00943	0.01152	0.06637	0.19504	0.15787	0.01758	0.01258	0.000976309	0.00465	0.00237	0.00129	0.00293	0.00274
3336.42	0.00549	0.00272	0.00199	0.00189	0.00108	0.00117	0.01024	0.00955	0.01149	0.06595	0.1926	0.15642	0.01736	0.01259	0.00117	0.00462	0.00232	0.00131	0.00297	0.00285
3334.49	0.00526	0.00264	0.00191	0.00195	0.00126	0.00131	0.00995	0.00963	0.0112	0.06545	0.19146	0.15492	0.01709	0.01262	0.00148	0.00471	0.00219	0.00141	0.00301	0.0029
3332.56	0.00505	0.00257	0.00171	0.00215	0.00146	0.00133	0.00997	0.00953	0.01104	0.06511	0.19097	0.15298	0.01669	0.01252	0.00156	0.00481	0.00193	0.00133	0.00302	0.00276
3330.63	0.00476	0.00257	0.00151	0.00236	0.00148	0.00137	0.0102	0.00931	0.01117	0.06508	0.18973	0.15065	0.01613	0.01216	0.00129	0.00471	0.00175	0.00108	0.00299	0.00252
3328.7	0.00463	0.00267	0.00148	0.00238	0.00136	0.00145	0.01043	0.00908	0.01134	0.06518	0.18788	0.1482	0.01569	0.01181	0.00111	0.00441	0.0018	0.00101	0.00294	0.00247
3326.77	0.00466	0.00273	0.00155	0.00221	0.00124	0.00131	0.01052	0.00894	0.0114	0.06495	0.18612	0.14572	0.01567	0.0117	0.00107	0.00406	0.00184	0.0012	0.0027	0.00257
3324.85	0.00467	0.00263	0.00163	0.00215	0.0012	0.00106	0.01046	0.00903	0.0114	0.06424	0.18459	0.14377	0.01566	0.01168	0.000959904	0.00388	0.00171	0.00144	0.00231	0.00267
3322.92	0.00467	0.00249	0.0017	0.00227	0.00121	0.00119	0.01028	0.00925	0.01139	0.06351	0.18307	0.14241	0.01521	0.01148	0.000806427	0.00386	0.00159	0.00151	0.00223	0.00258
3320.99	0.00474	0.00234	0.00171	0.00239	0.00125	0.00151	0.01008	0.00938	0.01139	0.06306	0.18136	0.14057	0.01453	0.01117	0.000831577	0.00381	0.00165	0.00137	0.00253	0.00233
3319.06	0.00493	0.0022	0.00177	0.00248	0.00133	0.00165	0.01002	0.0094	0.01139	0.06265	0.17974	0.13807	0.01413	0.01115	0.00119	0.00387	0.00188	0.00121	0.00281	0.0022
3317.13	0.00513	0.00223	0.00191	0.00247	0.0014	0.00162	0.00998	0.00928	0.01119	0.06205	0.17875	0.13631	0.0142	0.01152	0.00163	0.00414	0.00213	0.00125	0.00299	0.00238
3315.2	0.00536	0.00244	0.00201	0.00237	0.00137	0.00155	0.00988	0.00911	0.01091	0.0615	0.17805	0.13546	0.01459	0.01166	0.00191	0.00443	0.00232	0.00145	0.00321	0.00283
3313.27	0.00574	0.00269	0.00199	0.00242	0.00128	0.00155	0.00985	0.00912	0.011	0.06129	0.17683	0.13404	0.01482	0.01132	0.00197	0.00455	0.00237	0.0017	0.00322	0.0032
3311.35	0.00597	0.00278	0.00186	0.00253	0.00116	0.00159	0.00984	0.0091	0.01124	0.06116	0.17535	0.1318	0.01438	0.01098	0.00182	0.00448	0.0023	0.00192	0.0029	0.00328
3309.42	0.0058	0.0026	0.00169	0.00245	0.00106	0.00151	0.0098	0.00887	0.01118	0.06077	0.17415	0.12986	0.01362	0.01088	0.0016	0.00433	0.00218	0.00196	0.00268	0.00321
3307.49	0.00555	0.00244	0.00167	0.00228	0.000952802	0.00145	0.00983	0.00873	0.01101	0.0603	0.17297	0.12832	0.01333	0.01083	0.00138	0.00408	0.00204	0.00168	0.00278	0.00301
3305.56	0.0055	0.00256	0.00185	0.00221	0.000829779	0.00156	0.00988	0.00878	0.01096	0.06001	0.17162	0.12611	0.01352	0.01064	0.00116	0.00377	0.00197	0.00134	0.00288	0.00269
3303.63	0.0055	0.0027	0.00207	0.00218	0.000823433	0.00163	0.00991	0.00881	0.01094	0.0598	0.17008	0.12317	0.01351	0.01032	0.00102	0.00372	0.002	0.00128	0.00275	0.00247
3301.7	0.00531	0.00256	0.00218	0.00211	0.000930116	0.0015	0.00989	0.00876	0.01098	0.0595	0.1685	0.12084	0.01302	0.01002	0.00113	0.00392	0.0021	0.00141	0.00271	0.00254
3299.77	0.00483	0.00228	0.00211	0.00202	0.000955259	0.00125	0.00972	0.00857	0.01102	0.05896	0.16726	0.11973	0.01241	0.00977	0.00142	0.00404	0.00224	0.00152	0.00271	0.00263
3297.85	0.00424	0.0022	0.0019	0.00188	0.000765584	0.00108	0.00926	0.00824	0.01079	0.0581	0.16618	0.11915	0.0121	0.00955	0.00168	0.00397	0.00221	0.00154	0.00254	0.00246
3295.92	0.0039	0.00238	0.00177	0.00173	0.000543	0.00119	0.00877	0.008	0.01041	0.05736	0.16482	0.11811	0.01202	0.0095	0.00189	0.00384	0.00197	0.00155	0.00258	0.00233
3293.99	0.0038	0.00252	0.00177	0.00154	0.000502966	0.00145	0.00857	0.00795	0.0102	0.057	0.16327	0.11628	0.01173	0.00948	0.0021	0.00368	0.00183	0.00166	0.00292	0.00249
3292.06	0.00366	0.0024	0.00168	0.00128	0.000561529	0.00153	0.00852	0.00783	0.0102	0.05647	0.16185	0.11412	0.01108	0.00923	0.00208	0.00352	0.00187	0.00188	0.00312	0.00273
3290.13	0.00353	0.00215	0.00139	0.00113	0.000562548	0.00133	0.0085	0.00757	0.01017	0.05567	0.16053	0.11224	0.01051	0.00893	0.00172	0.00349	0.00187	0.00197	0.00299	0.0027
3288.2	0.00362	0.00204	0.00118	0.00123	0.000514199	0.00108	0.00852	0.00749	0.01006	0.05518	0.15908	0.11109	0.01039	0.00888	0.00137	0.00354	0.00193	0.00177	0.00265	0.00255
3286.27	0.00402	0.00212	0.00131	0.00142	0.000567949	0.00104	0.00853	0.00776	0.01011	0.05513	0.15725	0.11037	0.01049	0.00901	0.00132	0.00356	0.00213	0.00148	0.00247	0.00261
3284.35	0.0045	0.00234	0.00174	0.0016	0.000772298	0.00125	0.0086	0.00807	0.01037	0.05524	0.15513	0.10917	0.01044	0.00904	0.00143	0.00361	0.0022	0.00128	0.00264	0.00283
3282.42	0.00487	0.00264	0.00211	0.00177	0.000990836	0.00145	0.00872	0.00816	0.01061	0.05529	0.15325	0.10694	0.01018	0.00883	0.00148	0.00356	0.00207	0.00124	0.00289	0.00283
3280.49	0.00512	0.00281	0.00214	0.00183	0.0011	0.0014	0.00861	0.00813	0.01068	0.05503	0.15192	0.10419	0.00979	0.00858	0.0015	0.00337	0.00213	0.00144	0.00303	0.00268
3278.56	0.00525	0.00287	0.0019	0.0018	0.00107	0.00128	0.00829	0.00806	0.01059	0.05443	0.15118	0.10228	0.00933	0.0085	0.00157	0.00331	0.00247	0.00179	0.00311	0.00269
3276.63	0.0053	0.00293	0.00168	0.00173	0.00101	0.00118	0.00813	0.00789	0.01047	0.05372	0.15063	0.10128	0.00883	0.00842	0.00152	0.00344	0.00253	0.00187	0.00303	0.00271
3274.7	0.00542	0.00281	0.0016	0.00161	0.00103	0.00109	0.00814	0.00766	0.01034	0.05318	0.14937	0.0995	0.00835	0.00812	0.00116	0.00348	0.00213	0.0016	0.00278	0.00256
3272.77	0.00542	0.00249	0.0016	0.00156	0.00109	0.00107	0.00805	0.00749	0.01033	0.05284	0.14752	0.09678	0.00806	0.00769	0.00071938	0.00332	0.00178	0.00125	0.00247	0.00242
3270.85	0.00515	0.00222	0.00158	0.00163	0.0011	0.00113	0.00799	0.00748	0.01045	0.05246	0.14589	0.09492	0.00789	0.00728	0.000575141	0.00302	0.00154	0.000912275	0.00225	0.00238
3268.92	0.00474	0.00215	0.00149	0.00164	0.00104	0.00119	0.00798	0.00743	0.01038	0.052	0.14437	0.09411	0.00778	0.007	0.000694683	0.00276	0.00133	0.000655637	0.0022	0.00233
3266.99	0.00435	0.00222	0.00135	0.00158	0.000973359	0.00118	0.00781	0.00722	0.01009	0.05156	0.14281	0.09294	0.00774	0.0069	0.000789042	0.00271	0.00138	0.000542646	0.00223	0.00225
3265.06	0.00406	0.0022	0.00139	0.00161	0.000972243	0.00107	0.00757	0.00708	0.00998	0.05111	0.14154	0.09107	0.00762	0.00688	0.000795915	0.0029	0.00166	0.000609557	0.0023	0.00227
3263.13	0.00398	0.00218	0.00171	0.0017	0.00102	0.00097894	0.00753	0.00715	0.01019	0.05068	0.14051	0.08902	0.00752	0.00684	0.000841667	0.00317	0.00195	0.000876449	0.00247	0.00232
3261.2	0.00405	0.00237	0.00198	0.00175	0.00103	0.00102	0.00765	0.00727	0.01034	0.05033	0.13941	0.08709	0.00746	0.00678	0.000910261	0.0033	0.00216	0.00117	0.00268	0.00228
3259.27	0.00404	0.00248	0.00192	0.00164	0.000951885	0.000946353	0.00764	0.00726	0.01008	0.0499	0.13775	0.0856	0.0071	0.00666	0.000917023	0.00319	0.0021	0.00129	0.00269	0.00223
3257.35	0.00408	0.00236	0.00178	0.0015	0.000830968	0.000609047	0.00743	0.00717	0.00972	0.04943	0.1356	0.08417	0.00643	0.00652	0.000871266	0.00298	0.00166	0.00114	0.00242	0.00211
3255.42	0.00427	0.00216	0.00172	0.0014	0.000689006	0.000242475	0.00717	0.00708	0.00969	0.04905	0.1338	0.08244	0.00582	0.00629	0.00075794	0.00286	0.00115	0.000859146	0.0021	0.00184
3253.49	0.00434	0.00191	0.00157	0.0013	0.000549745	0.000104748	0.0069	0.00697	0.00974	0.04856	0.13272	0.08086	0.0054	0.00601	0.000560139	0.00277	0.000926942	0.000724191	0.00195	0.00164
3251.56	0.00432	0.00176	0.00137	0.00133	0.000641844	0.000315689	0.00676	0.00686	0.00961	0.04802	0.13196	0.07938	0.00517	0.00597	0.000403272	0.00271	0.000949393	0.000717311	0.00191	0.00153
3249.63	0.00446	0.00177	0.00135	0.00156	0.000864822	0.000635718	0.00682	0.0068	0.00946	0.04761	0.13065	0.07778	0.00507	0.00604	0.000385879	0.00266	0.000969952	0.000621524	0.00192	0.00138
3247.7	0.00475	0.0018	0.00151	0.00185	0.000869216	0.000779124	0.00694	0.00686	0.00949	0.04727	0.12841	0.07621	0.00492	0.0059	0.000492792	0.00253	0.00101	0.00042157	0.00199	0.00132
3245.77	0.00505	0.00192	0.00177	0.00202	0.000864058	0.000834251	0.00705	0.0071	0.00976	0.04711	0.12613	0.0746	0.00471	0.00567	0.000616104	0.00241	0.00119	0.000307126	0.00205	0.00148
3243.85	0.0052	0.00207	0.00189	0.00193	0.00104	0.000879183	0.00707	0.00725	0.00992	0.04707	0.12456	0.07306	0.00448	0.00554	0.000605543	0.00232	0.0014	0.00044449	0.00201	0.00173
3241.92	0.00514	0.00217	0.00173	0.00169	0.00114	0.000934079	0.007	0.00707	0.00971	0.04687	0.1233	0.07194	0.00426	0.00544	0.000482159	0.00214	0.00136	0.000760548	0.00187	0.00185
3239.99	0.00487	0.00226	0.00158	0.00159	0.00113	0.00105	0.0069	0.00684	0.00941	0.04648	0.12182	0.07081	0.00408	0.0053	0.000361389	0.00191	0.000962277	0.000996222	0.00176	0.00181
3238.06	0.00445	0.00229	0.00167	0.00156	0.00109	0.00107	0.00667	0.00672	0.00931	0.04594	0.12023	0.06883	0.00392	0.00517	0.000292275	0.00172	0.000640578	0.00101	0.00177	0.00176
3236.13	0.00404	0.00228	0.00183	0.00141	0.000977979	0.000890621	0.0064	0.00674	0.0093	0.04528	0.11878	0.06642	0.00385	0.005	0.000336349	0.0018	0.000839027	0.000922426	0.00187	0.00182
3234.2	0.0038	0.00234	0.00193	0.00135	0.000857352	0.000697078	0.00643	0.0069	0.0093	0.0445	0.11742	0.0644	0.00388	0.0048	0.000518051	0.00219	0.00126	0.000919622	0.00198	0.00203
3232.27	0.00369	0.0024	0.00198	0.00144	0.000787988	0.000542785	0.00673	0.0069	0.00919	0.04364	0.11598	0.06251	0.00376	0.00463	0.000661159	0.00241	0.00137	0.000966372	0.00204	0.00223
3230.35	0.00366	0.00247	0.00194	0.0015	0.000821566	0.000478777	0.00696	0.00669	0.00905	0.04293	0.11436	0.06096	0.00337	0.00431	0.000687866	0.00228	0.00114	0.000944479	0.00199	0.00222
3228.42	0.00388	0.00263	0.00191	0.00162	0.000980425	0.000717036	0.00709	0.00662	0.00919	0.04256	0.1125	0.06012	0.00282	0.00377	0.00072686	0.00204	0.000898926	0.000852849	0.00196	0.00207
3226.49	0.00419	0.00273	0.0019	0.00182	0.00109	0.00115	0.00717	0.00675	0.00951	0.04236	0.11075	0.05909	0.00233	0.0034	0.000673496	0.00176	0.000783541	0.000790359	0.00199	0.00196
3224.56	0.00435	0.00263	0.00186	0.00201	0.00114	0.00137	0.0071	0.00689	0.00959	0.04206	0.10959	0.05742	0.00223	0.00345	0.000512419	0.00162	0.000803459	0.000893234	0.00199	0.00196
3222.63	0.0045	0.00259	0.00182	0.00205	0.00124	0.00128	0.00685	0.00695	0.00945	0.04168	0.10854	0.05605	0.00261	0.00372	0.000507811	0.00176	0.001	0.0011	0.0019	0.00204
3220.7	0.00469	0.00266	0.00169	0.00173	0.00109	0.00116	0.00656	0.00676	0.00918	0.04108	0.10661	0.05528	0.00279	0.00374	0.000606685	0.00183	0.00118	0.00116	0.00186	0.00213
3218.77	0.00476	0.00257	0.00141	0.00123	0.000559733	0.00107	0.00633	0.00638	0.00889	0.04022	0.10434	0.05435	0.0025	0.00353	0.000599209	0.00182	0.00127	0.0011	0.00206	0.00222
3216.85	0.00477	0.00228	0.00124	0.00101	0.000224738	0.000910177	0.00608	0.00617	0.00875	0.0396	0.10276	0.05263	0.00229	0.0036	0.000507885	0.00195	0.00149	0.00116	0.00243	0.00231
3214.92	0.00483	0.00189	0.00126	0.00107	0.000428427	0.000728108	0.00579	0.00618	0.00865	0.03919	0.10143	0.05031	0.00237	0.00393	0.000441072	0.00202	0.00169	0.00131	0.00257	0.00232
3212.99	0.00476	0.00156	0.00126	0.00115	0.000747857	0.00060682	0.00568	0.00624	0.00846	0.03853	0.10002	0.04844	0.00254	0.00405	0.000522467	0.00198	0.00175	0.00138	0.00247	0.00231
3211.06	0.00455	0.00148	0.00129	0.00127	0.000877078	0.000539903	0.00581	0.00638	0.00835	0.03788	0.09889	0.04752	0.00255	0.00388	0.000655248	0.00192	0.00171	0.00136	0.00253	0.00236
3209.13	0.00437	0.00168	0.00149	0.00144	0.000934043	0.000524552	0.00607	0.00662	0.00843	0.0377	0.09753	0.0467	0.00217	0.00349	0.000514683	0.00172	0.0014	0.00123	0.00257	0.00229
3207.2	0.00417	0.00197	0.00168	0.00161	0.000978305	0.000626834	0.0063	0.00678	0.00864	0.03779	0.09546	0.0455	0.00146	0.00303	0.000197091	0.00149	0.000823086	0.00099225	0.00224	0.00204
3205.27	0.00392	0.00215	0.00163	0.00176	0.001	0.000901065	0.00643	0.00675	0.00871	0.03761	0.0933	0.04439	0.000849072	0.00262	9.72e-05	0.00149	0.000373119	0.000603297	0.00176	0.00167
3203.35	0.0037	0.00216	0.00144	0.00177	0.00101	0.00117	0.00647	0.00653	0.0085	0.03698	0.09178	0.04355	0.00074083	0.00226	0.000237982	0.00155	0.000381973	0.00025527	0.00136	0.0013
3201.42	0.00354	0.00216	0.00135	0.00158	0.00102	0.00121	0.00653	0.00628	0.00831	0.03617	0.09076	0.04261	0.00108	0.00211	0.0004225	0.00158	0.000726796	0.00025944	0.00124	0.00123
3199.49	0.00337	0.00218	0.00143	0.00138	0.00112	0.00116	0.00652	0.00628	0.00841	0.03544	0.08961	0.04111	0.0012	0.00229	0.000553314	0.00163	0.000988366	0.000439853	0.0016	0.00152
3197.56	0.00313	0.00213	0.00162	0.00124	0.00128	0.00121	0.00641	0.00659	0.00857	0.03481	0.0882	0.03892	0.000863763	0.0024	0.000593649	0.00162	0.000937891	0.000361061	0.00201	0.00167
3195.63	0.00298	0.00207	0.00172	0.00111	0.00126	0.00118	0.0064	0.00678	0.00848	0.03421	0.08662	0.03676	0.000619772	0.002	0.000477052	0.00156	0.000712543	7.81e-05	0.00196	0.00133
3193.7	0.00315	0.00207	0.00165	0.00105	0.00112	0.00103	0.0065	0.0065	0.00817	0.03372	0.08481	0.03548	0.000658484	0.00142	0.000209081	0.00143	0.000518481	0	0.00166	0.000852014
3191.77	0.00356	0.00205	0.00158	0.00117	0.00108	0.000981572	0.0065	0.00612	0.00792	0.03337	0.08287	0.03464	0.000604035	0.00127	0	0.00118	0.000433741	0.000254669	0.00138	0.000680516
3189.85	0.00395	0.00208	0.00167	0.00138	0.00112	0.000954877	0.00642	0.00609	0.00793	0.03296	0.08117	0.03331	0.000374736	0.0015	6.58e-05	0.00101	0.000509613	0.000592225	0.00121	0.000815579
3187.92	0.00422	0.00208	0.00179	0.00144	0.00102	0.000811148	0.00628	0.00622	0.00793	0.03237	0.08008	0.03196	0.000275822	0.00168	0.000327133	0.00113	0.000743347	0.00081999	0.0014	0.00102
3185.99	0.00444	0.00193	0.00176	0.00136	0.00079305	0.000704118	0.00605	0.00622	0.00769	0.03175	0.07919	0.03168	0.000420214	0.00172	0.000431858	0.00129	0.000894783	0.000871415	0.00171	0.00104
3184.06	0.00458	0.00182	0.0016	0.00133	0.000719261	0.000708793	0.00588	0.00613	0.00741	0.03132	0.07767	0.03185	0.000621707	0.00177	0.000253469	0.00126	0.000770123	0.000704954	0.00165	0.000861547
3182.13	0.00464	0.00197	0.00151	0.00148	0.000812916	0.000793771	0.00585	0.006	0.00719	0.03108	0.07571	0.03124	0.000775815	0.0019	7.83e-05	0.00123	0.000549462	0.000558722	0.00146	0.000878698
3180.2	0.0046	0.0022	0.00145	0.00166	0.000870541	0.000989871	0.0058	0.00586	0.00705	0.03074	0.07412	0.02988	0.00075993	0.00197	0.000102133	0.00137	0.000391721	0.000585091	0.00145	0.00124
3178.27	0.00427	0.00227	0.00131	0.00159	0.00075812	0.00109	0.00572	0.00568	0.00702	0.03007	0.07305	0.02827	0.000394851	0.00173	0.000139818	0.00145	0.000226	0.000530374	0.00139	0.00151
3176.35	0.00376	0.00215	0.00126	0.00136	0.000595509	0.000929396	0.00565	0.00544	0.00699	0.02922	0.07185	0.02674	0	0.00123	5.78e-05	0.00132	7.35e-05	0.000359078	0.0012	0.00137
3174.42	0.00333	0.00201	0.0013	0.00123	0.000577276	0.000664342	0.00563	0.00533	0.00687	0.02854	0.07004	0.02533	3.94e-05	0.000898628	0	0.00117	4.1e-05	0.000308981	0.0012	0.00111
3172.49	0.00296	0.00186	0.00118	0.000983151	0.000580835	0.000475102	0.00554	0.0053	0.0066	0.02812	0.06827	0.02428	0.000397677	0.000952487	1.01e-06	0.00117	0.00012889	0.000312841	0.00142	0.0012
3170.56	0.00265	0.00171	0.00105	0.000592489	0.000496533	0.000451577	0.00533	0.00516	0.00631	0.02788	0.06711	0.02361	0.000553779	0.00101	6.58e-05	0.00124	0.000297112	0.000151574	0.00156	0.00156
3168.63	0.00259	0.00175	0.00129	0.00072047	0.000552768	0.000629967	0.00531	0.00519	0.00631	0.02765	0.06624	0.02272	0.000554968	0.000835227	0.000324671	0.00131	0.000560508	0	0.00163	0.00172
3166.7	0.00273	0.002	0.00163	0.00135	0.00078354	0.000764834	0.00548	0.00547	0.00646	0.02727	0.06508	0.02175	0.000731753	0.000788443	0.000720342	0.00143	0.000868338	0.000208971	0.00186	0.00166
3164.77	0.00275	0.00201	0.00152	0.00156	0.000794644	0.000496673	0.00547	0.00548	0.00635	0.02661	0.06346	0.02143	0.000824823	0.000968321	0.000933937	0.00161	0.00101	0.000635917	0.00208	0.00168
3162.85	0.0027	0.00166	0.00115	0.00126	0.000556405	4.81e-05	0.00529	0.00515	0.00611	0.02594	0.06194	0.02163	0.000611614	0.00105	0.000896656	0.00164	0.000946575	0.000825367	0.00209	0.0018
3160.92	0.00294	0.0015	0.00109	0.00115	0.00050603	0	0.00519	0.00496	0.00614	0.02565	0.06073	0.02153	0.000477501	0.000981506	0.000791865	0.00147	0.000866044	0.00071599	0.00205	0.00177
3158.99	0.00332	0.00164	0.00123	0.00122	0.000628828	0.000292233	0.00511	0.00496	0.00627	0.02539	0.0593	0.02088	0.000451391	0.000861081	0.000612188	0.00114	0.000728264	0.00052935	0.0019	0.00137
3157.06	0.00349	0.00159	0.00118	0.00108	0.00066995	0.000439019	0.00493	0.0048	0.00612	0.02472	0.05775	0.02032	0.000217649	0.000767166	0.000447509	0.000797394	0.000551799	0.000408402	0.00152	0.000900897
3155.13	0.00354	0.00142	0.00102	0.000928216	0.00063978	0.0003626	0.00478	0.00458	0.0058	0.02409	0.05685	0.02008	0	0.000824675	0.000544636	0.00077451	0.000601043	0.000405904	0.00115	0.000821458
3153.2	0.00365	0.00138	0.000971227	0.000940601	0.000554771	0.000399926	0.00481	0.0046	0.00553	0.02389	0.05654	0.01957	4.23e-05	0.00101	0.000764869	0.00104	0.000823639	0.000569963	0.00111	0.000910932
3151.27	0.00383	0.00145	0.00103	0.000993342	0.000485758	0.000634059	0.005	0.00483	0.00546	0.02373	0.05594	0.01834	0.000158042	0.0012	0.000739546	0.00131	0.000883336	0.000777935	0.00133	0.000893638
3149.35	0.00393	0.00149	0.00107	0.000958031	0.000433147	0.000690611	0.00513	0.00502	0.00553	0.02317	0.05481	0.01696	0.000237495	0.00134	0.000541466	0.0015	0.000673828	0.000847514	0.00148	0.000896677
3147.42	0.00369	0.00145	0.000917233	0.000820507	0.000256313	0.000374236	0.00504	0.00479	0.00547	0.0223	0.0535	0.01635	0.000546008	0.00134	0.000622679	0.00157	0.000456304	0.00090003	0.00154	0.000909283
3145.49	0.00318	0.00139	0.000696978	0.000698919	5.16e-05	3.77e-05	0.00484	0.00423	0.00521	0.02156	0.05248	0.01629	0.00104	0.00112	0.000878898	0.00149	0.000486556	0.000964996	0.00171	0.000799349
3143.56	0.00276	0.00148	0.000714953	0.000795141	3.3e-05	6.95e-05	0.00475	0.00389	0.005	0.02128	0.05181	0.016	0.00131	0.000815131	0.000860564	0.00138	0.000629647	0.000890421	0.00183	0.000665804
3141.63	0.0025	0.00164	0.000879504	0.00102	0.000209301	0.000213228	0.00475	0.00391	0.00503	0.02117	0.05076	0.01555	0.00112	0.000642999	0.000741699	0.0014	0.000692264	0.0007658	0.00177	0.000721481
3139.7	0.00221	0.00168	0.00089075	0.00109	0.000385587	0.000161486	0.00465	0.00395	0.0051	0.0208	0.04911	0.01537	0.000620276	0.000593533	0.000843363	0.00149	0.000745107	0.000723403	0.00156	0.00089531
3137.77	0.002	0.00161	0.000797297	0.00103	0.000426254	0.00022202	0.00441	0.00385	0.005	0.02023	0.04764	0.01535	0.000285327	0.000636872	0.00106	0.00142	0.000822096	0.000817263	0.00136	0.000902782
3135.85	0.00194	0.00153	0.000787214	0.000932619	0.000430402	0.000460292	0.00423	0.00379	0.00491	0.01987	0.04688	0.01502	0.000255972	0.000618848	0.00109	0.00115	0.000824222	0.000997833	0.00133	0.000638293
3133.92	0.00196	0.00145	0.0008777	0.000827911	0.000401458	0.000532338	0.00436	0.00374	0.00488	0.01991	0.04639	0.01382	0.000194401	0.000329622	0.000794581	0.000857934	0.000710231	0.00105	0.00124	0.000246347
3131.99	0.0021	0.00137	0.000859812	0.000836	0.000279021	0.000453662	0.00445	0.00372	0.00472	0.01999	0.04564	0.01202	0	0	0.000628799	0.00081199	0.000632368	0.000942901	0.00102	0
3130.06	0.00236	0.00136	0.00070147	0.00102	0.000285236	0.000412537	0.00433	0.00387	0.00456	0.01967	0.04469	0.01115	2.75e-05	5.25e-05	0.000911654	0.0011	0.000797431	0.000921784	0.00102	0.000107787
3128.13	0.00267	0.00148	0.00072437	0.00119	0.00044218	0.000401702	0.00434	0.00398	0.0046	0.01908	0.04361	0.01205	0.000529851	0.000434515	0.00119	0.00141	0.00104	0.000947068	0.00125	0.000479004
3126.2	0.00286	0.00168	0.000891201	0.00111	0.000483276	0.000412966	0.0043	0.0037	0.00462	0.0185	0.04244	0.01325	0.000945606	0.000651289	0.00108	0.00151	0.00107	0.000809565	0.00125	0.00073993
3124.27	0.00298	0.00179	0.000983863	0.000913386	0.000458985	0.000454971	0.00398	0.0033	0.00452	0.01797	0.04136	0.01305	0.000854364	0.000462154	0.000756172	0.0015	0.00099365	0.000616533	0.000884427	0.000715238
3122.35	0.00326	0.00173	0.0011	0.000910225	0.000520867	0.000436529	0.00387	0.00322	0.00441	0.01751	0.04033	0.01201	0.00048161	0.000271083	0.000517681	0.00146	0.000970191	0.000640171	0.000540506	0.000666384
3120.42	0.00347	0.00151	0.00112	0.000967015	0.000520437	0.000319814	0.00406	0.00323	0.00415	0.01714	0.03937	0.01163	0.000105994	0.000492491	0.000576921	0.00132	0.00105	0.000867344	0.000563593	0.000834685
3118.49	0.0033	0.00134	0.000844822	0.00078384	0.000303451	0.000162587	0.00395	0.00304	0.00375	0.01675	0.03867	0.01205	0	0.000826461	0.000750261	0.0013	0.00113	0.000974927	0.000903784	0.00118
3116.56	0.00294	0.00134	0.00054739	0.000599321	2.23e-05	6.57e-05	0.00345	0.00285	0.0036	0.01642	0.03814	0.01236	0.000321766	0.0009445	0.000826861	0.00153	0.00108	0.000845806	0.00133	0.00155
3114.63	0.00271	0.00144	0.000557796	0.000783345	0	0.000230876	0.00324	0.00279	0.0038	0.01632	0.03778	0.01208	0.000567148	0.000940721	0.000885186	0.00181	0.00107	0.000721066	0.00152	0.00165
3112.7	0.00271	0.00151	0.000831649	0.00119	0.000301158	0.000621668	0.0035	0.00289	0.00406	0.01617	0.03776	0.01138	0.000313848	0.000747638	0.000755584	0.00186	0.00114	0.000664133	0.00138	0.00141
3110.77	0.00271	0.00147	0.00109	0.00142	0.000566847	0.000807257	0.0037	0.00303	0.0041	0.01564	0.03772	0.0105	0.000125129	0.000415736	0.000500321	0.00163	0.00119	0.000563876	0.00121	0.00124
3108.85	0.00242	0.00141	0.00119	0.00124	0.000562781	0.00066112	0.00352	0.00298	0.00379	0.01504	0.03714	0.00966	0.00031189	0.000204488	0.000492835	0.00133	0.00125	0.000460399	0.0012	0.00126
3106.92	0.00198	0.00158	0.0013	0.000948435	0.00057515	0.000562063	0.00332	0.00283	0.00344	0.01494	0.03612	0.00893	0.000418572	9.3e-05	0.000589388	0.00117	0.00133	0.000512603	0.00132	0.00133
3104.99	0.00168	0.00183	0.00139	0.000909742	0.000760157	0.000621413	0.00347	0.00282	0.00341	0.01514	0.03497	0.00853	0.000390816	0.000123781	0.000523728	0.00116	0.00132	0.000748932	0.00153	0.00147
3103.06	0.00147	0.00179	0.00124	0.000953866	0.000914449	0.000586934	0.00374	0.00289	0.00353	0.01493	0.03374	0.00858	0.000411251	0.000393796	0.000439515	0.00114	0.00111	0.000945945	0.00157	0.00157
3101.13	0.00134	0.00159	0.00109	0.000856646	0.000928708	0.000375783	0.00377	0.00292	0.00349	0.01436	0.03242	0.0088	0.000363557	0.000644201	0.000554412	0.000966491	0.000828317	0.00102	0.00142	0.00152
3099.2	0.00138	0.00131	0.00103	0.000590952	0.000736708	0.000140529	0.00361	0.00281	0.00312	0.01398	0.03099	0.00903	0.000384617	0.000642091	0.000732423	0.000720618	0.000662768	0.00107	0.00138	0.00131
3097.27	0.00157	0.000976067	0.000806948	0.00023922	0.000376861	9.33e-05	0.00337	0.00245	0.00263	0.01369	0.02957	0.009	0.000594981	0.000539309	0.000718216	0.00063351	0.000552241	0.000962597	0.0014	0.0011
3095.35	0.00189	0.000891792	0.000612875	0.000102243	0.000153513	0.000318856	0.00315	0.00217	0.00248	0.01338	0.02867	0.00842	0.000628767	0.000516532	0.000597346	0.000714658	0.000373117	0.000660346	0.00139	0.001
3093.42	0.00238	0.00107	0.000776332	0.000254281	0.000282477	0.000684424	0.00317	0.00218	0.00281	0.0132	0.02843	0.00777	0.000373888	0.000479821	0.000527223	0.000759493	0.000219012	0.00046975	0.00143	0.0009233
3091.49	0.00289	0.00124	0.00106	0.000426198	0.000571311	0.000987818	0.00329	0.00219	0.00318	0.01293	0.02799	0.00762	9.99e-05	0.000343541	0.00046034	0.000692218	8.81e-05	0.000403989	0.00132	0.000805543
3089.56	0.00313	0.00137	0.00107	0.000532381	0.000748432	0.00107	0.00322	0.00201	0.00314	0.01234	0.02689	0.00756	4.22e-05	0.000237839	0.000441045	0.000639569	0	0.000304446	0.00111	0.000681453
3087.63	0.00306	0.00146	0.000827417	0.000563363	0.000804879	0.000885429	0.00301	0.0017	0.00281	0.01185	0.02594	0.00719	0.000274228	0.00033585	0.000633301	0.000645824	0.000139913	0.000328218	0.00107	0.000680752
3085.7	0.00286	0.00142	0.000667957	0.00047864	0.000835056	0.000649363	0.00284	0.00146	0.00265	0.01172	0.02569	0.0069	0.000455476	0.000590472	0.000824566	0.000632037	0.000399698	0.000492903	0.00109	0.000851556
3083.77	0.00256	0.00125	0.000680845	0.00037417	0.000907648	0.000579662	0.00271	0.00153	0.00265	0.01149	0.02571	0.00675	0.000435826	0.000623499	0.0007114	0.000555568	0.00045451	0.00057707	0.000968366	0.000899917
3081.85	0.00225	0.00104	0.000636644	0.000278697	0.000995764	0.000517358	0.00251	0.00169	0.00245	0.01099	0.02567	0.0065	0.00051211	0.000331696	0.000519445	0.000485067	0.000283093	0.00050958	0.000871685	0.00068499
3079.92	0.00201	0.000952665	0.000584266	0.000223449	0.00103	0.000402845	0.00227	0.00164	0.00231	0.01066	0.02542	0.00634	0.000561452	0.000103714	0.000476904	0.000512415	0.000118314	0.000357801	0.000896955	0.000407798
3077.99	0.00172	0.00107	0.00070823	0.000351049	0.000960835	0.000451626	0.00212	0.00148	0.00261	0.01059	0.02489	0.00633	0.000309493	9.29e-05	0.00050363	0.000501176	4.71e-05	0.000177293	0.000883028	0.000141342
3076.06	0.00128	0.0012	0.000752321	0.00056096	0.000691595	0.000573785	0.00212	0.0013	0.00298	0.01034	0.02418	0.00618	7.65e-05	0.000197723	0.000592495	0.000390636	0.000140729	5.48e-05	0.000827891	4.45e-05
3074.13	0.000931744	0.00115	0.000608578	0.000567179	0.000375216	0.000557857	0.00216	0.00123	0.00297	0.00983	0.02315	0.00593	0.000207072	0.000314987	0.000751372	0.000456265	0.000423447	0.00011217	0.000869113	0.000254545
3072.2	0.00076196	0.000936595	0.000496189	0.000339771	0.00026924	0.000388579	0.00211	0.00129	0.00266	0.00943	0.02187	0.00568	0.000555779	0.000319508	0.000894454	0.000653814	0.000546536	0.000302343	0.000842497	0.000433991
3070.27	0.00056882	0.000716117	0.000472191	0.000192545	0.000313822	0.000153087	0.00194	0.00124	0.00228	0.00922	0.02077	0.00528	0.000788912	0.000224161	0.000897287	0.000566534	0.000427668	0.000404488	0.000522246	0.000400336
3068.35	0.000578326	0.000739318	0.000587702	0.000330499	0.000445088	0.000152344	0.00194	0.00114	0.00219	0.00921	0.02015	0.00492	0.000751828	0.000127668	0.000666142	0.000201534	0.000343698	0.000275635	9.97e-05	0.000410543
3066.42	0.00101	0.000982748	0.000752197	0.000476729	0.000606011	0.000454001	0.00217	0.00108	0.00229	0.00927	0.02001	0.00485	0.000648017	0.000112177	0.000336738	0	0.000320458	0.000112971	0	0.000568904
3064.49	0.00154	0.00114	0.000713253	0.000452092	0.000665495	0.000656704	0.00227	0.000987164	0.00219	0.00912	0.01996	0.00497	0.000616535	0.000138245	0.000204819	6.94e-05	0.000290982	0.000176134	0.000244252	0.000726029
3062.56	0.00198	0.00124	0.000587615	0.000579257	0.000718775	0.0006204	0.00215	0.000971968	0.00202	0.00875	0.01962	0.00523	0.000512694	0.000222368	0.000309918	0.000175826	0.000296344	0.000323415	0.000517688	0.000823326
3060.63	0.00235	0.00131	0.000642585	0.000922518	0.000746273	0.00048907	0.00208	0.00113	0.00208	0.00848	0.01914	0.00543	0.000479722	0.000416253	0.000456137	0.000298309	0.000357691	0.000317973	0.000732295	0.000898688
3058.7	0.0026	0.00125	0.000920331	0.0012	0.000534615	0.000409415	0.00209	0.00143	0.00235	0.00853	0.01859	0.00508	0.00074084	0.00047871	0.000635139	0.000452107	0.000397073	0.000227319	0.000857099	0.000912865
3056.77	0.00279	0.00116	0.00117	0.00134	0.000212357	0.000504669	0.00209	0.00171	0.00261	0.00869	0.01784	0.00435	0.000971828	0.000398563	0.000901409	0.000398057	0.000383026	0.000263333	0.000788628	0.000854557
3054.85	0.00278	0.0011	0.00107	0.0013	7.95e-05	0.000645457	0.0021	0.00172	0.00249	0.00855	0.01712	0.00398	0.000843757	0.000432663	0.00105	0.000174572	0.000389156	0.000369501	0.000692165	0.000778582
3052.92	0.00251	0.00109	0.000817483	0.0011	0.000122037	0.000714016	0.00203	0.00149	0.00215	0.00815	0.01686	0.00419	0.000720067	0.000551834	0.000889394	0.000179299	0.000464055	0.000398183	0.000690749	0.000696365
3050.99	0.00213	0.00101	0.000740209	0.000870943	0.000151401	0.000720046	0.00166	0.00115	0.00201	0.00773	0.01681	0.00436	0.000812117	0.000677844	0.000511077	0.00035872	0.000487985	0.000406949	0.000721088	0.000580522
3049.06	0.00174	0.000781447	0.000794295	0.000587991	0.000183619	0.000637589	0.00112	0.000980659	0.00206	0.00751	0.0163	0.00375	0.000746273	0.000776958	0.000101535	0.000266709	0.000331968	0.000443201	0.000761954	0.000562998
3047.13	0.00138	0.000625602	0.000847096	0.000300296	0.000280061	0.000522841	0.000932092	0.00116	0.0021	0.00753	0.01532	0.0031	0.00057177	0.000699702	0	5.64e-05	0.000252051	0.000558668	0.00082243	0.000797571
3045.2	0.00109	0.000629009	0.00083839	0.000313694	0.000351227	0.000402986	0.00109	0.00139	0.00201	0.00747	0.01448	0.0034	0.000583383	0.000350007	0.000277636	0.000145629	0.000376765	0.000632955	0.000866455	0.00099136
3043.27	0.000866935	0.000691902	0.000803739	0.000543963	0.000399028	0.000266515	0.00123	0.00136	0.00192	0.00725	0.01403	0.00377	0.000617586	0	0.000555733	0.000273909	0.000384072	0.000458422	0.000829992	0.000838682
3041.35	0.000704089	0.000799913	0.000809823	0.000584433	0.000402594	0.000166523	0.00128	0.0012	0.0019	0.00702	0.01362	0.00317	0.000493867	0	0.000558904	0.00013028	0.000228994	0.000245683	0.000843239	0.000513129
3039.42	0.000539042	0.000866263	0.000817785	0.000364177	0.000305269	0.000189336	0.00135	0.00114	0.00188	0.00673	0.01296	0.00208	0.000330003	0.000126407	0.000515115	1.3e-05	0.000196046	0.000273828	0.00106	0.000347583
3037.49	0.000400935	0.000844255	0.000817673	0.000159984	0.000206182	0.000381455	0.00143	0.00125	0.00178	0.00631	0.01233	0.00154	0.000309579	8.56e-05	0.00053794	0.000167987	0.000331741	0.000532264	0.00124	0.00049348
3035.56	0.000426465	0.000829684	0.000805518	0.000102069	0.000143282	0.00057509	0.00144	0.00134	0.00157	0.00585	0.01198	0.00241	0.000466776	9.26e-05	0.000538466	0.00041555	0.00047526	0.000918268	0.00117	0.000735184
3033.63	0.000729067	0.000952956	0.000745195	0.000135696	0.000214898	0.000630726	0.00152	0.0013	0.00138	0.00547	0.01169	0.00405	0.000716837	0.000314087	0.00050168	0.000546662	0.000582085	0.00123	0.001	0.000768673
3031.7	0.0013	0.00121	0.000717711	0.000220556	0.000525902	0.000678427	0.00172	0.00125	0.00149	0.00528	0.01127	0.00449	0.000875494	0.00046517	0.00042735	0.000496687	0.00065033	0.00122	0.000941727	0.000610095
3029.77	0.0018	0.0013	0.00070962	0.00019036	0.000764874	0.000786608	0.00175	0.00106	0.00176	0.00525	0.01056	0.00364	0.000767153	0.000331074	0.000364673	0.00037906	0.000567128	0.000917955	0.00093672	0.00044753
3027.85	0.00192	0.00106	0.000620057	5.39e-05	0.000714577	0.000906437	0.00157	0.000724898	0.00176	0.00516	0.00949	0.00306	0.000498952	0.000119597	0.000325041	0.000385605	0.00029328	0.000545185	0.000803407	0.000421221
3025.92	0.0019	0.000775129	0.000570403	0.000122076	0.000537459	0.000979019	0.00149	0.000596126	0.00145	0.00498	0.00844	0.00301	0.000366947	5.77e-05	0.000230691	0.000477474	5.23e-05	0.000264198	0.000510241	0.000487851
3023.99	0.00186	0.000560202	0.000577203	0.000300836	0.000267899	0.000849128	0.00146	0.000670956	0.00115	0.00475	0.00772	0.00294	0.000544171	8.64e-05	0.000157025	0.00050319	4.24e-05	0.000168403	0.00030412	0.000390717
3022.06	0.00164	0.000347168	0.000480593	0.000208268	0	0.0005787	0.00128	0.000767318	0.00113	0.00446	0.00717	0.00267	0.000810028	6.06e-05	0.000169032	0.000468533	0.000146803	9.8e-05	0.00037607	0.000106201
3020.13	0.00138	0.000281483	0.00041485	0	1.24e-06	0.000470673	0.00123	0.000968286	0.00134	0.00416	0.00678	0.00214	0.000716826	3.3e-05	0.00021003	0.000442601	0.000261995	0	0.000590654	0
3018.2	0.00123	0.000380843	0.000451287	2.06e-06	0.000174955	0.000493373	0.00141	0.00108	0.0014	0.00383	0.00655	0.00168	0.00027595	0.000122204	0.000297989	0.000493439	0.000391492	0.000124081	0.00070891	0.000185744
3016.28	0.000940198	0.000373867	0.000283821	5.46e-05	0.000182488	0.000424875	0.00131	0.000785449	0.00108	0.00332	0.00629	0.00188	0	0.000270382	0.000418983	0.000661491	0.000529982	0.000465473	0.000664258	0.000428262
3014.35	0.000502665	0.000298036	0	8.36e-05	0.000101825	0.000392933	0.000804879	0.000427378	0.000688668	0.00282	0.00606	0.00231	5.5e-05	0.000334859	0.000460063	0.000790754	0.000669417	0.000701938	0.000525871	0.000572328
3012.42	0.000251252	0.000406993	2.6e-05	0.000193763	0.00013906	0.000533293	0.000385383	0.000459247	0.000622629	0.00268	0.00557	0.00171	0.000112812	0.000195697	0.000296744	0.0006875	0.000628229	0.000691692	0.000324958	0.000593608
3010.49	0.000275008	0.000568847	0.000264344	0.000215032	0.00018674	0.000685529	0.000370222	0.000699972	0.000813456	0.00277	0.00458	0.000790335	0	0	5.56e-05	0.000433945	0.000361556	0.000600384	0.00021042	0.000542148
3008.56	0.000332537	0.000553964	0.00041684	0.000194067	0.000228576	0.000782083	0.000683923	0.000697524	0.000952755	0.0027	0.00407	0.00122	0	6.75e-05	0.000113104	0.000274297	0.000202953	0.000533812	0.000409328	0.000589975
3006.63	0.000207192	0.000482211	0.000465773	0.00021871	0.000365767	0.000826912	0.000935538	0.000439388	0.000939264	0.00237	0.00426	0.00222	0.000302459	0.00029684	0.000432112	0.000255972	0.000284372	0.000386364	0.00068082	0.000744777
3004.7	0	0.000580362	0.000488195	0.000132333	0.00048516	0.000788294	0.000861295	0.00035558	0.000898654	0.00212	0.00417	0.00237	0.000459572	0.000273793	0.000541678	0.000164937	0.000281665	0.000173134	0.000512444	0.000694062
3002.78	1.3e-05	0.000689743	0.00046493	7.74e-05	0.000588898	0.000768575	0.000661249	0.00055622	0.000906543	0.00213	0.00363	0.00208	0.00037311	9.28e-05	0.00027557	1.66e-05	5.81e-05	8.22e-05	7.54e-05	0.000333999
3000.85	0.0002507	0.000570573	0.000316544	0.000194618	0.000776288	0.000863061	0.00056668	0.000746169	0.000860881	0.00212	0.0032	0.00199	0.000358174	2.77e-05	0	4.74e-05	0	0.000192116	0	2.29e-05
2998.92	0.000528088	0.000427587	0.000124455	0.000248222	0.000890014	0.000995866	0.000610424	0.000794199	0.000717881	0.00197	0.00296	0.00216	0.000379508	2.91e-05	3.84e-05	0.000134176	0.00023221	0.000335672	0.000181731	0
2996.99	0.000786941	0.000339411	0	0.000103786	0.000806073	0.000949597	0.000592745	0.000632517	0.000485031	0.00176	0.00252	0.00252	0.000424892	2.09e-06	0.00020154	0.000145013	0.000332478	0.000325963	0.00020811	0.000116953
2995.06	0.00102	0.000242084	0	0	0.00062055	0.000707641	0.000372403	0.00033572	0.000281015	0.00164	0.00194	0.00235	0.000508631	6.34e-05	0.000180732	0.000207631	0.000185	0.000234312	0.000268314	0.000230709
2993.13	0.0012	0.00027338	0.000143085	0.00012856	0.000377289	0.000503367	0.000176157	0.000166953	0.000373375	0.00169	0.00137	0.00111	0.000482192	0.000234034	0.000165988	0.000309543	0.000106744	0.000196164	0.000575244	0.000282097
2991.2	0.00125	0.000300096	0.000170567	0.000367675	0.00011025	0.000382849	8.41e-05	0.000163224	0.000650558	0.00163	0.000664592	0	0.000409409	0.000323446	0.000329164	0.000394141	0.000150254	0.000216167	0.000759695	0.00028218
2989.28	0.001	0.000150603	5.55e-05	0.000442296	0	0.000280387	1.3e-05	0.000145763	0.000636859	0.00116	0.000118062	0	0.00031806	0.0003001	0.000387078	0.00040041	0.000165243	0.000213856	0.000543706	0.00022236
2987.35	0.000484557	0	0	0.000227463	0	0.000143116	0	1.52e-05	0.000259266	0.000394833	0	0.000165015	0.000146334	0.000206138	0.000186264	0.000228081	0.000111626	9.74e-05	0.000166994	0.000100336
2985.42	0	0	0	0	0	0	0	0	0	0	0	0	0	0	0	0	0	0	0	0

## Sheet: Fig 1f
Bulk		Channels
ω(cm-1)	A(a.u.)	ω(cm-1)	A(a.u.)
3897.63	0	3897.63	0
3895.7	0	3895.7	0.01105
3893.77	0	3893.77	0.01708
3891.84	0.000103851	3891.84	0.01717
3889.91	0.00439	3889.91	0.01288
3887.99	0.00905	3887.99	0.00981
3886.06	0.01559	3886.06	0.0143
3884.13	0.02293	3884.13	0.0233
3882.2	0.02618	3882.2	0.01826
3880.27	0.01881	3880.27	0.00256
3878.34	0.00757	3878.34	0
3876.41	0.00819	3876.41	0.0055
3874.49	0.0232	3874.49	0.00725
3872.56	0.03671	3872.56	0.00861
3870.63	0.03199	3870.63	0.01279
3868.7	0.01955	3868.7	0.01329
3866.77	0.01898	3866.77	0.0126
3864.84	0.0277	3864.84	0.01431
3862.91	0.03177	3862.91	0.01505
3860.99	0.02979	3860.99	0.01466
3859.06	0.02934	3859.06	0.01558
3857.13	0.03059	3857.13	0.01489
3855.2	0.02971	3855.2	0.00744
3853.27	0.02315	3853.27	0.00276
3851.34	0.01931	3851.34	0.01021
3849.41	0.02098	3849.41	0.0145
3847.49	0.02348	3847.49	0.01482
3845.56	0.02354	3845.56	0.01457
3843.63	0.02092	3843.63	0.01531
3841.7	0.01787	3841.7	0.01629
3839.77	0.01722	3839.77	0.01595
3837.84	0.02148	3837.84	0.01611
3835.91	0.02675	3835.91	0.01785
3833.99	0.02854	3833.99	0.01911
3832.06	0.02721	3832.06	0.01954
3830.13	0.02568	3830.13	0.01922
3828.2	0.02631	3828.2	0.01725
3826.27	0.02744	3826.27	0.01345
3824.34	0.02561	3824.34	0.0114
3822.41	0.02259	3822.41	0.01423
3820.49	0.02562	3820.49	0.01905
3818.56	0.0313	3818.56	0.02035
3816.63	0.03103	3816.63	0.01912
3814.7	0.02697	3814.7	0.01752
3812.77	0.0259	3812.77	0.01765
3810.84	0.02721	3810.84	0.01851
3808.91	0.02852	3808.91	0.01852
3806.99	0.02888	3806.99	0.0185
3805.06	0.02723	3805.06	0.01983
3803.13	0.02413	3803.13	0.02185
3801.2	0.02404	3801.2	0.02351
3799.27	0.02689	3799.27	0.02327
3797.34	0.02734	3797.34	0.02205
3795.41	0.02601	3795.41	0.02177
3793.49	0.02528	3793.49	0.02242
3791.56	0.02565	3791.56	0.02248
3789.63	0.02697	3789.63	0.02157
3787.7	0.02799	3787.7	0.02082
3785.77	0.02713	3785.77	0.02143
3783.84	0.02513	3783.84	0.02312
3781.91	0.0243	3781.91	0.02414
3779.99	0.02479	3779.99	0.02318
3778.06	0.02514	3778.06	0.02174
3776.13	0.02444	3776.13	0.02223
3774.2	0.02338	3774.2	0.02419
3772.27	0.0236	3772.27	0.02562
3770.34	0.02563	3770.34	0.02481
3768.41	0.02668	3768.41	0.02301
3766.49	0.02504	3766.49	0.02284
3764.56	0.02337	3764.56	0.02465
3762.63	0.02402	3762.63	0.02662
3760.7	0.02617	3760.7	0.02665
3758.77	0.02713	3758.77	0.02519
3756.84	0.0253	3756.84	0.02475
3754.91	0.02295	3754.91	0.02547
3752.99	0.02253	3752.99	0.02657
3751.06	0.0249	3751.06	0.02707
3749.13	0.02657	3749.13	0.02644
3747.2	0.02637	3747.2	0.02664
3745.27	0.02634	3745.27	0.02877
3743.34	0.02712	3743.34	0.03048
3741.42	0.02783	3741.42	0.02956
3739.49	0.02789	3739.49	0.02785
3737.56	0.02684	3737.56	0.02678
3735.63	0.02534	3735.63	0.02767
3733.7	0.02566	3733.7	0.02942
3731.77	0.02695	3731.77	0.02955
3729.84	0.02696	3729.84	0.02921
3727.92	0.02576	3727.92	0.02995
3725.99	0.02521	3725.99	0.03189
3724.06	0.0268	3724.06	0.03264
3722.13	0.02839	3722.13	0.03138
3720.2	0.02745	3720.2	0.03074
3718.27	0.02537	3718.27	0.03184
3716.34	0.02459	3716.34	0.03375
3714.42	0.02549	3714.42	0.03504
3712.49	0.02691	3712.49	0.03433
3710.56	0.02653	3710.56	0.03314
3708.63	0.02502	3708.63	0.03449
3706.7	0.02512	3706.7	0.03668
3704.77	0.02695	3704.77	0.03746
3702.84	0.02865	3702.84	0.03633
3700.92	0.02815	3700.92	0.03525
3698.99	0.02662	3698.99	0.0361
3697.06	0.02681	3697.06	0.03816
3695.13	0.0289	3695.13	0.03979
3693.2	0.03041	3693.2	0.04023
3691.27	0.02988	3691.27	0.0404
3689.34	0.02902	3689.34	0.04168
3687.42	0.03078	3687.42	0.04285
3685.49	0.03333	3685.49	0.04255
3683.56	0.03454	3683.56	0.04192
3681.63	0.03403	3681.63	0.04215
3679.7	0.0325	3679.7	0.04346
3677.77	0.03153	3677.77	0.04483
3675.84	0.03332	3675.84	0.0448
3673.92	0.03579	3673.92	0.0445
3671.99	0.0355	3671.99	0.04551
3670.06	0.03509	3670.06	0.04763
3668.13	0.03804	3668.13	0.04912
3666.2	0.04162	3666.2	0.0488
3664.27	0.04309	3664.27	0.0477
3662.34	0.04233	3662.34	0.04726
3660.42	0.04154	3660.42	0.04841
3658.49	0.04312	3658.49	0.05008
3656.56	0.04694	3656.56	0.04987
3654.63	0.04915	3654.63	0.04827
3652.7	0.0485	3652.7	0.04766
3650.77	0.04772	3650.77	0.04847
3648.84	0.05126	3648.84	0.04952
3646.92	0.05593	3646.92	0.04898
3644.99	0.05694	3644.99	0.0487
3643.06	0.05661	3643.06	0.04971
3641.13	0.05766	3641.13	0.05155
3639.2	0.06046	3639.2	0.05257
3637.27	0.06293	3637.27	0.05217
3635.34	0.06367	3635.34	0.05162
3633.42	0.06311	3633.42	0.05199
3631.49	0.06276	3631.49	0.05325
3629.56	0.0652	3629.56	0.05398
3627.63	0.06982	3627.63	0.05304
3625.7	0.07204	3625.7	0.05277
3623.77	0.07284	3623.77	0.05352
3621.84	0.07399	3621.84	0.05424
3619.92	0.07635	3619.92	0.05391
3617.99	0.07845	3617.99	0.05315
3616.06	0.07896	3616.06	0.05359
3614.13	0.07947	3614.13	0.05492
3612.2	0.08113	3612.2	0.05585
3610.27	0.08334	3610.27	0.05567
3608.34	0.08567	3608.34	0.05548
3606.42	0.08749	3606.42	0.05624
3604.49	0.08862	3604.49	0.05713
3602.56	0.0903	3602.56	0.05736
3600.63	0.09264	3600.63	0.05701
3598.7	0.09417	3598.7	0.05664
3596.77	0.09474	3596.77	0.05663
3594.84	0.09568	3594.84	0.05704
3592.92	0.09742	3592.92	0.05741
3590.99	0.09893	3590.99	0.05728
3589.06	0.09987	3589.06	0.05708
3587.13	0.1012	3587.13	0.05765
3585.2	0.10355	3585.2	0.0586
3583.27	0.10611	3583.27	0.05887
3581.34	0.10825	3581.34	0.05833
3579.42	0.10995	3579.42	0.05763
3577.49	0.11162	3577.49	0.05755
3575.56	0.11359	3575.56	0.05808
3573.63	0.11555	3573.63	0.05874
3571.7	0.11723	3571.7	0.05902
3569.77	0.11877	3569.77	0.05871
3567.84	0.12061	3567.84	0.05838
3565.92	0.12317	3565.92	0.05856
3563.99	0.12589	3563.99	0.05856
3562.06	0.12823	3562.06	0.05822
3560.13	0.12996	3560.13	0.05788
3558.2	0.13156	3558.2	0.05785
3556.27	0.13328	3556.27	0.05814
3554.34	0.13497	3554.34	0.05822
3552.42	0.13693	3552.42	0.05773
3550.49	0.13905	3550.49	0.0572
3548.56	0.14117	3548.56	0.05733
3546.63	0.1436	3546.63	0.05797
3544.7	0.14604	3544.7	0.05848
3542.77	0.14798	3542.77	0.05855
3540.84	0.1495	3540.84	0.05826
3538.92	0.151	3538.92	0.05802
3536.99	0.15297	3536.99	0.05805
3535.06	0.15566	3535.06	0.05795
3533.13	0.15867	3533.13	0.05745
3531.2	0.16138	3531.2	0.05699
3529.27	0.16343	3529.27	0.05699
3527.34	0.16504	3527.34	0.05709
3525.42	0.16686	3525.42	0.05678
3523.49	0.16911	3523.49	0.05609
3521.56	0.17132	3521.56	0.05545
3519.63	0.17341	3519.63	0.05524
3517.7	0.17591	3517.7	0.05525
3515.77	0.17871	3515.77	0.05509
3513.84	0.18138	3513.84	0.05461
3511.92	0.18379	3511.92	0.05411
3509.99	0.18565	3509.99	0.05414
3508.06	0.18715	3508.06	0.05449
3506.13	0.18884	3506.13	0.0543
3504.2	0.19097	3504.2	0.05358
3502.27	0.19359	3502.27	0.05299
3500.34	0.19634	3500.34	0.0527
3498.42	0.19843	3498.42	0.05256
3496.49	0.19975	3496.49	0.05243
3494.56	0.20124	3494.56	0.05216
3492.63	0.20306	3492.63	0.05197
3490.7	0.20467	3490.7	0.052
3488.77	0.20628	3488.77	0.05177
3486.84	0.20854	3486.84	0.05108
3484.92	0.21128	3484.92	0.05031
3482.99	0.21365	3482.99	0.04967
3481.06	0.21516	3481.06	0.04921
3479.13	0.21654	3479.13	0.04898
3477.2	0.21847	3477.2	0.04877
3475.27	0.22043	3475.27	0.04831
3473.34	0.22203	3473.34	0.04759
3471.42	0.2236	3471.42	0.04701
3469.49	0.22555	3469.49	0.04673
3467.56	0.22785	3467.56	0.04638
3465.63	0.22991	3465.63	0.04569
3463.7	0.23117	3463.7	0.04513
3461.77	0.2319	3461.77	0.045
3459.84	0.23313	3459.84	0.04499
3457.92	0.23509	3457.92	0.04461
3455.99	0.23685	3455.99	0.0437
3454.06	0.23776	3454.06	0.04294
3452.13	0.23839	3452.13	0.04277
3450.2	0.23977	3450.2	0.0426
3448.27	0.24156	3448.27	0.04202
3446.34	0.2425	3446.34	0.04126
3444.42	0.24273	3444.42	0.04064
3442.49	0.24344	3442.49	0.04027
3440.56	0.2447	3440.56	0.04002
3438.63	0.24568	3438.63	0.03961
3436.7	0.24633	3436.7	0.03879
3434.77	0.24699	3434.77	0.03774
3432.84	0.24735	3432.84	0.03693
3430.92	0.24725	3430.92	0.03645
3428.99	0.24748	3428.99	0.03597
3427.06	0.24826	3427.06	0.03525
3425.13	0.24894	3425.13	0.03455
3423.2	0.24933	3423.2	0.03407
3421.27	0.24952	3421.27	0.03364
3419.34	0.24938	3419.34	0.033
3417.42	0.24893	3417.42	0.03227
3415.49	0.24847	3415.49	0.03173
3413.56	0.24849	3413.56	0.03121
3411.63	0.24893	3411.63	0.03046
3409.7	0.24918	3409.7	0.02972
3407.77	0.24888	3407.77	0.0292
3405.84	0.24786	3405.84	0.02873
3403.92	0.24624	3403.92	0.02803
3401.99	0.24479	3401.99	0.02715
3400.06	0.24407	3400.06	0.02629
3398.13	0.24361	3398.13	0.02541
3396.2	0.24276	3396.2	0.02454
3394.27	0.24161	3394.27	0.02398
3392.34	0.24093	3392.34	0.02384
3390.42	0.24083	3390.42	0.02373
3388.49	0.24051	3388.49	0.02315
3386.56	0.23963	3386.56	0.02222
3384.63	0.23889	3384.63	0.02152
3382.7	0.23828	3382.7	0.02113
3380.77	0.23703	3380.77	0.02061
3378.84	0.23554	3378.84	0.01974
3376.92	0.23424	3376.92	0.01897
3374.99	0.23256	3374.99	0.01887
3373.06	0.23058	3373.06	0.01912
3371.13	0.22907	3371.13	0.01893
3369.2	0.22782	3369.2	0.01817
3367.27	0.22608	3367.27	0.01724
3365.34	0.22417	3365.34	0.01652
3363.42	0.22286	3363.42	0.01614
3361.49	0.22177	3361.49	0.01608
3359.56	0.22007	3359.56	0.01604
3357.63	0.21816	3357.63	0.01564
3355.7	0.21675	3355.7	0.01501
3353.77	0.21539	3353.77	0.01463
3351.85	0.21354	3351.85	0.01442
3349.92	0.21152	3349.92	0.01412
3347.99	0.20966	3347.99	0.01398
3346.06	0.20771	3346.06	0.01416
3344.13	0.20573	3344.13	0.01416
3342.2	0.20425	3342.2	0.01354
3340.27	0.20332	3340.27	0.01267
3338.35	0.20226	3338.35	0.01206
3336.42	0.20066	3336.42	0.01178
3334.49	0.19854	3334.49	0.01175
3332.56	0.19633	3332.56	0.01162
3330.63	0.19462	3330.63	0.01111
3328.7	0.19322	3328.7	0.01065
3326.77	0.1918	3326.77	0.01049
3324.85	0.19078	3324.85	0.01049
3322.92	0.1901	3322.92	0.01052
3320.99	0.18896	3320.99	0.01048
3319.06	0.18716	3319.06	0.01045
3317.13	0.18542	3317.13	0.01044
3315.2	0.18405	3315.2	0.01038
3313.27	0.18267	3313.27	0.01026
3311.35	0.18132	3311.35	0.00993
3309.42	0.18019	3309.42	0.00927
3307.49	0.17912	3307.49	0.00857
3305.56	0.17775	3305.56	0.00803
3303.63	0.176	3303.63	0.00759
3301.7	0.17432	3301.7	0.00747
3299.77	0.17324	3299.77	0.00764
3297.85	0.17275	3297.85	0.0076
3295.92	0.17196	3295.92	0.0072
3293.99	0.17026	3293.99	0.00675
3292.06	0.16826	3292.06	0.00641
3290.13	0.16648	3290.13	0.00635
3288.2	0.16477	3288.2	0.00655
3286.27	0.16336	3286.27	0.00656
3284.35	0.1624	3284.35	0.00621
3282.42	0.16123	3282.42	0.00604
3280.49	0.15973	3280.49	0.00622
3278.56	0.15847	3278.56	0.00633
3276.63	0.1571	3276.63	0.0061
3274.7	0.15536	3274.7	0.00565
3272.77	0.15407	3272.77	0.00518
3270.85	0.15323	3270.85	0.00474
3268.92	0.15203	3268.92	0.00453
3266.99	0.15042	3266.99	0.0047
3265.06	0.1487	3265.06	0.00491
3263.13	0.14702	3263.13	0.00475
3261.2	0.1453	3261.2	0.00443
3259.27	0.14356	3259.27	0.00426
3257.35	0.14228	3257.35	0.00413
3255.42	0.14143	3255.42	0.00372
3253.49	0.14052	3253.49	0.00305
3251.56	0.13927	3251.56	0.00268
3249.63	0.1377	3249.63	0.00272
3247.7	0.13609	3247.7	0.00262
3245.77	0.13446	3245.77	0.00226
3243.85	0.13265	3243.85	0.00198
3241.92	0.13075	3241.92	0.00191
3239.99	0.12888	3239.99	0.00202
3238.06	0.12707	3238.06	0.002
3236.13	0.12549	3236.13	0.00171
3234.2	0.12435	3234.2	0.00152
3232.27	0.12338	3232.27	0.00153
3230.35	0.12181	3230.35	0.00153
3228.42	0.11965	3228.42	0.00144
3226.49	0.11774	3226.49	0.0012
3224.56	0.11604	3224.56	0.000874118
3222.63	0.11416	3222.63	0.000678584
3220.7	0.11253	3220.7	0.000581516
3218.77	0.11125	3218.77	0.000493628
3216.85	0.1102	3216.85	0.000436674
3214.92	0.1092	3214.92	0.000406215
3212.99	0.10751	3212.99	0.000396439
3211.06	0.10518	3211.06	0.00036431
3209.13	0.10326	3209.13	0.0002752
3207.2	0.10192	3207.2	0.000251685
3205.27	0.10045	3205.27	0.000279727
3203.35	0.09845	3203.35	0.000153305
3201.42	0.09623	3201.42	0
3199.49	0.09442	3199.49	6.37046e-05
3197.56	0.09308	3197.56	0.000208114
3195.63	0.09195	3195.63	0.000272415
3193.7	0.09096	3193.7	0.000265488
3191.77	0.08958	3191.77	0.000205095
3189.85	0.08788	3189.85	9.35325e-05
3187.92	0.08644	3187.92	0
3185.99	0.08508	3185.99	8.51534e-05
3184.06	0.08355	3184.06	0.000347571
3182.13	0.08202	3182.13	0.000486577
3180.2	0.08053	3180.2	0.000362488
3178.27	0.07895	3178.27	0.000286203
3176.35	0.07735	3176.35	0.000488777
3174.42	0.0758	3174.42	0.000620124
3172.49	0.07446	3172.49	0.000488316
3170.56	0.07309	3170.56	0.000272884
3168.63	0.07114	3168.63	4.52914e-05
3166.7	0.06935	3166.7	0
3164.77	0.06859	3164.77	0.000179544
3162.85	0.06807	3162.85	0.000359416
3160.92	0.06686	3160.92	0.000226662
3158.99	0.06515	3158.99	0
3157.06	0.06349	3157.06	6.14543e-05
3155.13	0.06231	3155.13	0.000425491
3153.2	0.06168	3153.2	0.000720328
3151.27	0.06072	3151.27	0.000785209
3149.35	0.0591	3149.35	0.000729928
3147.42	0.05801	3147.42	0.000511359
3145.49	0.05758	3145.49	0.000261886
3143.56	0.05659	3143.56	0.000191107
3141.63	0.05476	3141.63	0.000127809
3139.7	0.05301	3139.7	5.87888e-05
3137.77	0.05213	3137.77	0.000148615
3135.85	0.05227	3135.85	0.000243776
3133.92	0.05238	3133.92	0.000255698
3131.99	0.05138	3131.99	0.000282463
3130.06	0.04966	3130.06	0.000185667
3128.13	0.04818	3128.13	0
3126.2	0.04721	3126.2	8.90423e-05
3124.27	0.04637	3124.27	0.000522868
3122.35	0.04519	3122.35	0.000811258
3120.42	0.04391	3120.42	0.00103
3118.49	0.0431	3118.49	0.00139
3116.56	0.04274	3116.56	0.0013
3114.63	0.042	3114.63	0.000621508
3112.7	0.04082	3112.7	0.000270876
3110.77	0.04004	3110.77	0.000498589
3108.85	0.03961	3108.85	0.000765819
3106.92	0.03916	3106.92	0.000943583
3104.99	0.03883	3104.99	0.000997667
3103.06	0.03822	3103.06	0.000855086
3101.13	0.03685	3101.13	0.000686517
3099.2	0.03519	3099.2	0.00056587
3097.27	0.03376	3097.27	0.000469601
3095.35	0.03251	3095.35	0.000379651
3093.42	0.0317	3093.42	0.000186078
3091.49	0.0314	3091.49	3.14564e-05
3089.56	0.03117	3089.56	5.27878e-05
3087.63	0.0307	3087.63	4.05319e-05
3085.7	0.02992	3085.7	0.000162327
3083.77	0.02884	3083.77	0.000628905
3081.85	0.02801	3081.85	0.00109
3079.92	0.02788	3079.92	0.00124
3077.99	0.02776	3077.99	0.000952627
3076.06	0.02684	3076.06	0.000360179
3074.13	0.02565	3074.13	7.98514e-05
3072.2	0.02483	3072.2	0.000457559
3070.27	0.02417	3070.27	0.00107
3068.35	0.02349	3068.35	0.00131
3066.42	0.02293	3066.42	0.00114
3064.49	0.02258	3064.49	0.000838613
3062.56	0.02253	3062.56	0.000609903
3060.63	0.02254	3060.63	0.000521651
3058.7	0.02208	3058.7	0.000410482
3056.77	0.02108	3056.77	0.000119455
3054.85	0.02008	3054.85	0
3052.92	0.01961	3052.92	0.000402506
3050.99	0.0193	3050.99	0.000910423
3049.06	0.01856	3049.06	0.000916617
3047.13	0.01767	3047.13	0.00058691
3045.2	0.01691	3045.2	0.00043846
3043.27	0.01608	3043.27	0.000526283
3041.35	0.01519	3041.35	0.000582814
3039.42	0.01464	3039.42	0.000528361
3037.49	0.0147	3037.49	0.000442586
3035.56	0.01482	3035.56	0.000432121
3033.63	0.01416	3033.63	0.000511212
3031.7	0.01284	3031.7	0.000429251
3029.77	0.01173	3029.77	0.000104491
3027.85	0.01112	3027.85	0
3025.92	0.01055	3025.92	0.000370126
3023.99	0.00981	3023.99	0.000788263
3022.06	0.00892	3022.06	0.000754627
3020.13	0.00803	3020.13	0.000435067
3018.2	0.00749	3018.2	0.000378274
3016.27	0.0073	3016.27	0.000636939
3014.35	0.00705	3014.35	0.000713274
3012.42	0.00661	3012.42	0.000496592
3010.49	0.00607	3010.49	0.000347263
3008.56	0.0053	3008.56	0.000425058
3006.63	0.00446	3006.63	0.000512985
3004.7	0.00405	3004.7	0.000364074
3002.77	0.00389	3002.77	7.19024e-05
3000.85	0.00351	3000.85	0
2998.92	0.00295	2998.92	0.000228636
2996.99	0.00259	2996.99	0.000525311
2995.06	0.00266	2995.06	0.000539221
2993.13	0.00255	2993.13	0.000379324
2991.2	0.00159	2991.2	0.000207685
2989.27	0.000360887	2989.27	9.11802e-05
2987.35	0	2987.35	8.37222e-05
2985.42	0	2985.42	0

## Sheet: Fig 1g
Empty Channels		Unconnected Channels
ω(cm-1)	A(a.u.)	ω(cm-1)	A(a.u.)
3799.27	0	3799.27	0
3797.34	0	3797.34	0
3795.41	0.000501269	3795.41	0
3793.49	0.00166	3793.49	0.000266055
3791.56	0.00258	3791.56	0.000370507
3789.63	0.00283	3789.63	0.000666707
3787.7	0.00276	3787.7	0.00137
3785.77	0.003	3785.77	0.00143
3783.84	0.00362	3783.84	0.000493509
3781.91	0.0038	3781.91	0
3779.99	0.00321	3779.99	0.000892083
3778.06	0.00269	3778.06	0.00245
3776.13	0.00281	3776.13	0.003
3774.2	0.00329	3774.2	0.00278
3772.27	0.00357	3772.27	0.00264
3770.34	0.0031	3770.34	0.00255
3768.41	0.00256	3768.41	0.00223
3766.49	0.0028	3766.49	0.00175
3764.56	0.00333	3764.56	0.00124
3762.63	0.00335	3762.63	0.00125
3760.7	0.00262	3760.7	0.00209
3758.77	0.00181	3758.77	0.00265
3756.84	0.00198	3756.84	0.00196
3754.91	0.00263	3754.91	0.00111
3752.99	0.00261	3752.99	0.000899186
3751.06	0.00157	3751.06	0.000728086
3749.13	0.00090946	3749.13	0.000471894
3747.2	0.000879912	3747.2	0.000773682
3745.27	0.00122	3745.27	0.001
3743.34	0.00175	3743.34	0.00048696
3741.42	0.00167	3741.42	0
3739.49	0.00111	3739.49	0.000165585
3737.56	0.000410481	3737.56	0.000917866
3735.63	0	3735.63	0.00139
3733.7	0.000345642	3733.7	0.00104
3731.77	0.000933293	3731.77	0.000744963
3729.84	0.00117	3729.84	0.000690376
3727.92	0.00122	3727.92	0.000719988
3725.99	0.00139	3725.99	0.000955363
3724.06	0.00151	3724.06	0.00139
3722.13	0.0012	3722.13	0.00154
3720.2	0.000954271	3720.2	0.00117
3718.27	0.0014	3718.27	0.000673581
3716.34	0.00205	3716.34	0.000463731
3714.42	0.00201	3714.42	0.000612597
3712.49	0.000982602	3712.49	0.00098203
3710.56	0.000605631	3710.56	0.00134
3708.63	0.00177	3708.63	0.00149
3706.7	0.00286	3706.7	0.0015
3704.77	0.00313	3704.77	0.00153
3702.84	0.00264	3702.84	0.0015
3700.92	0.00228	3700.92	0.0014
3698.99	0.00269	3698.99	0.00146
3697.06	0.00327	3697.06	0.0015
3695.13	0.00331	3695.13	0.00147
3693.2	0.00259	3693.2	0.00166
3691.27	0.0017	3691.27	0.0022
3689.34	0.00218	3689.34	0.00263
3687.42	0.00367	3687.42	0.00248
3685.49	0.00415	3685.49	0.00225
3683.56	0.00369	3683.56	0.00206
3681.63	0.0032	3681.63	0.00187
3679.7	0.00318	3679.7	0.00195
3677.77	0.00325	3677.77	0.0024
3675.84	0.00298	3675.84	0.00281
3673.92	0.00277	3673.92	0.00285
3671.99	0.00271	3671.99	0.00279
3670.06	0.0032	3670.06	0.00288
3668.13	0.00414	3668.13	0.0028
3666.2	0.0043	3666.2	0.00223
3664.27	0.00384	3664.27	0.00145
3662.34	0.0036	3662.34	0.000913835
3660.42	0.00397	3660.42	0.000897819
3658.49	0.00437	3658.49	0.00138
3656.56	0.00407	3656.56	0.00204
3654.63	0.00332	3654.63	0.00236
3652.7	0.00262	3652.7	0.00226
3650.77	0.00177	3650.77	0.00203
3648.84	0.00123	3648.84	0.00186
3646.92	0.00175	3646.92	0.00134
3644.99	0.00239	3644.99	0.000832244
3643.06	0.00299	3643.06	0.000695254
3641.13	0.0036	3641.13	0.00079178
3639.2	0.00387	3639.2	0.000868233
3637.27	0.00356	3637.27	0.000864251
3635.34	0.00299	3635.34	0.000991145
3633.42	0.00265	3633.42	0.00138
3631.49	0.00251	3631.49	0.00179
3629.56	0.00214	3629.56	0.00157
3627.63	0.00185	3627.63	0.000837535
3625.7	0.00205	3625.7	0.00077596
3623.77	0.0024	3623.77	0.00105
3621.84	0.00244	3621.84	0.00118
3619.92	0.00179	3619.92	0.00128
3617.99	0.00104	3617.99	0.0015
3616.06	0.000967801	3616.06	0.00137
3614.13	0.00137	3614.13	0.000942031
3612.2	0.00182	3612.2	0.000694213
3610.27	0.00186	3610.27	0.000825436
3608.34	0.00171	3608.34	0.0011
3606.42	0.00202	3606.42	0.00121
3604.49	0.00253	3604.49	0.00132
3602.56	0.00271	3602.56	0.00159
3600.63	0.00244	3600.63	0.00174
3598.7	0.00199	3598.7	0.00164
3596.77	0.00185	3596.77	0.00163
3594.84	0.00248	3594.84	0.00182
3592.92	0.00338	3592.92	0.00194
3590.99	0.00353	3590.99	0.00219
3589.06	0.00277	3589.06	0.00265
3587.13	0.00229	3587.13	0.00264
3585.2	0.00296	3585.2	0.00219
3583.27	0.00368	3583.27	0.00184
3581.34	0.00385	3581.34	0.00141
3579.42	0.00371	3579.42	0.001
3577.49	0.00373	3577.49	0.000911534
3575.56	0.00399	3575.56	0.00102
3573.63	0.00419	3573.63	0.00122
3571.7	0.0041	3571.7	0.00167
3569.77	0.00366	3569.77	0.00218
3567.84	0.00313	3567.84	0.00205
3565.92	0.00317	3565.92	0.00137
3563.99	0.00363	3563.99	0.00123
3562.06	0.00396	3562.06	0.00125
3560.13	0.00408	3560.13	0.000981034
3558.2	0.00412	3558.2	0.000802156
3556.27	0.00418	3556.27	0.00102
3554.34	0.00416	3554.34	0.00139
3552.42	0.00396	3552.42	0.00166
3550.49	0.00367	3550.49	0.00178
3548.56	0.00336	3548.56	0.00168
3546.63	0.00311	3546.63	0.00123
3544.7	0.00316	3544.7	0.000614433
3542.77	0.00334	3542.77	0.000392908
3540.84	0.00333	3540.84	0.000549061
3538.92	0.00318	3538.92	0.00078571
3536.99	0.0031	3536.99	0.00083336
3535.06	0.00319	3535.06	0.000505217
3533.13	0.00321	3533.13	8.07087e-05
3531.2	0.00298	3531.2	0
3529.27	0.00256	3529.27	0.000453285
3527.34	0.0022	3527.34	0.0011
3525.42	0.00202	3525.42	0.00122
3523.49	0.00195	3523.49	0.000826655
3521.56	0.00196	3521.56	0.000515019
3519.63	0.00203	3519.63	0.000412015
3517.7	0.0022	3517.7	0.000332829
3515.77	0.00236	3515.77	0.000361983
3513.84	0.00233	3513.84	0.00064474
3511.92	0.00221	3511.92	0.00097474
3509.99	0.00218	3509.99	0.00106
3508.06	0.00223	3508.06	0.000998239
3506.13	0.00232	3506.13	0.00109
3504.2	0.00241	3504.2	0.00129
3502.27	0.00258	3502.27	0.00135
3500.34	0.00285	3500.34	0.00122
3498.42	0.00292	3498.42	0.0011
3496.49	0.00283	3496.49	0.00105
3494.56	0.00286	3494.56	0.00107
3492.63	0.00297	3492.63	0.00107
3490.7	0.00304	3490.7	0.0011
3488.77	0.00315	3488.77	0.00118
3486.84	0.00329	3486.84	0.00135
3484.92	0.00322	3484.92	0.00164
3482.99	0.00296	3482.99	0.00174
3481.06	0.00301	3481.06	0.00122
3479.13	0.00346	3479.13	0.000501666
3477.2	0.00379	3477.2	0.000241737
3475.27	0.00388	3475.27	0.000468257
3473.34	0.00392	3473.34	0.000909644
3471.42	0.00394	3471.42	0.00124
3469.49	0.00394	3469.49	0.00135
3467.56	0.00396	3467.56	0.00147
3465.63	0.00393	3465.63	0.00163
3463.7	0.00377	3463.7	0.00155
3461.77	0.00352	3461.77	0.00118
3459.84	0.00337	3459.84	0.000781096
3457.92	0.00346	3457.92	0.000596828
3455.99	0.00354	3455.99	0.000620893
3454.06	0.00345	3454.06	0.000635667
3452.13	0.00347	3452.13	0.000502502
3450.2	0.00364	3450.2	0.000338634
3448.27	0.00366	3448.27	0.000214797
3446.34	0.00351	3446.34	0.000222799
3444.42	0.00344	3444.42	0.000461053
3442.49	0.00344	3442.49	0.00062583
3440.56	0.00346	3440.56	0.000431541
3438.63	0.0035	3438.63	0.000116366
3436.7	0.00347	3436.7	5.26181e-05
3434.77	0.00329	3434.77	0.000263886
3432.84	0.00302	3432.84	0.000443877
3430.92	0.00292	3430.92	0.000345201
3428.99	0.00308	3428.99	0.000106804
3427.06	0.00321	3427.06	0
3425.13	0.00308	3425.13	0
3423.2	0.00276	3423.2	3.38773e-05
3421.27	0.00253	3421.27	0.000120263
3419.34	0.00258	3419.34	0.000131259
3417.42	0.00277	3417.42	4.06001e-05
3415.49	0.00285	3415.49	0.000140192
3413.56	0.00279	3413.56	0.000393142
3411.63	0.00274	3411.63	0.000506271
3409.7	0.00288	3409.7	0.000543121
3407.77	0.00315	3407.77	0.000621713
3405.84	0.00322	3405.84	0.000733524
3403.92	0.00302	3403.92	0.000817789
3401.99	0.00285	3401.99	0.000734346
3400.06	0.00282	3400.06	0.000634016
3398.13	0.00281	3398.13	0.000785423
3396.2	0.00275	3396.2	0.00102
3394.27	0.00266	3394.27	0.000975762
3392.34	0.00262	3392.34	0.000707156
3390.42	0.00273	3390.42	0.000560141
3388.49	0.00278	3388.49	0.00062451
3386.56	0.00268	3386.56	0.000632452
3384.63	0.00273	3384.63	0.000454889
3382.7	0.003	3382.7	0.00039718
3380.77	0.0032	3380.77	0.000627816
3378.84	0.0032	3378.84	0.00084595
3376.92	0.00309	3376.92	0.0009339
3374.99	0.00306	3374.99	0.00105
3373.06	0.00312	3373.06	0.00112
3371.13	0.00311	3371.13	0.00107
3369.2	0.00297	3369.2	0.00108
3367.27	0.00281	3367.27	0.00113
3365.34	0.00277	3365.34	0.0011
3363.42	0.00294	3363.42	0.00106
3361.49	0.00323	3361.49	0.001
3359.56	0.00331	3359.56	0.000909853
3357.63	0.00317	3357.63	0.000834497
3355.7	0.00306	3355.7	0.000802951
3353.77	0.003	3353.77	0.000769266
3351.85	0.00284	3351.85	0.000650601
3349.92	0.00272	3349.92	0.000651066
3347.99	0.00276	3347.99	0.000896461
3346.06	0.00286	3346.06	0.000979315
3344.13	0.0029	3344.13	0.000818158
3342.2	0.00288	3342.2	0.000800001
3340.27	0.00271	3340.27	0.000805868
3338.35	0.00243	3338.35	0.000670561
3336.42	0.00227	3336.42	0.00064356
3334.49	0.00228	3334.49	0.000568137
3332.56	0.00235	3332.56	0.000268903
3330.63	0.00234	3330.63	8.7704e-05
3328.7	0.00227	3328.7	0.000137928
3326.77	0.00216	3326.77	0.000275547
3324.85	0.00211	3324.85	0.000362368
3322.92	0.00213	3322.92	0.000228503
3320.99	0.00205	3320.99	4.35384e-05
3319.06	0.00192	3319.06	0.000121143
3317.13	0.002	3317.13	0.000384074
3315.2	0.00227	3315.2	0.000623561
3313.27	0.00238	3313.27	0.000793434
3311.35	0.00216	3311.35	0.000930513
3309.42	0.00198	3309.42	0.00114
3307.49	0.0021	3307.49	0.00123
3305.56	0.00225	3305.56	0.000857585
3303.63	0.00218	3303.63	0.000450574
3301.7	0.00214	3301.7	0.000546943
3299.77	0.00241	3299.77	0.000790104
3297.85	0.00278	3297.85	0.000815212
3295.92	0.0029	3295.92	0.000691338
3293.99	0.0027	3293.99	0.000551524
3292.06	0.00243	3292.06	0.000438576
3290.13	0.00246	3290.13	0.000237403
3288.2	0.00278	3288.2	4.98118e-06
3286.27	0.00301	3286.27	0
3284.35	0.00305	3284.35	0.000221902
3282.42	0.00298	3282.42	0.000354017
3280.49	0.0029	3280.49	0.000329301
3278.56	0.00287	3278.56	0.000521747
3276.63	0.00279	3276.63	0.000898475
3274.7	0.00258	3274.7	0.00102
3272.77	0.00244	3272.77	0.000877642
3270.85	0.00251	3270.85	0.000694587
3268.92	0.00269	3268.92	0.000557628
3266.99	0.00279	3266.99	0.000510601
3265.06	0.00277	3265.06	0.000396787
3263.13	0.00269	3263.13	0.000243984
3261.2	0.00261	3261.2	0.000252069
3259.27	0.00258	3259.27	0.000276676
3257.35	0.00247	3257.35	0.000299852
3255.42	0.00219	3255.42	0.000416284
3253.49	0.00197	3253.49	0.000417146
3251.56	0.00191	3251.56	0.00035958
3249.63	0.00187	3249.63	0.000469772
3247.7	0.00163	3247.7	0.000612407
3245.77	0.0012	3245.77	0.000635523
3243.85	0.000894121	3243.85	0.000590441
3241.92	0.000814685	3241.92	0.000561977
3239.99	0.000870842	3239.99	0.000640441
3238.06	0.00106	3238.06	0.000678362
3236.13	0.00127	3236.13	0.000438894
3234.2	0.00131	3234.2	0.000250991
3232.27	0.00119	3232.27	0.000403093
3230.35	0.00111	3230.35	0.00055031
3228.42	0.00107	3228.42	0.000488624
3226.49	0.000898854	3226.49	0.000333467
3224.56	0.000718109	3224.56	0.00027323
3222.63	0.000703713	3222.63	0.00046552
3220.7	0.000828914	3220.7	0.000658711
3218.77	0.000999214	3218.77	0.000578581
3216.85	0.00106	3216.85	0.000423152
3214.92	0.000917116	3214.92	0.000346949
3212.99	0.000738811	3212.99	0.000252775
3211.06	0.000793522	3211.06	0.000163995
3209.13	0.00108	3209.13	0.000134022
3207.2	0.00132	3207.2	7.30144e-05
3205.27	0.00136	3205.27	0
3203.35	0.00144	3203.35	1.69989e-05
3201.42	0.00169	3201.42	0.000149959
3199.49	0.00186	3199.49	0.000388206
3197.56	0.00167	3197.56	0.000642406
3195.63	0.00144	3195.63	0.000797326
3193.7	0.00149	3193.7	0.000819495
3191.77	0.00165	3191.77	0.000642984
3189.85	0.00175	3189.85	0.000321369
3187.92	0.00184	3187.92	9.31284e-05
3185.99	0.00187	3185.99	6.67389e-05
3184.06	0.00182	3184.06	0.000179046
3182.13	0.00182	3182.13	0.000359
3180.2	0.00188	3180.2	0.000616515
3178.27	0.00185	3178.27	0.000835972
3176.35	0.0018	3176.35	0.000722686
3174.42	0.00195	3174.42	0.000518392
3172.49	0.00224	3172.49	0.000743456
3170.56	0.00227	3170.56	0.00113
3168.63	0.00205	3168.63	0.00118
3166.7	0.00199	3166.7	0.00107
3164.77	0.00211	3164.77	0.00111
3162.85	0.00213	3162.85	0.00114
3160.92	0.00205	3160.92	0.000973673
3158.99	0.00203	3158.99	0.00076533
3157.06	0.00199	3157.06	0.000616002
3155.13	0.0019	3155.13	0.000532787
3153.2	0.00191	3153.2	0.00054818
3151.27	0.00199	3151.27	0.000642214
3149.35	0.002	3149.35	0.000829496
3147.42	0.00194	3147.42	0.00103
3145.49	0.00182	3145.49	0.00108
3143.56	0.00163	3143.56	0.000961346
3141.63	0.00141	3141.63	0.00085385
3139.7	0.0013	3139.7	0.000835101
3137.77	0.00132	3137.77	0.000699232
3135.85	0.00136	3135.85	0.000514086
3133.92	0.00136	3133.92	0.000522636
3131.99	0.00128	3131.99	0.000487056
3130.06	0.00114	3130.06	0.00024593
3128.13	0.00105	3128.13	0.000128118
3126.2	0.00105	3126.2	0.000213379
3124.27	0.0012	3124.27	0.000318816
3122.35	0.00131	3122.35	0.000373209
3120.42	0.00104	3120.42	0.000363878
3118.49	0.000691393	3118.49	0.000435084
3116.56	0.000614196	3116.56	0.000587378
3114.63	0.00056781	3114.63	0.000663106
3112.7	0.000514485	3112.7	0.000681103
3110.77	0.000590274	3110.77	0.000674282
3108.85	0.000706888	3108.85	0.000744594
3106.92	0.000771021	3106.92	0.000859143
3104.99	0.00062383	3104.99	0.000809668
3103.06	0.000248542	3103.06	0.000734894
3101.13	0	3101.13	0.000900972
3099.2	1.11448e-05	3099.2	0.00122
3097.27	2.26026e-05	3097.27	0.00141
3095.35	0	3095.35	0.00132
3093.42	5.02301e-05	3093.42	0.000952081
3091.49	0.000110854	3091.49	0.000519515
3089.56	0.000193069	3089.56	0.000362521
3087.63	0.000323635	3087.63	0.00055272
3085.7	0.000451467	3085.7	0.000840689
3083.77	0.000529462	3083.77	0.000800877
3081.85	0.000466618	3081.85	0.000337433
3079.92	0.00033486	3079.92	0
3077.99	0.000336401	3077.99	0.000102594
3076.06	0.000435522	3076.06	0.000216641
3074.13	0.000520375	3074.13	0.000145588
3072.2	0.000599897	3072.2	0.000297546
3070.27	0.000657458	3070.27	0.000574581
3068.35	0.000684305	3068.35	0.0004007
3066.42	0.000647534	3066.42	2.88188e-05
3064.49	0.000556095	3064.49	0.000130985
3062.56	0.000562032	3062.56	0.000528026
3060.63	0.00065888	3060.63	0.000652034
3058.7	0.000786559	3058.7	0.000481192
3056.77	0.00102	3056.77	0.000404563
3054.85	0.00134	3054.85	0.000693779
3052.92	0.00162	3052.92	0.00105
3050.99	0.00163	3050.99	0.000992037
3049.06	0.00142	3049.06	0.000630569
3047.13	0.00131	3047.13	0.000402916
3045.2	0.00138	3045.2	0.000355713
3043.27	0.00149	3043.27	0.0003221
3041.35	0.00155	3041.35	0.000263065
3039.42	0.00162	3039.42	0.000167772
3037.49	0.00173	3037.49	3.34196e-05
3035.56	0.00181	3035.56	0
3033.63	0.00186	3033.63	0.000117907
3031.7	0.00201	3031.7	0.000274144
3029.77	0.00208	3029.77	0.000382213
3027.85	0.00192	3027.85	0.000459514
3025.92	0.00175	3025.92	0.000422289
3023.99	0.00168	3023.99	0.000288173
3022.06	0.00165	3022.06	0.000350331
3020.13	0.00166	3020.13	0.000581759
3018.2	0.00162	3018.2	0.000622806
3016.27	0.00162	3016.27	0.000416826
3014.35	0.0018	3014.35	0.000214052
3012.42	0.00205	3012.42	0.000242534
3010.49	0.00213	3010.49	0.000495897
3008.56	0.00187	3008.56	0.000681846
3006.63	0.00149	3006.63	0.000555963
3004.7	0.00136	3004.7	0.000275164
3002.77	0.00149	3002.77	0.000118986
3000.85	0.00151	3000.85	0.000180031
2998.92	0.00131	2998.92	0.000404418
2996.99	0.00111	2996.99	0.0005839
2995.06	0.00102	2995.06	0.000512768
2993.13	0.00108	2993.13	0.000210708
2991.2	0.00113	2991.2	0
2989.27	0.000894803	2989.27	2.01489e-05
2987.35	0.000674193	2987.35	0.000106302
2985.42	0.000690169	2985.42	0
2983.49	0.000694485
2981.56	0.000536818
2979.63	0.000437865
2977.7	0.0005944
2975.77	0.00069221
2973.85	0.000532274
2971.92	0.000470667
2969.99	0.000527089
2968.06	0.000435672
2966.13	0.000290004
2964.2	0.000159889
2962.28	7.42356e-05
2960.35	0.000175536
2958.42	0.000318507
2956.49	0.000290696
2954.56	0.000158987
2952.63	7.06173e-05
2950.7	0.000116295
2948.78	0.000234773
2946.85	0.000277839
2944.92	0.000294441
2942.99	0.000382155
2941.06	0.000493312
2939.13	0.000638038
2937.2	0.000750968
2935.28	0.000690278
2933.35	0.00060715
2931.42	0.000734985
2929.49	0.000999967
2927.56	0.00107
2925.63	0.00081003
2923.7	0.000575171
2921.78	0.000757012
2919.85	0.00119
2917.92	0.00141
2915.99	0.00143
2914.06	0.00161
2912.13	0.002
2910.2	0.00225
2908.28	0.00211
2906.35	0.00184
2904.42	0.0017
2902.49	0.00162
2900.56	0.00153
2898.63	0.00146
2896.7	0.0014
2894.78	0.00138
2892.85	0.00138
2890.92	0.0012
2888.99	0.000977312
2887.06	0.000998377
2885.13	0.0011
2883.2	0.00102
2881.28	0.00077852
2879.35	0.000504925
2877.42	0.000337468
2875.49	0.00026527
2873.56	0.000171585
2871.63	0

## Sheet: Fig 2b
N	Mean peak shift (1/cm)	SEM
1	138.4	4.95221
2	100.4	6.07938
3	104.9	6.18375
4	32.5	1.21907
5	20.6	5.5555
22	28.7	21.8688

## Sheet: Fig 2c
N=2				N=22
	Bulk	Confined			Bulk	Confined
ω(cm-1)	A(a.u.)	A(a.u.)		ω(cm-1)	A(a.u.)	A(a.u.)
3897.63	0	0		3799.27	0	0
3895.7	0.01846	0		3797.34	0	0.000832135
3893.77	0.03108	0		3795.41	0.00387	0.00432
3891.84	0.03847	0.00556		3793.49	0.00693	0.00609
3889.91	0.04077	0.01813		3791.56	0.00608	0.00409
3887.99	0.0384	0.02855		3789.63	0.00224	0.000728046
3886.06	0.03789	0.03102		3787.7	0.000362132	0
3884.13	0.04043	0.02121		3785.77	0.00352	0.00272
3882.2	0.03907	0.00742		3783.84	0.00781	0.00557
3880.27	0.03375	0.00489		3781.91	0.00814	0.00526
3878.34	0.02685	0.01241		3779.99	0.00658	0.00293
3876.41	0.01841	0.01567		3778.06	0.00876	0.00247
3874.49	0.01813	0.0174		3776.13	0.0136	0.00473
3872.56	0.03112	0.02535		3774.2	0.01527	0.00665
3870.63	0.03791	0.03279		3772.27	0.01201	0.00616
3868.7	0.02923	0.03129		3770.34	0.00839	0.004
3866.77	0.018	0.0268		3768.41	0.01012	0.00322
3864.84	0.01077	0.02536		3766.49	0.01584	0.00532
3862.91	0.01154	0.02516		3764.56	0.02013	0.00741
3860.99	0.0165	0.02307		3762.63	0.01914	0.00632
3859.06	0.02245	0.02098		3760.7	0.01478	0.00352
3857.13	0.02741	0.02147		3758.77	0.01386	0.00324
3855.2	0.02631	0.02507		3756.84	0.01904	0.00616
3853.27	0.02247	0.02012		3754.91	0.02344	0.00832
3851.34	0.02477	0.01213		3752.99	0.02112	0.00749
3849.41	0.02747	0.01313		3751.06	0.01448	0.0047
3847.49	0.02891	0.01491		3749.13	0.01588	0.00483
3845.56	0.02973	0.01512		3747.2	0.02122	0.00734
3843.63	0.02977	0.01773		3745.27	0.02119	0.00839
3841.7	0.02947	0.02385		3743.34	0.01738	0.00613
3839.77	0.03145	0.03008		3741.42	0.01787	0.00405
3837.84	0.03183	0.0295		3739.49	0.02201	0.00418
3835.91	0.0295	0.02237		3737.56	0.02711	0.00631
3833.99	0.031	0.01909		3735.63	0.02944	0.0078
3832.06	0.03316	0.02262		3733.7	0.02737	0.00591
3830.13	0.03272	0.02591		3731.77	0.02617	0.00449
3828.2	0.03258	0.02371		3729.84	0.02873	0.00589
3826.27	0.03355	0.01929		3727.92	0.03408	0.00866
3824.34	0.03446	0.01836		3725.99	0.03749	0.00988
3822.41	0.03486	0.02163		3724.06	0.03497	0.00812
3820.49	0.03522	0.02407		3722.13	0.03245	0.00647
3818.56	0.03768	0.02258		3720.2	0.03601	0.00793
3816.63	0.03945	0.01953		3718.27	0.04237	0.01108
3814.7	0.03666	0.01705		3716.34	0.04484	0.01211
3812.77	0.03413	0.01728		3714.42	0.04176	0.00997
3810.84	0.03451	0.01904		3712.49	0.03758	0.00732
3808.91	0.03539	0.01977		3710.56	0.04101	0.00877
3806.99	0.03509	0.0182		3708.63	0.04868	0.01219
3805.06	0.03523	0.01687		3706.7	0.05071	0.01241
3803.13	0.03712	0.01779		3704.77	0.04752	0.00995
3801.2	0.04056	0.01924		3702.84	0.04582	0.00818
3799.27	0.04283	0.0184		3700.92	0.0512	0.00982
3797.34	0.04273	0.01721		3698.99	0.0579	0.0127
3795.41	0.04169	0.01781		3697.06	0.05795	0.0128
3793.49	0.04211	0.01945		3695.13	0.05304	0.00989
3791.56	0.04383	0.02042		3693.2	0.05066	0.00733
3789.63	0.04487	0.01983		3691.27	0.05491	0.00818
3787.7	0.04445	0.0187		3689.34	0.0617	0.01153
3785.77	0.04381	0.01942		3687.42	0.06147	0.01172
3783.84	0.0444	0.02194		3685.49	0.05818	0.00951
3781.91	0.04557	0.02301		3683.56	0.05861	0.00857
3779.99	0.04522	0.02129		3681.63	0.06439	0.01038
3778.06	0.04351	0.01967		3679.7	0.07185	0.01373
3776.13	0.04337	0.02088		3677.77	0.07489	0.01514
3774.2	0.04547	0.02358		3675.84	0.07179	0.01235
3772.27	0.04804	0.02497		3673.92	0.07021	0.01004
3770.34	0.04871	0.02314		3671.99	0.07432	0.01178
3768.41	0.04781	0.02075		3670.06	0.0795	0.01444
3766.49	0.04779	0.02128		3668.13	0.07893	0.01363
3764.56	0.04907	0.02358		3666.2	0.0771	0.01135
3762.63	0.05057	0.02469		3664.27	0.07996	0.01112
3760.7	0.05131	0.02338		3662.34	0.08691	0.01371
3758.77	0.0512	0.0211		3660.42	0.09123	0.01641
3756.84	0.05149	0.02065		3658.49	0.08846	0.01597
3754.91	0.0529	0.0215		3656.56	0.08354	0.01306
3752.99	0.05477	0.022		3654.63	0.0844	0.01182
3751.06	0.05502	0.02137		3652.7	0.08983	0.01317
3749.13	0.0528	0.02098		3650.77	0.09432	0.0146
3747.2	0.05117	0.02198		3648.84	0.09243	0.01283
3745.27	0.05261	0.02392		3646.92	0.0909	0.01096
3743.34	0.05668	0.0246		3644.99	0.09514	0.01256
3741.42	0.0584	0.02347		3643.06	0.1007	0.01568
3739.49	0.05768	0.02272		3641.13	0.10205	0.01687
3737.56	0.05678	0.02362		3639.2	0.09846	0.01456
3735.63	0.05804	0.02558		3637.27	0.09572	0.01216
3733.7	0.0603	0.02488		3635.34	0.09822	0.01316
3731.77	0.06091	0.02215		3633.42	0.10396	0.01647
3729.84	0.06074	0.02117		3631.49	0.10745	0.01825
3727.92	0.06099	0.02284		3629.56	0.10646	0.01591
3725.99	0.06233	0.02565		3627.63	0.10537	0.01289
3724.06	0.0642	0.02619		3625.7	0.10821	0.01397
3722.13	0.06466	0.02416		3623.77	0.11122	0.01635
3720.2	0.0637	0.02322		3621.84	0.11071	0.01713
3718.27	0.0636	0.02495		3619.92	0.10773	0.01561
3716.34	0.06504	0.02738		3617.99	0.10777	0.01429
3714.42	0.0665	0.0282		3616.06	0.11104	0.01494
3712.49	0.06662	0.0265		3614.13	0.11381	0.01592
3710.56	0.0664	0.02493		3612.2	0.11384	0.01555
3708.63	0.06794	0.02611		3610.27	0.11215	0.01438
3706.7	0.07064	0.02769		3608.34	0.11274	0.01413
3704.77	0.07267	0.02778		3606.42	0.11652	0.01499
3702.84	0.07256	0.02602		3604.49	0.11886	0.01551
3700.92	0.07173	0.02477		3602.56	0.11836	0.01514
3698.99	0.07306	0.02618		3600.63	0.11787	0.01443
3697.06	0.07617	0.0282		3598.7	0.11943	0.01453
3695.13	0.07864	0.02825		3596.77	0.12184	0.01606
3693.2	0.07915	0.02649		3594.84	0.12363	0.01749
3691.27	0.07909	0.0252		3592.92	0.12419	0.01684
3689.34	0.08082	0.02687		3590.99	0.12362	0.01527
3687.42	0.08374	0.02936		3589.06	0.12271	0.01486
3685.49	0.0854	0.02911		3587.13	0.12326	0.01613
3683.56	0.08581	0.02754		3585.2	0.1249	0.01713
3681.63	0.08606	0.02725		3583.27	0.12588	0.01673
3679.7	0.08731	0.02895		3581.34	0.12751	0.01591
3677.77	0.08978	0.03082		3579.42	0.13053	0.01587
3675.84	0.09232	0.03002		3577.49	0.13253	0.01662
3673.92	0.09307	0.02787		3575.56	0.13199	0.01697
3671.99	0.09313	0.02847		3573.63	0.13025	0.01641
3670.06	0.0958	0.03157		3571.7	0.12887	0.0156
3668.13	0.10061	0.03301		3569.77	0.12878	0.0153
3666.2	0.1027	0.03151		3567.84	0.13099	0.01578
3664.27	0.10258	0.02972		3565.92	0.13397	0.01624
3662.34	0.10348	0.02998		3563.99	0.13427	0.01587
3660.42	0.10711	0.03252		3562.06	0.13292	0.01526
3658.49	0.11128	0.03467		3560.13	0.13265	0.01511
3656.56	0.11327	0.03367		3558.2	0.13468	0.01548
3654.63	0.1135	0.03156		3556.27	0.13705	0.01571
3652.7	0.11466	0.03192		3554.34	0.13742	0.01571
3650.77	0.11946	0.03505		3552.42	0.13655	0.01585
3648.84	0.12615	0.03688		3550.49	0.13615	0.0159
3646.92	0.1267	0.03395		3548.56	0.13615	0.01565
3644.99	0.12608	0.03212		3546.63	0.13662	0.01525
3643.06	0.12804	0.03318		3544.7	0.13726	0.0149
3641.13	0.132	0.03558		3542.77	0.13735	0.01509
3639.2	0.13547	0.03632		3540.84	0.13799	0.01585
3637.27	0.13688	0.03469		3538.92	0.13946	0.01637
3635.34	0.13753	0.03346		3536.99	0.14047	0.01602
3633.42	0.13917	0.0346		3535.06	0.14027	0.01517
3631.49	0.14113	0.03673		3533.13	0.13879	0.01459
3629.56	0.14253	0.03706		3531.2	0.13737	0.01474
3627.63	0.14422	0.03512		3529.27	0.13802	0.01556
3625.7	0.1465	0.03439		3527.34	0.13935	0.01605
3623.77	0.14948	0.0354		3525.42	0.13893	0.01562
3621.84	0.15305	0.03688		3523.49	0.13844	0.01509
3619.92	0.15605	0.03699		3521.56	0.13931	0.01513
3617.99	0.15698	0.03609		3519.63	0.13994	0.01535
3616.06	0.15724	0.03642		3517.7	0.13929	0.0151
3614.13	0.15938	0.0377		3515.77	0.13793	0.01457
3612.2	0.16333	0.03867		3513.84	0.13695	0.01441
3610.27	0.16642	0.03849		3511.92	0.13657	0.01445
3608.34	0.16806	0.03747		3509.99	0.1358	0.01444
3606.42	0.16963	0.03729		3508.06	0.1344	0.01461
3604.49	0.1717	0.03844		3506.13	0.13368	0.01451
3602.56	0.17402	0.03943		3504.2	0.13404	0.01388
3600.63	0.17587	0.03906		3502.27	0.13449	0.01346
3598.7	0.17726	0.03829		3500.34	0.1345	0.01352
3596.77	0.17928	0.03853		3498.42	0.13369	0.01356
3594.84	0.18244	0.03943		3496.49	0.13202	0.01344
3592.92	0.1853	0.03976		3494.56	0.13096	0.01349
3590.99	0.18615	0.03935		3492.63	0.13099	0.01384
3589.06	0.18614	0.03897		3490.7	0.13082	0.01392
3587.13	0.18816	0.03949		3488.77	0.12988	0.01351
3585.2	0.1919	0.04047		3486.84	0.12875	0.01301
3583.27	0.19499	0.0406		3484.92	0.12784	0.01254
3581.34	0.19695	0.03975		3482.99	0.12718	0.01229
3579.42	0.19814	0.03888		3481.06	0.12707	0.01256
3577.49	0.19955	0.03901		3479.13	0.12701	0.01267
3575.56	0.2018	0.03982		3477.2	0.12626	0.01228
3573.63	0.20431	0.04027		3475.27	0.12513	0.01215
3571.7	0.20638	0.04011		3473.34	0.12421	0.01258
3569.77	0.20797	0.03987		3471.42	0.12351	0.01295
3567.84	0.20984	0.04002		3469.49	0.1223	0.01274
3565.92	0.21293	0.04039		3467.56	0.12062	0.01214
3563.99	0.21616	0.04066		3465.63	0.11964	0.01169
3562.06	0.21811	0.0408		3463.7	0.11925	0.01176
3560.13	0.21885	0.04078		3461.77	0.11827	0.01206
3558.2	0.22014	0.04079		3459.84	0.11698	0.0119
3556.27	0.22283	0.04092		3457.92	0.11634	0.0112
3554.34	0.22596	0.0408		3455.99	0.11597	0.01054
3552.42	0.22845	0.04023		3454.06	0.11518	0.01041
3550.49	0.23003	0.03978		3452.13	0.11383	0.01079
3548.56	0.23172	0.04004		3450.2	0.1118	0.01123
3546.63	0.23433	0.04088		3448.27	0.10925	0.01123
3544.7	0.23725	0.04116		3446.34	0.10704	0.01089
3542.77	0.23905	0.04039		3444.42	0.1062	0.01065
3540.84	0.23975	0.03963		3442.49	0.10614	0.01056
3538.92	0.24085	0.03965		3440.56	0.10503	0.01036
3536.99	0.24318	0.04024		3438.63	0.10246	0.01003
3535.06	0.24603	0.04064		3436.7	0.10012	0.00985
3533.13	0.24821	0.04047		3434.77	0.09904	0.0099
3531.2	0.24948	0.04007		3432.84	0.0983	0.00999
3529.27	0.25083	0.03989		3430.92	0.09708	0.00981
3527.34	0.25282	0.04013		3428.99	0.09526	0.00916
3525.42	0.25477	0.04057		3427.06	0.09322	0.00847
3523.49	0.25641	0.04047		3425.13	0.09171	0.0084
3521.56	0.25793	0.03985		3423.2	0.09078	0.00896
3519.63	0.25954	0.03952		3421.27	0.08953	0.0095
3517.7	0.26167	0.03954		3419.34	0.08742	0.00948
3515.77	0.26354	0.0393		3417.42	0.08549	0.00914
3513.84	0.26461	0.03878		3415.49	0.08446	0.00893
3511.92	0.26582	0.03857		3413.56	0.08339	0.00882
3509.99	0.26758	0.03885		3411.63	0.08182	0.00867
3508.06	0.26938	0.03902		3409.7	0.08015	0.00872
3506.13	0.27077	0.03872		3407.77	0.07819	0.00892
3504.2	0.27144	0.03805		3405.84	0.07573	0.0088
3502.27	0.27173	0.03748		3403.92	0.07355	0.00836
3500.34	0.27297	0.03751		3401.99	0.07231	0.00826
3498.42	0.27487	0.03773		3400.06	0.07132	0.00867
3496.49	0.27614	0.03754		3398.13	0.06993	0.00868
3494.56	0.2771	0.03702		3396.2	0.06845	0.00808
3492.63	0.27835	0.03654		3394.27	0.06688	0.00774
3490.7	0.2795	0.03632		3392.34	0.06529	0.00769
3488.77	0.28055	0.03639		3390.42	0.06441	0.00728
3486.84	0.2818	0.03664		3388.49	0.06352	0.00675
3484.92	0.28278	0.03682		3386.56	0.06151	0.00682
3482.99	0.28334	0.03668		3384.63	0.05943	0.00729
3481.06	0.28465	0.03613		3382.7	0.05816	0.00725
3479.13	0.28646	0.03543		3380.77	0.05709	0.00666
3477.2	0.28716	0.03484		3378.84	0.05631	0.00623
3475.27	0.28688	0.03431		3376.92	0.05563	0.00613
3473.34	0.28666	0.03386		3374.99	0.05408	0.00622
3471.42	0.28679	0.03366		3373.06	0.05224	0.00649
3469.49	0.28745	0.03368		3371.13	0.05131	0.00657
3467.56	0.28831	0.03365		3369.2	0.05099	0.00606
3465.63	0.28861	0.03336		3367.27	0.05045	0.00531
3463.7	0.28838	0.03286		3365.34	0.04958	0.00493
3461.77	0.28779	0.03245		3363.42	0.04868	0.00499
3459.84	0.28722	0.0322		3361.49	0.04716	0.0053
3457.92	0.28707	0.03192		3359.56	0.04502	0.00564
3455.99	0.28716	0.03144		3357.63	0.04398	0.00581
3454.06	0.28719	0.03091		3355.7	0.04397	0.00582
3452.13	0.28759	0.03067		3353.77	0.04297	0.00568
3450.2	0.28862	0.03061		3351.85	0.04113	0.00542
3448.27	0.28876	0.03051		3349.92	0.04018	0.00522
3446.34	0.28706	0.03004		3347.99	0.03975	0.00501
3444.42	0.28539	0.0294		3346.06	0.0384	0.00472
3442.49	0.28479	0.02908		3344.13	0.03681	0.00462
3440.56	0.28437	0.0288		3342.2	0.03639	0.00474
3438.63	0.28341	0.02818		3340.27	0.03656	0.00485
3436.7	0.28203	0.02754		3338.35	0.03598	0.00478
3434.77	0.2808	0.02738		3336.42	0.03454	0.0046
3432.84	0.27984	0.02744		3334.49	0.03356	0.00435
3430.92	0.27892	0.02722		3332.56	0.03333	0.00417
3428.99	0.27781	0.02679		3330.63	0.03255	0.0042
3427.06	0.27601	0.02628		3328.7	0.03133	0.00413
3425.13	0.27357	0.02568		3326.77	0.03073	0.00394
3423.2	0.27147	0.02523		3324.85	0.03043	0.00399
3421.27	0.27031	0.02499		3322.92	0.03017	0.00403
3419.34	0.26985	0.02451		3320.99	0.03017	0.00376
3417.42	0.2693	0.02368		3319.06	0.02984	0.00361
3415.49	0.26815	0.02279		3317.13	0.02894	0.00378
3413.56	0.2666	0.02217		3315.2	0.02823	0.00387
3411.63	0.26483	0.02188		3313.27	0.02798	0.00362
3409.7	0.2628	0.02164		3311.35	0.02762	0.00318
3407.77	0.26073	0.02111		3309.42	0.02685	0.00292
3405.84	0.25884	0.02031		3307.49	0.02559	0.00326
3403.92	0.25696	0.01953		3305.56	0.02402	0.004
3401.99	0.25463	0.01878		3303.63	0.02288	0.00428
3400.06	0.2519	0.01798		3301.7	0.02256	0.00385
3398.13	0.24942	0.01744		3299.77	0.02284	0.00345
3396.2	0.24724	0.01731		3297.85	0.02327	0.0034
3394.27	0.24475	0.01726		3295.92	0.02315	0.00319
3392.34	0.24228	0.0171		3293.99	0.02267	0.00269
3390.42	0.24029	0.01683		3292.06	0.02248	0.00238
3388.49	0.23835	0.01636		3290.13	0.02223	0.00243
3386.56	0.23611	0.01584		3288.2	0.02132	0.00254
3384.63	0.23361	0.01544		3286.27	0.01995	0.00255
3382.7	0.23127	0.01497		3284.35	0.0186	0.00257
3380.77	0.22949	0.0143		3282.42	0.01759	0.00269
3378.84	0.22791	0.01361		3280.49	0.01738	0.00295
3376.92	0.22567	0.01314		3278.56	0.01806	0.00324
3374.99	0.22287	0.01303		3276.63	0.01846	0.00307
3373.06	0.22038	0.01316		3274.7	0.01762	0.00252
3371.13	0.21836	0.01318		3272.77	0.0163	0.00224
3369.2	0.21627	0.01282		3270.85	0.01576	0.00224
3367.27	0.21394	0.01217		3268.92	0.01595	0.00208
3365.34	0.21186	0.0116		3266.99	0.01608	0.00181
3363.42	0.21001	0.01126		3265.06	0.01577	0.00152
3361.49	0.20772	0.01079		3263.13	0.01473	0.00129
3359.56	0.20505	0.01011		3261.2	0.01344	0.00129
3357.63	0.20258	0.00966		3259.27	0.01317	0.0015
3355.7	0.20039	0.00964		3257.35	0.01333	0.00188
3353.77	0.19814	0.00983		3255.42	0.01257	0.00235
3351.85	0.19586	0.00983		3253.49	0.01173	0.00253
3349.92	0.19389	0.00935		3251.56	0.01179	0.0023
3347.99	0.19213	0.00864		3249.63	0.01185	0.00181
3346.06	0.19022	0.00826		3247.7	0.01115	0.00115
3344.13	0.18814	0.00821		3245.77	0.01029	0.000689993
3342.2	0.18639	0.00814		3243.85	0.00984	0.000795022
3340.27	0.18476	0.00804		3241.92	0.00948	0.0014
3338.35	0.18257	0.00801		3239.99	0.00892	0.00193
3336.42	0.18028	0.00785		3238.06	0.00809	0.00188
3334.49	0.17835	0.00755		3236.13	0.00716	0.00154
3332.56	0.17635	0.00735		3234.2	0.00682	0.00139
3330.63	0.17418	0.00727		3232.27	0.00684	0.0013
3328.7	0.17238	0.00713		3230.35	0.00632	0.000949854
3326.77	0.1709	0.00696		3228.42	0.00583	0.000594348
3324.85	0.16908	0.00683		3226.49	0.00594	0.000644228
3322.92	0.16693	0.00668		3224.56	0.0057	0.000960153
3320.99	0.16475	0.00642		3222.63	0.00519	0.0012
3319.06	0.16285	0.00617		3220.7	0.00537	0.00129
3317.13	0.1619	0.00605		3218.77	0.00556	0.00127
3315.2	0.16141	0.00599		3216.85	0.0052	0.00103
3313.27	0.1596	0.0059		3214.92	0.00518	0.000829647
3311.35	0.15651	0.00576		3212.99	0.00555	0.00109
3309.42	0.15385	0.00561		3211.06	0.00534	0.00148
3307.49	0.15197	0.00545		3209.13	0.00451	0.0014
3305.56	0.15025	0.00524		3207.2	0.00382	0.000965405
3303.63	0.14866	0.00502		3205.27	0.00355	0.000791648
3301.7	0.14719	0.00472		3203.35	0.00326	0.00103
3299.77	0.14578	0.00422		3201.42	0.00234	0.00122
3297.85	0.1445	0.00379		3199.49	0.000998669	0.0011
3295.92	0.14325	0.00376		3197.56	0	0.000949086
3293.99	0.14169	0.00385		3195.63	5.80579e-05	0.000979818
3292.06	0.13994	0.00385		3193.7	0.00133	0.00124
3290.13	0.13872	0.00402		3191.77	0.00236	0.00134
3288.2	0.13785	0.00425		3189.85	0.00193	0.000642816
3286.27	0.13633	0.00415		3187.92	0.00122	0
3284.35	0.13411	0.00384		3185.99	0.00148	0.000445576
3282.42	0.132	0.00359		3184.06	0.00186	0.00101
3280.49	0.1304	0.00351		3182.13	0.00133	0.000732844
3278.56	0.12896	0.00357		3180.2	0.000500229	0.000186345
3276.63	0.12729	0.00346		3178.27	0.000378281	5.88223e-05
3274.7	0.12539	0.00306		3176.35	0.000831637	0.000359276
3272.77	0.12361	0.00271		3174.42	0.000800884	0.000609647
3270.85	0.12225	0.00261		3172.49	0.00049881	0.000612628
3268.92	0.12117	0.00276		3170.56	0.00102	0.000698222
3266.99	0.11977	0.00291		3168.63	0.00165	0.000990331
3265.06	0.11773	0.0026		3166.7	0.00141	0.00117
3263.13	0.11555	0.00203		3164.77	0.000985435	0.0011
3261.2	0.11407	0.00178		3162.85	0.000824803	0.000962053
3259.27	0.11328	0.00179		3160.92	0.000414607	0.00090771
3257.35	0.11206	0.0018		3158.99	0	0.000996105
3255.42	0.10965	0.00187		3157.06	0.000154443	0.00108
3253.49	0.10721	0.00183		3155.13	0.000599578	0.00103
3251.56	0.10608	0.0016		3153.2	0.000320278	0.000828516
3249.63	0.10543	0.00154		3151.27	0.000100106	0.000353931
3247.7	0.10399	0.00172		3149.35	0.00086496	0
3245.77	0.10209	0.00177		3147.42	0.00168	0.000224354
3243.85	0.10051	0.00142		3145.49	0.00146	0.000538249
3241.92	0.09935	0.000969536		3143.56	0.000720441	0.000354863
3239.99	0.09813	0.000792083		3141.63	0.000319548	9.26792e-05
3238.06	0.09621	0.000746148		3139.7	0.000307575	0.000255417
3236.13	0.09361	0.000655197		3137.77	0.000339352	0.000693588
3234.2	0.09121	0.000670431		3135.85	0.000259489	0.00123
3232.27	0.08974	0.000801045		3133.92	0.000326551	0.00164
3230.35	0.0889	0.00085231		3131.99	0.000303552	0.00141
3228.42	0.08778	0.000814318		3130.06	1.54898e-05	0.000825159
3226.49	0.0863	0.000665818		3128.13	0.000160038	0.000696907
3224.56	0.08516	0.000341261		3126.2	0.000344582	0.000955385
3222.63	0.08435	0.000180066		3124.27	9.41902e-05	0.0011
3220.7	0.08311	0.000410398		3122.35	0.000257395	0.00122
3218.77	0.08119	0.000668938		3120.42	0.00064525	0.00141
3216.85	0.07925	0.000590772		3118.49	0.000638165	0.00141
3214.92	0.0779	0.000336996		3116.56	0.00062649	0.00127
3212.99	0.07697	0.000391226		3114.63	0.000465266	0.00135
3211.06	0.07587	0.00063643		3112.7	0	0.00152
3209.13	0.07403	0.000543929		3110.77	4.00388e-05	0.00143
3207.2	0.07178	0.000346926		3108.85	0.000714271	0.0013
3205.27	0.07014	0.000478762		3106.92	0.00103	0.00142
3203.35	0.06922	0.000728377		3104.99	0.00112	0.00145
3201.42	0.06819	0.00080788		3103.06	0.00181	0.00122
3199.49	0.06665	0.000687811		3101.13	0.00266	0.00118
3197.56	0.06496	0.000519821		3099.2	0.00253	0.00141
3195.63	0.0636	0.000467151		3097.27	0.00169	0.00155
3193.7	0.06278	0.00034586		3095.35	0.00135	0.00148
3191.77	0.06201	7.87623e-05		3093.42	0.00167	0.0014
3189.85	0.06056	0		3091.49	0.00186	0.0015
3187.92	0.05867	0.000189941		3089.56	0.00164	0.00171
3185.99	0.05737	0.000496423		3087.63	0.00125	0.00153
3184.06	0.05677	0.000774176		3085.7	0.00101	0.000910281
3182.13	0.05579	0.00101		3083.77	0.000998562	0.000760556
3180.2	0.05398	0.00108		3081.85	0.00142	0.00117
3178.27	0.05227	0.000816512		3079.92	0.0024	0.00122
3176.35	0.05145	0.000477387		3077.99	0.00318	0.00091333
3174.42	0.05109	0.00025081		3076.06	0.0031	0.000771041
3172.49	0.05024	2.18794e-05		3074.13	0.00222	0.000761879
3170.56	0.04887	0		3072.2	0.00106	0.000780835
3168.63	0.04767	0.000292228		3070.27	0.000280157	0.000843229
3166.7	0.04671	0.000718343		3068.35	0	0.000622753
3164.77	0.04609	0.00102		3066.42	0.000140139	0.000242314
3162.85	0.04577	0.000972723		3064.49	0.000663059	0.000441977
3160.92	0.04506	0.000657639		3062.56	0.00117	0.00102
3158.99	0.04398	0.000399388		3060.63	0.00134	0.00119
3157.06	0.04307	0.000282415		3058.7	0.00114	0.00102
3155.13	0.04229	0.000477667		3056.77	0.000875405	0.00102
3153.2	0.0414	0.000926401		3054.85	0.000852704	0.00113
3151.27	0.04016	0.000984011		3052.92	0.000998684	0.00106
3149.35	0.03885	0.000468223		3050.99	0.00125	0.0008268
3147.42	0.03808	0		3049.06	0.0017	0.000584241
3145.49	0.03747	0.00012528		3047.13	0.00183	0.000492065
3143.56	0.03644	0.000603807		3045.2	0.0011	0.000844733
3141.63	0.03541	0.000676054		3043.27	0.000446967	0.00137
3139.7	0.03475	0.000205436		3041.35	0.000470638	0.00145
3137.77	0.03442	0		3039.42	0.000371584	0.00117
3135.85	0.03416	0.000300239		3037.49	7.13042e-05	0.000920544
3133.92	0.03345	0.000455311		3035.56	0.000185873	0.000889865
3131.99	0.03224	0.000251801		3033.63	0.000583385	0.00112
3130.06	0.03134	9.2265e-05		3031.7	0.00107	0.00129
3128.13	0.0311	0.000151597		3029.77	0.00186	0.00112
3126.2	0.03072	0.000426877		3027.85	0.00263	0.000992319
3124.27	0.02956	0.000642611		3025.92	0.00264	0.00103
3122.35	0.02839	0.000598156		3023.99	0.00184	0.000775318
3120.42	0.02817	0.000678648		3022.06	0.000898029	0.000230847
3118.49	0.02846	0.001		3020.13	0.000308786	0
3116.56	0.02823	0.00102		3018.2	0.000311715	0.000330665
3114.63	0.02735	0.000611952		3016.27	0.000875822	0.000985699
3112.7	0.02667	0.000306444		3014.35	0.00139	0.00139
3110.77	0.02671	0.000388217		3012.42	0.0012	0.0013
3108.85	0.02706	0.000632443		3010.49	0.000813024	0.000945716
3106.92	0.0268	0.000755641		3008.56	0.0012	0.000718944
3104.99	0.02551	0.000743343		3006.63	0.00191	0.000840576
3103.06	0.02388	0.000575253		3004.7	0.00165	0.00107
3101.13	0.02288	0.000224446		3002.77	0.000583402	0.000955317
3099.2	0.02267	0		3000.85	0	0.000505043
3097.27	0.02284	9.89097e-05		2998.92	0	0.000102437
3095.35	0.02295	0.000192738		2996.99	0	0
3093.42	0.02304	0.000112655
3091.49	0.02299	0.000242395
3089.56	0.02246	0.000702092
3087.63	0.02146	0.00103
3085.7	0.0201	0.000888586
3083.77	0.01887	0.000574123
3081.85	0.0185	0.000556893
3079.92	0.01877	0.000715199
3077.99	0.019	0.00064425
3076.06	0.01901	0.000393504
3074.13	0.01901	0.000271683
3072.2	0.0189	0.000372485
3070.27	0.01829	0.000631105
3068.35	0.01719	0.000798486
3066.42	0.01593	0.000666249
3064.49	0.01509	0.000614731
3062.56	0.01498	0.00099195
3060.63	0.01484	0.00123
3058.7	0.01408	0.000746177
3056.77	0.01325	0.000195858
3054.85	0.01293	0.000338905
3052.92	0.0131	0.000707332
3050.99	0.01323	0.000649943
3049.06	0.01281	0.000377665
3047.13	0.01194	0.000309786
3045.2	0.01098	0.000375674
3043.27	0.01038	0.00038099
3041.35	0.0104	0.000422277
3039.42	0.01044	0.000625256
3037.49	0.00984	0.000901713
3035.56	0.00909	0.00116
3033.63	0.00889	0.0014
3031.7	0.00886	0.0014
3029.77	0.00849	0.00102
3027.85	0.00785	0.000613921
3025.92	0.00744	0.000672747
3023.99	0.00743	0.00105
3022.06	0.00702	0.00111
3020.13	0.006	0.000712028
3018.2	0.00529	0.00039837
3016.27	0.0053	0.000458611
3014.35	0.00534	0.000527033
3012.42	0.00464	0.000240375
3010.49	0.00348	0
3008.56	0.00281	0.000230917
3006.63	0.00319	0.000942604
3004.7	0.00385	0.00142
3002.77	0.00353	0.00111
3000.85	0.00244	0.000471827
2998.92	0.00173	0.00013802
2996.99	0.0018	9.52019e-05
2995.06	0.00203	7.22922e-05
2993.13	0.00178	0
2991.2	0.000996338	0
2989.27	0.000178166	5.44389e-05
2987.35	0	0.000141929
2985.42	0	0

## Sheet: Fig 3a
Parallel/in-plane
	N=1		N=3		N=9		Bulk		Raw simulation output - no smoothing or fitted curves applied as guide to the eye.
ω(cm-1)	Im[χ||]	ω(cm-1)	Im[χ||]	ω(cm-1)	Im[χ||]	ω(cm-1)	Im[χ||]
2499.99	14.0314	2499.99	20.7615	2499.99	13.8945	2499.43	4.02802
2500.12	19.733	2500.12	2.16445	2500.12	3.02851	2500.26	4.00521
2500.24	47.6854	2500.24	9.30772	2500.24	3.19213	2501.09	3.50177
2500.37	38.8311	2500.37	9.31107	2500.37	4.65428	2501.92	5.1198
2500.5	1.16121	2500.5	11.6039	2500.5	3.35982	2502.75	2.6698
2500.63	22.4585	2500.63	42.2716	2500.63	9.76906	2503.58	4.55852
2500.75	46.3041	2500.75	39.0932	2500.75	21.4241	2504.4	3.5781
2500.88	24.8612	2500.88	9.99293	2500.88	20.8492	2505.23	4.20291
2501.01	6.00757	2501.01	1.60027	2501.01	7.47169	2506.06	3.37835
2501.13	0.34879	2501.13	10.5842	2501.13	2.15451	2506.89	4.25891
2501.26	6.15741	2501.26	27.897	2501.26	10.5206	2507.72	3.59306
2501.39	7.71046	2501.39	25.3858	2501.39	19.9	2508.55	5.41608
2501.52	4.36064	2501.52	5.25615	2501.52	26.6128	2509.38	3.33657
2501.64	14.2776	2501.64	1.15286	2501.64	25.0101	2510.21	4.72877
2501.77	13.647	2501.77	9.93909	2501.77	9.15816	2511.04	3.90509
2501.9	6.19457	2501.9	9.86107	2501.9	0.59796	2511.87	6.4095
2502.03	3.79219	2502.03	0.56469	2502.03	10.0542	2512.7	3.39588
2502.15	7.53467	2502.15	9.52927	2502.15	10.7612	2513.53	4.96139
2502.28	28.8087	2502.28	19.0121	2502.28	0.8148	2514.36	3.08145
2502.41	29.6832	2502.41	4.15548	2502.41	4.85122	2515.19	5.90486
2502.53	14.207	2502.53	1.68798	2502.53	13.5532	2516.01	3.52471
2502.66	14.1731	2502.66	2.66936	2502.66	10.0737	2516.84	4.38977
2502.79	4.42002	2502.79	2.36926	2502.79	3.87552	2517.67	3.22922
2502.92	5.80433	2502.92	18.1933	2502.92	0.30423	2518.5	4.11266
2503.04	16.4423	2503.04	8.63279	2503.04	4.01924	2519.33	2.92239
2503.17	2.50462	2503.17	11.1262	2503.17	25.1741	2520.16	3.82988
2503.3	7.69172	2503.3	40.5304	2503.3	45.1239	2520.99	3.61351
2503.43	23.2313	2503.43	17.8917	2503.43	37.2747	2521.82	5.15165
2503.55	10.2777	2503.55	2.38953	2503.55	13.8762	2522.65	3.10154
2503.68	3.97117	2503.68	25.1856	2503.68	1.24001	2523.48	4.87112
2503.81	11.101	2503.81	12.9156	2503.81	2.03003	2524.31	2.76366
2503.93	10.994	2503.93	6.48984	2503.93	9.53478	2525.14	4.34743
2504.06	8.93639	2504.06	21.3884	2504.06	26.8105	2525.97	3.32321
2504.19	11.9288	2504.19	13.7968	2504.19	46.5998	2526.8	4.54371
2504.32	13.0371	2504.32	4.75458	2504.32	41.464	2527.62	2.44018
2504.44	5.03872	2504.44	2.82685	2504.44	13.2459	2528.45	4.3337
2504.57	1.06321	2504.57	3.15916	2504.57	2.20909	2529.28	3.34912
2504.7	2.59541	2504.7	1.57301	2504.7	10.5992	2530.11	5.11569
2504.83	3.13216	2504.83	2.16453	2504.83	6.43445	2530.94	4.45514
2504.95	3.19027	2504.95	16.5714	2504.95	0.23621	2531.77	7.34622
2505.08	2.9998	2505.08	14.448	2505.08	10.8903	2532.6	4.07501
2505.21	18.7704	2505.21	7.63377	2505.21	14.8671	2533.43	6.1049
2505.33	26.9639	2505.33	11.8638	2505.33	4.09216	2534.26	3.93587
2505.46	9.9836	2505.46	0.94035	2505.46	1.95749	2535.09	4.9951
2505.59	9.57013	2505.59	13.5744	2505.59	9.48386	2535.92	3.62898
2505.72	8.50607	2505.72	32.5771	2505.72	11.8251	2536.75	5.29388
2505.84	1.09322	2505.84	8.57995	2505.84	7.92195	2537.58	3.18204
2505.97	20.6519	2505.97	7.20992	2505.97	4.61923	2538.41	6.24089
2506.1	19.8958	2506.1	25.0368	2506.1	6.70875	2539.23	4.44635
2506.22	1.14828	2506.22	9.60845	2506.22	8.50293	2540.06	6.05635
2506.35	8.01259	2506.35	2.24484	2506.35	3.56713	2540.89	3.20273
2506.48	8.5371	2506.48	15.8937	2506.48	1.10945	2541.72	5.69193
2506.61	2.32371	2506.61	24.5023	2506.61	6.17995	2542.55	2.61855
2506.73	1.38687	2506.73	16.6473	2506.73	13.9742	2543.38	4.25416
2506.86	2.54079	2506.86	1.48049	2506.86	29.4262	2544.21	3.36089
2506.99	24.6119	2506.99	4.97315	2506.99	45.2074	2545.04	5.73341
2507.12	34.9438	2507.12	6.08764	2507.12	35.2169	2545.87	2.99466
2507.24	17.7802	2507.24	2.07566	2507.24	7.9866	2546.7	6.16912
2507.37	17.6714	2507.37	18.2205	2507.37	5.987	2547.53	3.93269
2507.5	30.509	2507.5	20.0029	2507.5	31.2262	2548.36	4.70819
2507.62	33.7834	2507.62	4.64631	2507.62	36.2886	2549.19	4.53193
2507.75	31.1415	2507.75	1.0817	2507.75	11.1105	2550.01	6.10068
2507.88	16.1336	2507.88	0.30846	2507.88	8.02588	2550.84	3.70308
2508.01	1.04739	2508.01	7.39899	2508.01	40.5101	2551.67	4.17918
2508.13	18.7122	2508.13	9.41175	2508.13	52.445	2552.5	3.7567
2508.26	41.3089	2508.26	0.19429	2508.26	29.1144	2553.33	4.74312
2508.39	22.0136	2508.39	15.7172	2508.39	13.6981	2554.16	3.15607
2508.52	0.29517	2508.52	23.8169	2508.52	12.2877	2554.99	5.23273
2508.64	6.70914	2508.64	2.92148	2508.64	5.9821	2555.82	2.80658
2508.77	7.24575	2508.77	6.126	2508.77	1.55178	2556.65	5.10629
2508.9	1.33657	2508.9	12.2797	2508.9	1.02566	2557.48	2.72254
2509.02	0.18861	2509.02	1.45228	2509.02	0.16206	2558.31	4.83702
2509.15	4.05941	2509.15	15.2237	2509.15	5.74187	2559.14	3.82524
2509.28	13.2968	2509.28	17.9838	2509.28	12.0291	2559.97	3.91781
2509.41	7.33801	2509.41	4.08317	2509.41	16.5623	2560.8	3.80825
2509.53	0.36142	2509.53	20.4191	2509.53	27.9186	2561.62	5.1317
2509.66	10.3564	2509.66	17.234	2509.66	28.0254	2562.45	2.38203
2509.79	11.2632	2509.79	0.72435	2509.79	11.4221	2563.28	3.58119
2509.92	3.35785	2509.92	15.1824	2509.92	16.2542	2564.11	3.00437
2510.04	1.42233	2510.04	7.62748	2510.04	40.405	2564.94	4.85436
2510.17	4.35694	2510.17	15.4055	2510.17	37.3578	2565.77	4.00521
2510.3	5.0909	2510.3	56.3742	2510.3	12.1607	2566.6	4.34058
2510.42	0.01694	2510.42	32.6778	2510.42	1.26478	2567.43	3.45137
2510.55	11.8659	2510.55	0.14522	2510.55	1.66798	2568.26	4.47784
2510.68	33.4213	2510.68	11.2618	2510.68	0.47427	2569.09	3.18339
2510.81	28.0666	2510.81	5.65205	2510.81	5.39322	2569.92	4.54291
2510.93	8.03621	2510.93	10.0882	2510.93	14.8968	2570.75	4.73301
2511.06	0.55227	2511.06	14.3828	2511.06	14.5962	2571.58	4.47607
2511.19	2.57938	2511.19	1.7527	2511.19	5.42412	2572.41	4.29471
2511.32	2.00665	2511.32	21.812	2511.32	1.12967	2573.23	6.87145
2511.44	3.5735	2511.44	25.3521	2511.44	3.32216	2574.06	3.70251
2511.57	7.76786	2511.57	5.43687	2511.57	3.29581	2574.89	4.95716
2511.7	3.69033	2511.7	11.5788	2511.7	0.74819	2575.72	3.90305
2511.82	10.2003	2511.82	7.51259	2511.82	0.08124	2576.55	5.78288
2511.95	21.53	2511.95	0.28449	2511.95	2.18518	2577.38	4.29013
2512.08	11.2371	2512.08	5.1426	2512.08	7.47965	2578.21	4.05195
2512.21	3.99811	2512.21	10.1494	2512.21	10.7101	2579.04	4.03751
2512.33	4.72645	2512.33	23.9471	2512.33	7.0384	2579.87	5.42019
2512.46	4.65951	2512.46	13.7881	2512.46	5.72185	2580.7	3.76328
2512.59	9.06648	2512.59	1.29241	2512.59	9.98058	2581.53	5.86246
2512.72	2.49733	2512.72	11.2937	2512.72	8.47524	2582.36	4.75636
2512.84	3.87917	2512.84	2.20078	2512.84	4.98879	2583.19	4.98951
2512.97	14.0529	2512.97	8.26065	2512.97	9.53154	2584.02	3.55176
2513.1	9.48886	2513.1	20.3712	2513.1	10.667	2584.84	5.28614
2513.22	17.9981	2513.22	2.47796	2513.22	3.03253	2585.67	3.46156
2513.35	24.9235	2513.35	16.2291	2513.35	2.03171	2586.5	5.21608
2513.48	9.16111	2513.48	30.5839	2513.48	7.01585	2587.33	5.26264
2513.61	2.88878	2513.61	6.63137	2513.61	4.05369	2588.16	4.73015
2513.73	8.67288	2513.73	2.86819	2513.73	0.54205	2588.99	4.77845
2513.86	14.3798	2513.86	11.105	2513.86	7.53391	2589.82	5.51911
2513.99	5.52638	2513.99	14.5911	2513.99	14.2423	2590.65	3.86237
2514.11	6.70385	2514.11	13.8102	2514.11	12.7317	2591.48	5.21126
2514.24	36.1309	2514.24	3.67604	2514.24	10.5926	2592.31	3.42713
2514.37	24.0099	2514.37	11.6115	2514.37	8.62645	2593.14	4.88211
2514.5	1.90779	2514.5	12.6005	2514.5	3.46305	2593.97	3.87917
2514.62	25.5789	2514.62	0.79563	2514.62	1.03817	2594.8	4.82843
2514.75	19.1697	2514.75	12.6463	2514.75	2.20878	2595.62	3.84394
2514.88	1.14165	2514.88	13.3894	2514.88	1.01533	2596.45	4.20352
2515.01	15.2897	2515.01	3.59525	2515.01	0.20808	2597.28	4.82389
2515.13	11.5151	2515.13	21.4596	2515.13	3.11103	2598.11	4.27147
2515.26	0.38588	2515.26	45.6221	2515.26	6.00662	2598.94	3.53548
2515.39	2.06998	2515.39	46.8934	2515.39	6.26841	2599.77	5.61988
2515.51	4.23931	2515.51	19.2433	2515.51	2.86068	2600.6	4.11532
2515.64	1.98522	2515.64	1.62664	2515.64	1.5201	2601.43	6.70826
2515.77	11.4789	2515.77	11.4992	2515.77	12.1996	2602.26	4.62943
2515.9	49.9903	2515.9	7.46418	2515.9	27.622	2603.09	6.8039
2516.02	45.4431	2516.02	7.14712	2516.02	34.957	2603.92	2.89346
2516.15	6.12698	2516.15	27.8188	2516.15	36.3892	2604.75	5.75251
2516.28	28.8666	2516.28	25.6155	2516.28	30.2909	2605.58	4.18339
2516.41	45.87	2516.41	4.47413	2516.41	15.6239	2606.41	5.37418
2516.53	12.9296	2516.53	5.15739	2516.53	7.75025	2607.23	3.84335
2516.66	0.07459	2516.66	29.0684	2516.66	7.27717	2608.06	4.49661
2516.79	2.11831	2516.79	31.7266	2516.79	4.58422	2608.89	2.71021
2516.91	0.39768	2516.91	5.86888	2516.91	11.9318	2609.72	4.89524
2517.04	3.38695	2517.04	4.78142	2517.04	25.0555	2610.55	4.18291
2517.17	24.4202	2517.17	21.9586	2517.17	17.3596	2611.38	4.74639
2517.3	41.1928	2517.3	19.8603	2517.3	1.66357	2612.21	4.76264
2517.42	16.6787	2517.42	8.96667	2517.42	2.41656	2613.04	3.99822
2517.55	13.1705	2517.55	0.98609	2517.55	4.21682	2613.87	2.41403
2517.68	25.1659	2517.68	1.77498	2517.68	0.21355	2614.7	5.76051
2517.81	2.14553	2517.81	3.19356	2517.81	4.9657	2615.53	5.56327
2517.93	18.8863	2517.93	0.02329	2517.93	8.2142	2616.36	4.78443
2518.06	46.5397	2518.06	6.07079	2518.06	1.40808	2617.19	3.21437
2518.19	24.8523	2518.19	7.88691	2518.19	2.83843	2618.02	4.97352
2518.31	22.1292	2518.31	4.32568	2518.31	12.9273	2618.84	4.18202
2518.44	25.0006	2518.44	5.67472	2518.44	13.0898	2619.67	5.96402
2518.57	9.09079	2518.57	6.2233	2518.57	4.98031	2620.5	4.60799
2518.7	5.36223	2518.7	16.1093	2518.7	0.79814	2621.33	5.22914
2518.82	0.66351	2518.82	18.0492	2518.82	2.83507	2622.16	2.18827
2518.95	6.0999	2518.95	4.00748	2518.95	7.83135	2622.99	3.49431
2519.08	17.2929	2519.08	0.22068	2519.08	8.07179	2623.82	4.23827
2519.21	9.26512	2519.21	0.34972	2519.21	1.61859	2624.65	5.59009
2519.33	1.83165	2519.33	11.7871	2519.33	2.89745	2625.48	3.99581
2519.46	0.34115	2519.46	23.1824	2519.46	14.3266	2626.31	5.05656
2519.59	2.70804	2519.59	11.8283	2519.59	13.8767	2627.14	5.67753
2519.71	5.29251	2519.71	24.076	2519.71	2.17631	2627.97	5.11572
2519.84	2.73833	2519.84	38.9734	2519.84	5.80453	2628.8	3.81578
2519.97	2.21729	2519.97	16.263	2519.97	15.5862	2629.63	6.1197
2520.1	1.85557	2520.1	11.1368	2520.1	6.02657	2630.45	3.75582
2520.22	21.0773	2520.22	16.6845	2520.22	2.38595	2631.28	7.05504
2520.35	40.1132	2520.35	5.12705	2520.35	29.3197	2632.11	4.32048
2520.48	17.5135	2520.48	8.62001	2520.48	48.2341	2632.94	5.74651
2520.61	5.63727	2520.61	21.2219	2520.61	30.5214	2633.77	3.74451
2520.73	19.1144	2520.73	21.7099	2520.73	6.68571	2634.6	5.82401
2520.86	13.5776	2520.86	6.98431	2520.86	0.34205	2635.43	4.80482
2520.99	5.92679	2520.99	3.26393	2520.99	1.89161	2636.26	5.4674
2521.11	4.50714	2521.11	27.551	2521.11	4.79447	2637.09	3.13541
2521.24	5.65361	2521.24	28.8617	2521.24	8.66842	2637.92	4.41144
2521.37	12.0021	2521.37	5.88379	2521.37	10.5874	2638.75	5.2233
2521.5	5.32204	2521.5	0.16061	2521.5	11.8649	2639.58	5.99274
2521.62	0.66501	2521.62	2.79843	2521.62	15.3426	2640.41	6.02518
2521.75	6.28304	2521.75	21.1703	2521.75	20.1424	2641.23	6.77959
2521.88	2.43533	2521.88	53.4177	2521.88	20.9314	2642.06	3.35111
2522.01	1.61683	2522.01	59.9478	2522.01	13.0756	2642.89	5.37077
2522.13	8.91463	2522.13	33.5272	2522.13	3.1117	2643.72	3.72133
2522.26	10.0877	2522.26	6.08485	2522.26	0.07435	2644.55	5.90617
2522.39	8.85619	2522.39	3.39994	2522.39	2.5338	2645.38	4.74368
2522.51	10.096	2522.51	4.36554	2522.51	7.66514	2646.21	5.59048
2522.64	10.6533	2522.64	3.90359	2522.64	12.7792	2647.04	6.4035
2522.77	8.23199	2522.77	11.5022	2522.77	11.4386	2647.87	8.75955
2522.9	4.84555	2522.9	2.53717	2522.9	6.0346	2648.7	4.75119
2523.02	11.7084	2523.02	10.4128	2523.02	3.16278	2649.53	4.57288
2523.15	33.0675	2523.15	32.7071	2523.15	0.92298	2650.36	4.51818
2523.28	44.3826	2523.28	9.98803	2523.28	2.38115	2651.19	8.18639
2523.4	32.4671	2523.4	5.66677	2523.4	12.5273	2652.02	5.78425
2523.53	19.3862	2523.53	31.3344	2523.53	18.9262	2652.84	7.02127
2523.66	12.4046	2523.66	19.2436	2523.66	11.6596	2653.67	3.83363
2523.79	7.03849	2523.79	10.9942	2523.79	2.2744	2654.5	5.22012
2523.91	4.24516	2523.91	10.303	2523.91	0.1236	2655.33	4.29136
2524.04	0.76728	2524.04	0.58433	2524.04	0.72354	2656.16	4.80236
2524.17	0.90407	2524.17	11.4091	2524.17	0.73984	2656.99	4.5202
2524.3	4.6663	2524.3	14.0045	2524.3	0.64935	2657.82	6.65201
2524.42	20.349	2524.42	23.102	2524.42	0.20433	2658.65	5.07078
2524.55	40.8172	2524.55	39.6348	2524.55	0.41407	2659.48	7.54801
2524.68	26.5461	2524.68	17.057	2524.68	2.94604	2660.31	5.60552
2524.8	2.47888	2524.8	20.0974	2524.8	7.40742	2661.14	6.37755
2524.93	0.5287	2524.93	49.5447	2524.93	11.7752	2661.97	6.13221
2525.06	0.67812	2525.06	33.3887	2525.06	15.384	2662.8	8.54908
2525.19	17.8047	2525.19	17.0751	2525.19	18.8091	2663.63	5.86549
2525.31	32.7565	2525.31	14.3954	2525.31	19.3338	2664.45	5.80354
2525.44	13.7872	2525.44	0.82117	2525.44	15.02	2665.28	5.47134
2525.57	1.17532	2525.57	10.8651	2525.57	11.4573	2666.11	7.56785
2525.7	1.13516	2525.7	31.8993	2525.7	11.2523	2666.94	5.12565
2525.82	0.69706	2525.82	25.9751	2525.82	7.81584	2667.77	5.97108
2525.95	2.4625	2525.95	8.34276	2525.95	1.41702	2668.6	4.87221
2526.08	0.03867	2526.08	8.51909	2526.08	0.85425	2669.43	6.92475
2526.2	9.03923	2526.2	17.4458	2526.2	4.06187	2670.26	5.72139
2526.33	14.7695	2526.33	10.2766	2526.33	2.14765	2671.09	7.74639
2526.46	7.12053	2526.46	1.08794	2526.46	0.41222	2671.92	6.13059
2526.59	6.19698	2526.59	3.63113	2526.59	10.7321	2672.75	8.04484
2526.71	1.40348	2526.71	16.8032	2526.71	28.171	2673.58	6.37949
2526.84	1.76586	2526.84	31.5117	2526.84	35.6487	2674.41	8.70879
2526.97	3.61387	2526.97	18.6747	2526.97	27.5054	2675.24	6.75618
2527.1	10.3123	2527.1	0.45771	2527.1	13.4292	2676.06	4.53346
2527.22	41.9077	2527.22	4.88955	2527.22	3.54617	2676.89	5.39337
2527.35	31.1054	2527.35	4.04257	2527.35	0.94539	2677.72	6.25713
2527.48	0.35144	2527.48	0.07253	2527.48	3.4209	2678.55	5.82284
2527.6	19.9195	2527.6	0.73878	2527.6	5.10894	2679.38	6.1918
2527.73	18.9602	2527.73	1.59558	2527.73	2.61034	2680.21	3.24411
2527.86	5.0186	2527.86	14.4222	2527.86	0.08255	2681.04	5.85118
2527.99	10.2977	2527.99	16.4571	2527.99	1.14079	2681.87	7.2653
2528.11	0.46414	2528.11	3.05608	2528.11	2.48357	2682.7	6.77006
2528.24	12.5807	2528.24	0.8604	2528.24	1.87916	2683.53	4.88552
2528.37	20.5116	2528.37	2.46562	2528.37	1.48381	2684.36	4.88094
2528.5	10.4187	2528.5	6.04914	2528.5	1.34493	2685.19	4.10098
2528.62	22.8753	2528.62	13.0098	2528.62	0.77091	2686.02	5.52829
2528.75	15.3699	2528.75	12.2257	2528.75	2.2805	2686.84	5.22742
2528.88	37.9715	2528.88	5.94369	2528.88	6.77077	2687.67	6.59142
2529	79.1084	2529	0.66742	2529	11.7197	2688.5	5.10635
2529.13	29.0838	2529.13	3.24786	2529.13	15.3843	2689.33	6.25904
2529.26	3.17001	2529.26	4.31663	2529.26	16.8964	2690.16	6.47525
2529.39	34.179	2529.39	2.15031	2529.39	15.846	2690.99	6.40279
2529.51	20.3652	2529.51	8.95409	2529.51	13.528	2691.82	6.04983
2529.64	25.7647	2529.64	7.56682	2529.64	10.5899	2692.65	5.35129
2529.77	38.8263	2529.77	4.29559	2529.77	6.48767	2693.48	5.298
2529.9	13.7732	2529.9	11.2581	2529.9	2.56438	2694.31	7.33816
2530.02	13.052	2530.02	5.17162	2530.02	0.71262	2695.14	5.97204
2530.15	15.1091	2530.15	0.87672	2530.15	0.67056	2695.97	6.92796
2530.28	9.07133	2530.28	10.401	2530.28	1.83975	2696.8	7.30545
2530.4	21.562	2530.4	15.0127	2530.4	4.37805	2697.63	6.35037
2530.53	28.3924	2530.53	14.7044	2530.53	7.47345	2698.45	6.23044
2530.66	30.2665	2530.66	9.33379	2530.66	9.26166	2699.28	9.08238
2530.79	15.4858	2530.79	10.2835	2530.79	8.43706	2700.11	5.30148
2530.91	0.83283	2530.91	13.8913	2530.91	5.24603	2700.94	8.19701
2531.04	30.7357	2531.04	8.80351	2531.04	1.73178	2701.77	6.04655
2531.17	47.4131	2531.17	14.7793	2531.17	0.53064	2702.6	6.9201
2531.29	20.8526	2531.29	11.0888	2531.29	2.06579	2703.43	6.48823
2531.42	5.1047	2531.42	7.66708	2531.42	4.14865	2704.26	8.45602
2531.55	5.16713	2531.55	39.4218	2531.55	5.36755	2705.09	5.59905
2531.68	8.26829	2531.68	39.8541	2531.68	6.06253	2705.92	7.60144
2531.8	15.9803	2531.8	8.75792	2531.8	5.61772	2706.75	5.26514
2531.93	16.8345	2531.93	7.4003	2531.93	2.94945	2707.58	9.30706
2532.06	11.0131	2532.06	6.58273	2532.06	0.21103	2708.41	4.72375
2532.19	6.43739	2532.19	8.57917	2532.19	1.59939	2709.24	4.65151
2532.31	3.47016	2532.31	14.6467	2532.31	5.56577	2710.06	4.88012
2532.44	0.63989	2532.44	2.0437	2532.44	4.64489	2710.89	6.67811
2532.57	2.31467	2532.57	11.0479	2532.57	0.30295	2711.72	6.55004
2532.69	18.2559	2532.69	19.0715	2532.69	3.73729	2712.55	7.61845
2532.82	32.7462	2532.82	1.81766	2532.82	12.1907	2713.38	6.46667
2532.95	22.4341	2532.95	10.0843	2532.95	10.8601	2714.21	7.38462
2533.08	11.3964	2533.08	20.5642	2533.08	2.68512	2715.04	2.98999
2533.2	13.2152	2533.2	10.3403	2533.2	1.51848	2715.87	7.53098
2533.33	4.42314	2533.33	9.04984	2533.33	4.85197	2716.7	7.60448
2533.46	1.43222	2533.46	9.59078	2533.46	3.94394	2717.53	7.43626
2533.59	9.48925	2533.59	7.17814	2533.59	0.77152	2718.36	5.07183
2533.71	3.09005	2533.71	4.82563	2533.71	1.54062	2719.19	8.69218
2533.84	1.93881	2533.84	14.979	2533.84	9.61485	2720.02	6.93421
2533.97	7.38641	2533.97	42.5266	2533.97	18.6889	2720.85	7.63901
2534.09	5.34885	2534.09	39.3628	2534.09	16.0994	2721.67	5.38376
2534.22	13.8756	2534.22	9.39981	2534.22	5.17647	2722.5	8.80869
2534.35	21.53	2534.35	2.65395	2534.35	0.77585	2723.33	6.3296
2534.48	23.9418	2534.48	6.38745	2534.48	3.12195	2724.16	7.36897
2534.6	22.3208	2534.6	3.4151	2534.6	5.27803	2724.99	7.4709
2534.73	4.983	2534.73	3.5022	2534.73	7.99382	2725.82	7.42161
2534.86	5.50756	2534.86	8.95759	2534.86	9.90928	2726.65	6.50217
2534.99	14.5017	2534.99	17.5568	2534.99	6.51292	2727.48	6.52342
2535.11	5.15667	2535.11	19.1299	2535.11	0.75392	2728.31	6.17527
2535.24	12.0947	2535.24	14.4102	2535.24	2.50449	2729.14	8.67288
2535.37	19.0317	2535.37	12.9436	2535.37	15.1556	2729.97	7.851
2535.49	14.3846	2535.49	7.94538	2535.49	22.764	2730.8	6.53389
2535.62	21.4451	2535.62	0.51234	2535.62	12.0448	2731.63	7.9356
2535.75	11.615	2535.75	5.91418	2535.75	2.50113	2732.46	8.48922
2535.88	0.6789	2535.88	14.3267	2535.88	12.6945	2733.28	6.53926
2536	11.6314	2536	6.96781	2536	23.3447	2734.11	6.21653
2536.13	7.78604	2536.13	0.29856	2536.13	17.4439	2734.94	5.61419
2536.26	0.00765	2536.26	2.70134	2536.26	8.64098	2735.77	6.65828
2536.39	3.72177	2536.39	0.80232	2536.39	6.07402	2736.6	5.09079
2536.51	2.15615	2536.51	2.52151	2536.51	2.87165	2737.43	6.27603
2536.64	6.28199	2536.64	2.96548	2536.64	0.00196	2738.26	6.96342
2536.77	18.8035	2536.77	0.74156	2536.77	4.31358	2739.09	9.48035
2536.89	20.0833	2536.89	10.0907	2536.89	12.0152	2739.92	8.99785
2537.02	13.4141	2537.02	8.15878	2537.02	13.9385	2740.75	7.28623
2537.15	17.3059	2537.15	9.0406	2537.15	10.3978	2741.58	6.8431
2537.28	15.0509	2537.28	34.1312	2537.28	8.58075	2742.41	10.3173
2537.4	1.19424	2537.4	31.9909	2537.4	11.1344	2743.24	9.84972
2537.53	7.1912	2537.53	11.6508	2537.53	16.0176	2744.06	10.4272
2537.66	9.77703	2537.66	8.62625	2537.66	17.2991	2744.89	9.29925
2537.79	0.0355	2537.79	2.9613	2537.79	12.2468	2745.72	11.5797
2537.91	7.6749	2537.91	13.049	2537.91	14.9918	2746.55	6.78608
2538.04	5.29815	2538.04	25.6722	2538.04	30.9241	2747.38	11.3193
2538.17	11.845	2538.17	7.75659	2538.17	33.8323	2748.21	8.58465
2538.29	41.8653	2538.29	5.903	2538.29	14.7989	2749.04	8.42675
2538.42	27.9182	2538.42	16.3557	2538.42	1.05471	2749.87	6.18349
2538.55	3.74099	2538.55	5.40629	2538.55	0.39872	2750.7	6.94937
2538.68	15.2541	2538.68	0.82646	2538.68	0.18209	2751.53	7.54273
2538.8	14.6187	2538.8	1.83326	2538.8	2.26096	2752.36	6.57557
2538.93	6.39957	2538.93	0.89566	2538.93	5.46264	2753.19	5.6988
2539.06	6.0735	2539.06	8.92073	2539.06	4.04922	2754.02	9.05166
2539.18	1.25132	2539.18	15.6897	2539.18	5.5995	2754.85	8.28565
2539.31	0.46709	2539.31	20.0266	2539.31	9.39185	2755.67	7.40409
2539.44	2.07323	2539.44	12.1704	2539.44	6.21651	2756.5	8.02203
2539.57	3.7723	2539.57	0.98051	2539.57	1.13149	2757.33	7.69633
2539.69	2.36229	2539.69	21.6094	2539.69	0.20309	2758.16	6.73286
2539.82	3.52965	2539.82	31.8017	2539.82	2.64892	2758.99	7.89839
2539.95	13.1369	2539.95	4.98538	2539.95	7.23165	2759.82	6.88495
2540.08	7.77585	2540.08	8.61076	2540.08	7.68955	2760.65	9.3136
2540.2	1.46591	2540.2	31.6395	2540.2	3.70702	2761.48	8.78274
2540.33	6.14562	2540.33	16.2368	2540.33	2.31713	2762.31	9.66391
2540.46	0.65006	2540.46	3.29994	2540.46	2.19329	2763.14	7.79528
2540.58	8.89778	2540.58	14.4986	2540.58	2.87019	2763.97	11.7823
2540.71	23.9116	2540.71	12.4665	2540.71	4.2388	2764.8	8.74059
2540.84	16.6051	2540.84	6.16718	2540.84	2.05993	2765.63	9.11411
2540.97	22.3315	2540.97	6.45157	2540.97	8.06849	2766.46	8.42897
2541.09	40.0927	2541.09	4.40178	2541.09	23.0493	2767.28	8.8344
2541.22	33.8574	2541.22	7.40054	2541.22	18.2566	2768.11	9.22334
2541.35	14.8497	2541.35	9.99196	2541.35	1.53269	2768.94	10.0703
2541.48	2.05046	2541.48	11.6247	2541.48	8.12831	2769.77	9.11013
2541.6	1.12408	2541.6	14.7773	2541.6	21.1649	2770.6	9.21487
2541.73	5.34333	2541.73	10.3878	2541.73	13.3779	2771.43	6.19214
2541.86	3.09353	2541.86	7.15808	2541.86	2.20992	2772.26	6.56535
2541.98	1.81846	2541.98	3.74058	2541.98	0.26219	2773.09	8.29007
2542.11	7.35004	2542.11	5.51343	2542.11	0.05756	2773.92	11.1572
2542.24	11.7167	2542.24	17.8009	2542.24	0.24849	2774.75	9.38083
2542.37	15.4023	2542.37	9.67178	2542.37	0.72754	2775.58	7.54845
2542.49	21.6084	2542.49	5.84474	2542.49	4.6607	2776.41	10.527
2542.62	20.2623	2542.62	20.1951	2542.62	9.70933	2777.24	9.45607
2542.75	14.1048	2542.75	6.31156	2542.75	4.4754	2778.07	7.0041
2542.88	11.7337	2542.88	8.76884	2542.88	3.05702	2778.89	10.5809
2543	2.92127	2543	38.5668	2543	18.0506	2779.72	7.08958
2543.13	3.58697	2543.13	28.101	2543.13	21.0585	2780.55	10.9525
2543.26	25.441	2543.26	15.302	2543.26	5.32781	2781.38	10.3001
2543.38	30.6887	2543.38	19.696	2543.38	1.33174	2782.21	11.7581
2543.51	14.8991	2543.51	8.87401	2543.51	7.89284	2783.04	8.03895
2543.64	4.89786	2543.64	6.77294	2543.64	7.224	2783.87	11.0879
2543.77	1.23269	2543.77	8.83669	2543.77	4.43434	2784.7	8.01235
2543.89	1.59908	2543.89	13.5672	2543.89	2.5533	2785.53	10.5028
2544.02	1.65212	2544.02	22.8594	2544.02	0.29901	2786.36	8.41852
2544.15	0.01942	2544.15	7.05442	2544.15	1.63972	2787.19	11.5649
2544.28	1.78702	2544.28	3.28685	2544.28	3.06186	2788.02	7.59459
2544.4	2.15373	2544.4	19.3099	2544.4	2.45686	2788.85	10.9892
2544.53	3.79701	2544.53	12.5424	2544.53	2.51153	2789.67	10.3804
2544.66	10.8437	2544.66	13.2194	2544.66	4.79415	2790.5	9.72966
2544.78	16.246	2544.78	27.4078	2544.78	16.1298	2791.33	10.8428
2544.91	10.4891	2544.91	23.2589	2544.91	29.4882	2792.16	12.8817
2545.04	0.47336	2545.04	9.87974	2545.04	24.9026	2792.99	7.83024
2545.17	6.07007	2545.17	1.00901	2545.17	10.1133	2793.82	13.106
2545.29	10.9915	2545.29	1.94986	2545.29	4.3097	2794.65	11.6974
2545.42	5.13609	2545.42	3.60908	2545.42	4.56619	2795.48	12.3886
2545.55	14.1989	2545.55	5.95467	2545.55	5.47768	2796.31	8.2081
2545.68	19.8842	2545.68	14.0779	2545.68	5.1086	2797.14	11.0227
2545.8	5.70091	2545.8	9.01919	2545.8	3.01568	2797.97	9.93734
2545.93	1.10501	2545.93	0.65617	2545.93	8.69352	2798.8	12.2983
2546.06	6.12881	2546.06	0.55743	2546.06	14.9411	2799.63	10.4578
2546.18	5.42421	2546.18	11.0741	2546.18	6.36284	2800.46	13.7527
2546.31	2.27425	2546.31	36.7759	2546.31	2.32495	2801.28	10.5688
2546.44	0.95004	2546.44	29.764	2546.44	15.8013	2802.11	9.01658
2546.57	0.66249	2546.57	1.48424	2546.57	19.9459	2802.94	6.81234
2546.69	1.21622	2546.69	9.68702	2546.69	7.56354	2803.77	10.3797
2546.82	11.149	2546.82	15.9671	2546.82	0.63318	2804.6	10.9455
2546.95	17.8358	2546.95	6.93826	2546.95	1.96543	2805.43	10.826
2547.07	6.07856	2547.07	6.6227	2547.07	2.15803	2806.26	7.7556
2547.2	0.80968	2547.2	3.50032	2547.2	0.89501	2807.09	13.5476
2547.33	9.97211	2547.33	8.79404	2547.33	0.36246	2807.92	10.7487
2547.46	12.7598	2547.46	9.62133	2547.46	1.72244	2808.75	13.1255
2547.58	7.39819	2547.58	1.32287	2547.58	2.8531	2809.58	11.2995
2547.71	2.70439	2547.71	8.64249	2547.71	1.46659	2810.41	9.19712
2547.84	2.105	2547.84	6.13242	2547.84	0.37357	2811.24	12.3471
2547.97	2.29181	2547.97	1.42932	2547.97	0.89566	2812.07	15.2542
2548.09	1.58662	2548.09	11.1867	2548.09	4.86248	2812.89	8.95693
2548.22	2.29744	2548.22	6.45942	2548.22	15.164	2813.72	13.0803
2548.35	7.16347	2548.35	0.04896	2548.35	24.3075	2814.55	10.6269
2548.47	12.2149	2548.47	0.49056	2548.47	23.6168	2815.38	13.0953
2548.6	6.98041	2548.6	2.37732	2548.6	15.939	2816.21	12.5559
2548.73	3.87821	2548.73	7.03199	2548.73	7.75913	2817.04	14.1399
2548.86	3.79728	2548.86	0.58015	2548.86	3.41461	2817.87	13.0573
2548.98	0.76786	2548.98	12.8041	2548.98	1.90274	2818.7	11.9873
2549.11	24.7967	2549.11	33.4994	2549.11	2.24682	2819.53	10.0929
2549.24	39.7848	2549.24	15.1713	2549.24	12.5911	2820.36	13.9594
2549.37	9.62362	2549.37	6.04311	2549.37	28.2526	2821.19	13.3011
2549.49	6.04429	2549.49	23.6822	2549.49	26.7481	2822.02	16.7036
2549.62	23.358	2549.62	24.2004	2549.62	8.72353	2822.85	13.959
2549.75	9.37879	2549.75	11.869	2549.75	0.3481	2823.68	10.5554
2549.87	0.10557	2549.87	1.27572	2549.87	15.0086	2824.5	9.10443
2550	1.70595	2550	3.49423	2550	37.3746	2825.33	12.3694
2550.13	4.15579	2550.13	6.96782	2550.13	36.6724	2826.16	14.1267
2550.26	14.8529	2550.26	0.67034	2550.26	12.3712	2826.99	14.7974
2550.38	10.9554	2550.38	9.75616	2550.38	2.41087	2827.82	12.4705
2550.51	4.03011	2550.51	13.8087	2550.51	14.131	2828.65	13.179
2550.64	15.9112	2550.64	1.47139	2550.64	23.126	2829.48	12.7607
2550.77	26.5219	2550.77	2.7847	2550.77	30.9926	2830.31	12.9292
2550.89	19.4438	2550.89	3.84845	2550.89	34.8134	2831.14	10.3155
2551.02	4.69829	2551.02	0.96699	2551.02	17.6061	2831.97	12.919
2551.15	1.60237	2551.15	3.37833	2551.15	0.94565	2832.8	12.7899
2551.27	9.75954	2551.27	3.95829	2551.27	1.99327	2833.63	14.7259
2551.4	18.4701	2551.4	12.3817	2551.4	1.34832	2834.46	20.7513
2551.53	12.5854	2551.53	21.4111	2551.53	7.12584	2835.28	18.3013
2551.66	5.16637	2551.66	26.4573	2551.66	31.4403	2836.11	14.9537
2551.78	29.9965	2551.78	27.8222	2551.78	41.2564	2836.94	13.576
2551.91	39.8407	2551.91	11.2622	2551.91	23.1734	2837.77	10.6935
2552.04	19.818	2552.04	0.23245	2552.04	4.56725	2838.6	15.8083
2552.17	22.5942	2552.17	8.26874	2552.17	0.36214	2839.43	13.3178
2552.29	17.2651	2552.29	10.7773	2552.29	6.51339	2840.26	11.5955
2552.42	12.5186	2552.42	2.77709	2552.42	8.72769	2841.09	12.9434
2552.55	28.1858	2552.55	7.24043	2552.55	3.0421	2841.92	15.9872
2552.67	12.2349	2552.67	34.7849	2552.67	12.418	2842.75	14.6217
2552.8	3.71576	2552.8	34.1733	2552.8	30.9469	2843.58	20.6564
2552.93	7.0647	2552.93	3.224	2552.93	23.6666	2844.41	14.417
2553.06	1.85721	2553.06	8.2675	2553.06	5.242	2845.24	13.8548
2553.18	42.1594	2553.18	13.9087	2553.18	4.7259	2846.07	16.6208
2553.31	50.8631	2553.31	1.11925	2553.31	6.10651	2846.89	17.8852
2553.44	6.80843	2553.44	17.2164	2553.44	3.44596	2847.72	11.2392
2553.57	4.39846	2553.57	20.6529	2553.57	9.293	2848.55	16.3721
2553.69	4.22479	2553.69	5.5045	2553.69	10.5395	2849.38	19.7999
2553.82	12.8679	2553.82	8.55642	2553.82	2.17094	2850.21	13.5683
2553.95	40.4789	2553.95	4.12927	2553.95	0.78802	2851.04	16.6143
2554.07	16.9186	2554.07	4.88671	2554.07	4.5374	2851.87	12.5772
2554.2	6.86661	2554.2	17.3645	2554.2	4.48985	2852.7	15.0907
2554.33	30.3793	2554.33	13.2985	2554.33	5.23398	2853.53	16.7559
2554.46	17.5155	2554.46	5.31228	2554.46	10.7605	2854.36	15.9022
2554.58	0.77065	2554.58	1.02422	2554.58	19.3356	2855.19	15.0649
2554.71	3.7859	2554.71	4.79309	2554.71	22.6409	2856.02	12.3216
2554.84	10.0499	2554.84	8.99447	2554.84	14.5118	2856.85	12.2801
2554.96	13.5503	2554.96	0.50551	2554.96	5.78772	2857.68	11.6439
2555.09	18.0283	2555.09	10.7694	2555.09	4.23006	2858.5	15.7287
2555.22	29.8423	2555.22	28.6302	2555.22	2.60178	2859.33	14.1147
2555.35	23.159	2555.35	18.4713	2555.35	2.06063	2860.16	17.0639
2555.47	6.09765	2555.47	3.74931	2555.47	7.6424	2860.99	20.8712
2555.6	1.01075	2555.6	2.7359	2555.6	11.0267	2861.82	14.5072
2555.73	1.65626	2555.73	8.56186	2555.73	6.98046	2862.65	10.1644
2555.86	5.01477	2555.86	11.0696	2555.86	3.09001	2863.48	12.342
2555.98	1.11711	2555.98	9.86172	2555.98	5.62476	2864.31	16.8158
2556.11	17.3124	2556.11	9.76597	2556.11	12.6789	2865.14	15.3619
2556.24	29.8493	2556.24	3.98277	2556.24	18.8904	2865.97	12.3331
2556.36	3.88478	2556.36	2.32825	2556.36	21.3176	2866.8	15.6399
2556.49	28.1639	2556.49	1.85583	2556.49	18.7317	2867.63	20.3634
2556.62	53.7905	2556.62	1.86168	2556.62	10.6538	2868.46	23.9497
2556.75	12.2324	2556.75	18.4379	2556.75	2.59533	2869.29	15.0014
2556.87	25.1791	2556.87	16.42	2556.87	0.05151	2870.11	15.5164
2557	51.9126	2557	0.55569	2557	0.66618	2870.94	10.48
2557.13	17.24	2557.13	3.9901	2557.13	3.74081	2871.77	15.027
2557.26	1.45363	2557.26	3.34305	2557.26	11.279	2872.6	14.5438
2557.38	1.25586	2557.38	17.9205	2557.38	19.6771	2873.43	16.1223
2557.51	4.63163	2557.51	30.746	2557.51	24.733	2874.26	17.7072
2557.64	6.80392	2557.64	9.67034	2557.64	23.4424	2875.09	23.1307
2557.76	1.56161	2557.76	16.912	2557.76	14.4496	2875.92	24.7402
2557.89	28.2478	2557.89	22.3275	2557.89	5.67823	2876.75	21.5419
2558.02	25.1774	2558.02	2.18454	2558.02	3.44887	2877.58	20.5509
2558.15	2.35823	2558.15	15.2941	2558.15	2.88988	2878.41	18.0187
2558.27	26.9968	2558.27	11.7249	2558.27	2.7827	2879.24	19.0645
2558.4	22.2089	2558.4	1.79677	2558.4	5.33765	2880.07	15.6576
2558.53	4.79524	2558.53	21.5528	2558.53	6.59903	2880.89	21.7077
2558.66	13.4046	2558.66	8.01661	2558.66	7.32538	2881.72	24.5296
2558.78	2.12034	2558.78	7.53387	2558.78	11.1393	2882.55	17.0555
2558.91	9.61838	2558.91	23.3846	2558.91	12.2308	2883.38	18.4438
2559.04	17.3592	2559.04	4.37481	2559.04	8.17698	2884.21	17.1374
2559.16	3.15282	2559.16	22.9933	2559.16	6.27571	2885.04	19.773
2559.29	18.301	2559.29	35.1347	2559.29	6.83852	2885.87	15.2858
2559.42	20.5129	2559.42	2.75588	2559.42	3.85193	2886.7	16.1087
2559.55	7.81869	2559.55	20.2514	2559.55	0.09926	2887.53	21.6651
2559.67	17.1394	2559.67	31.9721	2559.67	2.64955	2888.36	17.5609
2559.8	12.3541	2559.8	4.17193	2559.8	8.58986	2889.19	21.5394
2559.93	3.82832	2559.93	7.77098	2559.93	9.42084	2890.02	23.2088
2560.06	4.64088	2560.06	7.76092	2560.06	5.49597	2890.85	21.1886
2560.18	2.87779	2560.18	0.62014	2560.18	3.39171	2891.68	26.6337
2560.31	10.3124	2560.31	14.2899	2560.31	4.29671	2892.5	24.632
2560.44	11.7008	2560.44	13.0823	2560.44	4.67101	2893.33	22.6788
2560.56	2.8962	2560.56	14.068	2560.56	2.79471	2894.16	17.9637
2560.69	1.26767	2560.69	29.122	2560.69	1.88639	2894.99	23.5743
2560.82	3.41437	2560.82	18.5192	2560.82	4.28488	2895.82	19.812
2560.95	5.69265	2560.95	0.70563	2560.95	3.91836	2896.65	13.8588
2561.07	10.9062	2561.07	12.7389	2561.07	0.66424	2897.48	17.3344
2561.2	14.2805	2561.2	22.9154	2561.2	5.4187	2898.31	25.7147
2561.33	7.73447	2561.33	6.48571	2561.33	11.9502	2899.14	16.7284
2561.46	4.59011	2561.46	3.63533	2561.46	7.27775	2899.97	16.4118
2561.58	5.54653	2561.58	16.8787	2561.58	6.25729	2900.8	17.6756
2561.71	2.33505	2561.71	13.3695	2561.71	17.6066	2901.63	20.5041
2561.84	17.2389	2561.84	8.69257	2561.84	19.2273	2902.46	20.2673
2561.96	27.3328	2561.96	7.95311	2561.96	7.66978	2903.29	28.3153
2562.09	11.5852	2562.09	2.58009	2562.09	2.24781	2904.11	24.0984
2562.22	5.18311	2562.22	2.03282	2562.22	3.39686	2904.94	18.0936
2562.35	2.8118	2562.35	0.28534	2562.35	4.18067	2905.77	22.755
2562.47	3.79066	2562.47	5.58905	2562.47	4.58388	2906.6	26.3548
2562.6	11.9291	2562.6	23.137	2562.6	1.97127	2907.43	24.0285
2562.73	3.60863	2562.73	25.763	2562.73	1.62028	2908.26	18.2937
2562.85	1.52554	2562.85	8.89028	2562.85	7.67104	2909.09	15.7705
2562.98	5.91795	2562.98	2.57533	2562.98	7.83267	2909.92	17.2814
2563.11	3.88385	2563.11	25.8829	2563.11	1.58019	2910.75	16.9327
2563.24	15.0309	2563.24	38.4876	2563.24	4.48299	2911.58	26.5271
2563.36	18.4821	2563.36	12.5285	2563.36	17.1804	2912.41	19.9369
2563.49	9.9734	2563.49	2.57321	2563.49	26.6059	2913.24	24.1031
2563.62	4.13705	2563.62	27.6073	2563.62	21.9305	2914.07	24.9385
2563.75	5.65335	2563.75	39.5198	2563.75	6.99307	2914.9	27.8502
2563.87	26.3848	2563.87	16.3337	2563.87	1.18401	2915.72	15.7003
2564	29.187	2564	1.83247	2564	5.32962	2916.55	23.5665
2564.13	9.94308	2564.13	39.7876	2564.13	2.94914	2917.38	27.1398
2564.25	3.96794	2564.25	59.0872	2564.25	1.49869	2918.21	23.5917
2564.38	7.30512	2564.38	20.9744	2564.38	8.64883	2919.04	24.9695
2564.51	26.9112	2564.51	2.56749	2564.51	7.96791	2919.87	17.6901
2564.64	28.4337	2564.64	1.1996	2564.64	2.496	2920.7	19.1261
2564.76	2.71664	2564.76	13.3217	2564.76	10.6917	2921.53	25.4287
2564.89	10.3464	2564.89	51.5524	2564.89	24.8596	2922.36	26.4844
2565.02	18.4278	2565.02	35.3454	2565.02	27.1813	2923.19	18.295
2565.15	6.68619	2565.15	2.9863	2565.15	14.4457	2924.02	17.054
2565.27	9.79355	2565.27	16.4469	2565.27	4.73518	2924.85	24.2168
2565.4	7.02113	2565.4	6.18614	2565.4	18.7823	2925.68	24.6068
2565.53	0.96882	2565.53	8.86352	2565.53	31.3319	2926.5	18.3845
2565.65	2.29735	2565.65	48.825	2565.65	13.1211	2927.33	19.1352
2565.78	15.2508	2565.78	37.3086	2565.78	0.83469	2928.16	27.1684
2565.91	26.1765	2565.91	4.84096	2565.91	14.0482	2928.99	23.8601
2566.04	4.58168	2566.04	6.58725	2566.04	13.0564	2929.82	16.6498
2566.16	10.2049	2566.16	15.9816	2566.16	3.01839	2930.65	23.2074
2566.29	27.2833	2566.29	16.5348	2566.29	10.8927	2931.48	21.7265
2566.42	4.46148	2566.42	6.51431	2566.42	10.262	2932.31	18.4728
2566.55	28.6771	2566.55	0.2811	2566.55	1.76474	2933.14	31.0592
2566.67	50.0665	2566.67	2.11603	2566.67	19.8995	2933.97	28.2551
2566.8	7.43704	2566.8	8.58979	2566.8	42.6884	2934.8	28.7061
2566.93	11.7058	2566.93	21.8787	2566.93	39.6025	2935.63	27.9895
2567.05	29.2375	2567.05	17.9775	2567.05	21.8759	2936.46	27.594
2567.18	8.10506	2567.18	4.43315	2567.18	3.93636	2937.29	26.2911
2567.31	5.67114	2567.31	2.77732	2567.31	7.82567	2938.11	31.571
2567.44	2.88611	2567.44	4.11576	2567.44	33.2711	2938.94	32.6797
2567.56	12.1477	2567.56	10.9477	2567.56	31.6638	2939.77	28.1932
2567.69	47.4498	2567.69	8.98358	2567.69	5.67988	2940.6	31.9062
2567.82	41.6594	2567.82	0.05388	2567.82	5.08278	2941.43	38.2299
2567.95	6.34645	2567.95	6.63978	2567.95	14.1657	2942.26	29.956
2568.07	9.64289	2568.07	6.26154	2568.07	5.36879	2943.09	32.5378
2568.2	43.4501	2568.2	9.41207	2568.2	0.24648	2943.92	24.9305
2568.33	39.6241	2568.33	33.3197	2568.33	4.63479	2944.75	29.2096
2568.45	7.2609	2568.45	38.2989	2568.45	17.2375	2945.58	29.3971
2568.58	8.92003	2568.58	21.6833	2568.58	38.9867	2946.41	28.2355
2568.71	14.2958	2568.71	7.14138	2568.71	33.0357	2947.24	31.7137
2568.84	1.89852	2568.84	1.92958	2568.84	3.62008	2948.07	27.7767
2568.96	1.97223	2568.96	5.74599	2568.96	9.35207	2948.9	28.4027
2569.09	4.84629	2569.09	10.4835	2569.09	31.5073	2949.72	25.7261
2569.22	7.45537	2569.22	24.4375	2569.22	19.2373	2950.55	28.2493
2569.35	7.11859	2569.35	30.585	2569.35	3.63977	2951.38	30.6927
2569.47	1.46036	2569.47	10.8897	2569.47	12.5101	2952.21	29.1909
2569.6	3.19657	2569.6	1.02759	2569.6	17.5297	2953.04	31.6967
2569.73	2.03601	2569.73	6.60818	2569.73	9.88433	2953.87	33.641
2569.85	4.97082	2569.85	12.4374	2569.85	3.16369	2954.7	39.391
2569.98	9.23791	2569.98	20.4589	2569.98	0.57462	2955.53	32.725
2570.11	1.58017	2570.11	15.0857	2570.11	1.20103	2956.36	32.1376
2570.24	3.32912	2570.24	2.817	2570.24	2.87797	2957.19	34.0964
2570.36	9.21813	2570.36	0.11599	2570.36	9.77293	2958.02	32.3492
2570.49	17.3871	2570.49	0.76181	2570.49	18.3997	2958.85	35.9031
2570.62	26.318	2570.62	3.03134	2570.62	11.1912	2959.68	39.7055
2570.74	17.7883	2570.74	4.26901	2570.74	3.48025	2960.51	34.8772
2570.87	27.5965	2570.87	4.48827	2570.87	17.1786	2961.33	38.0947
2571	38.8416	2571	2.76666	2571	22.1503	2962.16	32.791
2571.13	13.7827	2571.13	0.20266	2571.13	5.29804	2962.99	23.0897
2571.25	19.9695	2571.25	4.02213	2571.25	1.45763	2963.82	37.83
2571.38	47.0992	2571.38	3.13251	2571.38	10.4034	2964.65	45.9042
2571.51	22.4539	2571.51	0.1219	2571.51	10.214	2965.48	33.114
2571.64	1.89389	2571.64	1.60132	2571.64	12.6205	2966.31	36.9441
2571.76	30.5041	2571.76	0.14619	2571.76	23.4536	2967.14	41.7854
2571.89	40.5227	2571.89	5.59253	2571.89	23.7141	2967.97	35.4028
2572.02	12.3226	2572.02	11.4293	2572.02	7.80248	2968.8	32.8899
2572.14	2.14029	2572.14	23.2232	2572.14	2.29437	2969.63	35.8766
2572.27	5.52116	2572.27	43.9547	2572.27	32.238	2970.46	28.6621
2572.4	0.11837	2572.4	25.9937	2572.4	59.159	2971.29	32.7995
2572.53	9.76581	2572.53	0.2625	2572.53	34.425	2972.11	36.498
2572.65	17.2199	2572.65	12.3582	2572.65	1.97964	2972.94	42.3417
2572.78	12.392	2572.78	14.1673	2572.78	5.39596	2973.77	35.5057
2572.91	19.6964	2572.91	4.84501	2572.91	5.87816	2974.6	40.4378
2573.04	18.647	2573.04	2.28137	2573.04	1.97587	2975.43	37.1632
2573.16	5.95142	2573.16	2.09572	2573.16	22.681	2976.26	39.4505
2573.29	3.3054	2573.29	17.0125	2573.29	26.475	2977.09	42.3351
2573.42	9.90386	2573.42	14.0186	2573.42	4.86375	2977.92	32.503
2573.54	17.255	2573.54	0.49839	2573.54	13.9664	2978.75	29.6052
2573.67	13.3872	2573.67	10.0528	2573.67	33.6942	2979.58	38.6088
2573.8	15.8609	2573.8	6.46909	2573.8	19.4554	2980.41	30.5082
2573.93	19.0848	2573.93	0.65228	2573.93	6.79657	2981.24	37.3434
2574.05	3.52993	2574.05	8.5688	2574.05	15.5508	2982.07	38.9257
2574.18	15.2046	2574.18	4.14097	2574.18	14.7245	2982.9	54.0996
2574.31	42.4826	2574.31	2.08212	2574.31	3.97432	2983.72	38.0784
2574.44	42.0054	2574.44	2.71111	2574.44	0.04783	2984.55	26.6564
2574.56	38.2711	2574.56	9.73779	2574.56	0.63042	2985.38	34.9145
2574.69	24.7044	2574.69	24.6373	2574.69	3.27804	2986.21	39.3399
2574.82	4.89426	2574.82	12.9409	2574.82	6.30085	2987.04	32.3208
2574.94	3.73167	2574.94	2.01109	2574.94	6.64203	2987.87	34.3931
2575.07	5.39965	2575.07	11.2961	2575.07	7.534	2988.7	38.6861
2575.2	10.5925	2575.2	10.5776	2575.2	13.2979	2989.53	39.6453
2575.33	7.69694	2575.33	2.608	2575.33	23.4426	2990.36	33.1088
2575.45	1.88599	2575.45	2.98974	2575.45	26.6616	2991.19	40.3556
2575.58	20.7706	2575.58	38.7041	2575.58	14.8697	2992.02	43.4319
2575.71	24.9747	2575.71	68.5039	2575.71	2.45707	2992.85	39.8113
2575.84	14.4011	2575.84	29.2937	2575.84	0.37529	2993.68	44.7476
2575.96	20.4353	2575.96	1.54009	2575.96	2.7856	2994.51	46.5874
2576.09	18.0672	2576.09	15.13	2576.09	9.20998	2995.33	35.2971
2576.22	11.3495	2576.22	7.21607	2576.22	15.426	2996.16	44.8731
2576.34	7.44536	2576.34	3.36664	2576.34	12.4597	2996.99	48.4391
2576.47	0.59452	2576.47	7.00291	2576.47	6.38874	2997.82	32.1631
2576.6	4.81547	2576.6	0.38666	2576.6	1.54535	2998.65	46.8753
2576.73	12.6419	2576.73	5.51396	2576.73	1.63999	2999.48	42.0385
2576.85	26.1183	2576.85	4.11147	2576.85	19.9526	3000.31	41.6086
2576.98	35.1521	2576.98	2.05982	2576.98	40.3468	3001.14	41.4962
2577.11	19.2787	2577.11	19.9495	2577.11	33.676	3001.97	33.507
2577.24	8.32005	2577.24	29.9662	2577.24	14.5244	3002.8	39.4682
2577.36	5.90859	2577.36	17.3853	2577.36	5.25368	3003.63	45.3666
2577.49	0.69856	2577.49	1.13879	2577.49	1.1807	3004.46	41.5414
2577.62	6.52141	2577.62	4.11024	2577.62	0.50734	3005.29	29.8187
2577.74	4.1123	2577.74	4.98992	2577.74	3.05397	3006.12	34.5735
2577.87	2.37519	2577.87	5.43746	2577.87	5.03317	3006.94	37.6954
2578	23.2876	2578	39.8948	2578	7.83567	3007.77	39.4708
2578.13	20.8564	2578.13	41.045	2578.13	4.80238	3008.6	44.4327
2578.25	2.11599	2578.25	2.76114	2578.25	2.04185	3009.43	36.879
2578.38	19.7697	2578.38	14.4063	2578.38	19.4876	3010.26	44.0625
2578.51	25.1347	2578.51	26.6008	2578.51	33.9047	3011.09	44.428
2578.63	1.10868	2578.63	9.20302	2578.63	17.0824	3011.92	48.4307
2578.76	17.0033	2578.76	10.7984	2578.76	0.58962	3012.75	62.2411
2578.89	33.2285	2578.89	5.72382	2578.89	5.78201	3013.58	42.5908
2579.02	8.22455	2579.02	9.1707	2579.02	8.11621	3014.41	40.8775
2579.14	1.04093	2579.14	27.2619	2579.14	3.47571	3015.24	45.5345
2579.27	2.51312	2579.27	13.7253	2579.27	4.24227	3016.07	42.8361
2579.4	3.99866	2579.4	14.7553	2579.4	5.46791	3016.9	33.4242
2579.53	20.3363	2579.53	32.1151	2579.53	4.904	3017.72	38.4511
2579.65	11.3281	2579.65	11.7429	2579.65	5.27727	3018.55	33.8837
2579.78	10.4609	2579.78	6.24041	2579.78	5.97122	3019.38	44.2869
2579.91	25.3737	2579.91	22.7801	2579.91	7.50273	3020.21	47.3231
2580.03	5.52044	2580.03	9.86837	2580.03	5.27473	3021.04	48.2397
2580.16	9.01954	2580.16	22.3006	2580.16	0.3913	3021.87	42.4162
2580.29	41.3941	2580.29	54.5637	2580.29	3.60722	3022.7	35.6804
2580.42	46.6302	2580.42	20.8845	2580.42	11.1851	3023.53	41.6112
2580.54	39.0461	2580.54	6.55576	2580.54	12.7604	3024.36	51.6185
2580.67	21.2522	2580.67	55.8804	2580.67	10.5578	3025.19	58.1332
2580.8	14.1365	2580.8	38.8134	2580.8	10.623	3026.02	45.1833
2580.93	19.863	2580.93	15.1516	2580.93	14.054	3026.85	40.368
2581.05	7.99872	2581.05	63.1304	2581.05	10.989	3027.68	42.086
2581.18	7.23172	2581.18	48.2594	2581.18	1.07533	3028.51	52.0966
2581.31	8.51676	2581.31	1.32693	2581.31	10.1594	3029.33	66.4215
2581.43	5.15759	2581.43	14.1668	2581.43	30.2777	3030.16	47.5702
2581.56	15.6209	2581.56	11.2451	2581.56	20.3326	3030.99	51.2891
2581.69	8.78526	2581.69	1.80077	2581.69	1.13852	3031.82	38.8124
2581.82	8.28874	2581.82	8.66256	2581.82	9.14243	3032.65	39.6964
2581.94	15.0807	2581.94	3.39352	2581.94	12.9021	3033.48	56.0518
2582.07	1.45186	2582.07	14.1188	2582.07	3.72436	3034.31	40.8231
2582.2	6.72545	2582.2	12.225	2582.2	15.228	3035.14	35.5718
2582.33	6.53167	2582.33	1.03094	2582.33	25.2808	3035.97	39.0048
2582.45	3.50019	2582.45	21.3994	2582.45	9.50345	3036.8	58.4955
2582.58	23.4135	2582.58	19.2003	2582.58	0.02807	3037.63	61.6184
2582.71	8.83784	2582.71	5.66902	2582.71	4.45636	3038.46	43.3277
2582.83	10.815	2582.83	16.572	2582.83	4.71982	3039.29	34.8602
2582.96	47.7227	2582.96	13.9549	2582.96	4.9928	3040.12	50.9879
2583.09	33.6555	2583.09	10.0342	2583.09	3.31192	3040.94	64.3798
2583.22	19.3405	2583.22	21.0943	2583.22	2.45226	3041.77	53.8984
2583.34	24.1471	2583.34	35.2155	2583.34	15.4314	3042.6	49.7465
2583.47	6.40446	2583.47	40.1522	2583.47	19.735	3043.43	55.886
2583.6	5.42291	2583.6	20.6721	2583.6	4.64594	3044.26	58.4761
2583.73	8.7871	2583.73	6.93436	2583.73	4.41263	3045.09	57.0452
2583.85	0.76775	2583.85	8.97028	2583.85	16.3153	3045.92	59.3439
2583.98	4.52062	2583.98	7.67265	2583.98	11.0067	3046.75	59.5186
2584.11	2.5929	2584.11	3.90807	2584.11	2.11782	3047.58	66.4186
2584.23	1.17315	2584.23	0.89378	2584.23	2.03253	3048.41	55.0976
2584.36	10.4901	2584.36	25.9747	2584.36	0.45925	3049.24	58.9308
2584.49	9.91123	2584.49	39.6586	2584.49	4.84797	3050.07	54.7882
2584.62	2.39937	2584.62	5.47564	2584.62	15.1288	3050.9	48.9741
2584.74	6.59272	2584.74	13.4001	2584.74	18.6946	3051.73	53.917
2584.87	8.96075	2584.87	35.4286	2584.87	25.5847	3052.55	46.247
2585	0.98234	2585	5.77989	2585	31.9872	3053.38	37.5662
2585.13	21.743	2585.13	10.3897	2585.13	16.4124	3054.21	42.9309
2585.25	39.6185	2585.25	27.7223	2585.25	0.26252	3055.04	52.7396
2585.38	15.0707	2585.38	5.82159	2585.38	7.441	3055.87	48.2868
2585.51	17.1803	2585.51	8.266	2585.51	11.8244	3056.7	62.4689
2585.63	22.8166	2585.63	15.0669	2585.63	3.91768	3057.53	73.999
2585.76	0.91128	2585.76	2.49383	2585.76	5.72869	3058.36	67.0545
2585.89	30.6126	2585.89	8.45649	2585.89	8.07007	3059.19	62.4837
2586.02	53.5773	2586.02	13.4555	2586.02	0.9551	3060.02	72.1835
2586.14	16.9353	2586.14	5.65394	2586.14	4.3438	3060.85	65.5481
2586.27	7.03902	2586.27	1.60964	2586.27	11.0166	3061.68	58.1625
2586.4	15.3714	2586.4	1.45053	2586.4	3.16714	3062.51	64.923
2586.52	10.9404	2586.52	3.66306	2586.52	2.29884	3063.33	48.7576
2586.65	13.9407	2586.65	5.69656	2586.65	11.2485	3064.16	58.8441
2586.78	8.06744	2586.78	5.00653	2586.78	4.63661	3064.99	65.1997
2586.91	1.08095	2586.91	3.881	2586.91	2.15695	3065.82	67.4982
2587.03	4.96818	2587.03	22.7104	2587.03	23.1876	3066.65	48.3641
2587.16	2.03536	2587.16	44.1167	2587.16	29.5465	3067.48	66.1315
2587.29	2.59421	2587.29	22.8534	2587.29	9.5402	3068.31	68.9572
2587.42	26.5238	2587.42	0.32155	2587.42	0.27464	3069.14	70.9968
2587.54	52.5216	2587.54	5.91967	2587.54	5.42776	3069.97	63.7552
2587.67	40.461	2587.67	6.1952	2587.67	6.59187	3070.8	49.2321
2587.8	8.75984	2587.8	11.8601	2587.8	7.67711	3071.63	55.8673
2587.92	7.56044	2587.92	14.3007	2587.92	8.07083	3072.46	64.5194
2588.05	22.8023	2588.05	2.59127	2588.05	2.76811	3073.29	59.4152
2588.18	12.0087	2588.18	13.8241	2588.18	3.0757	3074.12	52.8052
2588.31	0.79835	2588.31	31.5086	2588.31	11.5953	3074.94	79.2134
2588.43	25.7358	2588.43	23.1533	2588.43	14.8711	3075.77	78.9977
2588.56	31.3859	2588.56	3.34857	2588.56	9.24333	3076.6	68.3763
2588.69	5.96836	2588.69	6.02751	2588.69	5.38191	3077.43	48.6051
2588.82	12.503	2588.82	28.7776	2588.82	9.88569	3078.26	56.2739
2588.94	14.9957	2588.94	16.413	2588.94	11.3488	3079.09	86.4626
2589.07	3.84085	2589.07	0.73085	2589.07	2.69486	3079.92	90.1417
2589.2	20.3216	2589.2	21.2852	2589.2	3.74885	3080.75	72.2669
2589.32	13.5672	2589.32	10.8181	2589.32	20.4541	3081.58	75.2665
2589.45	3.18568	2589.45	9.289	2589.45	25.5001	3082.41	61.6945
2589.58	26.9192	2589.58	50.7372	2589.58	13.6788	3083.24	68.8417
2589.71	28.2171	2589.71	31.7303	2589.71	6.74869	3084.07	73.8324
2589.83	15.8856	2589.83	0.05376	2589.83	6.76858	3084.9	74.0067
2589.96	5.938	2589.96	22.8114	2589.96	7.5536	3085.73	101.475
2590.09	7.35644	2590.09	14.5664	2590.09	11.7213	3086.55	76.8709
2590.22	37.7059	2590.22	1.46681	2590.22	11.5418	3087.38	101.514
2590.34	30.9976	2590.34	25.5612	2590.34	3.11421	3088.21	73.6655
2590.47	1.63683	2590.47	18.2504	2590.47	3.1454	3089.04	69.6913
2590.6	6.89745	2590.6	7.85341	2590.6	15.7608	3089.87	80.1975
2590.72	9.21343	2590.72	27.579	2590.72	18.5562	3090.7	72.7811
2590.85	16.1541	2590.85	18.3686	2590.85	5.04881	3091.53	77.2573
2590.98	28.1169	2590.98	0.04682	2590.98	4.06426	3092.36	68.4373
2591.11	13.911	2591.11	11.3801	2591.11	27.7333	3093.19	52.6821
2591.23	5.66273	2591.23	15.7634	2591.23	40.6524	3094.02	62.5512
2591.36	14.2335	2591.36	14.0697	2591.36	22.1234	3094.85	68.7969
2591.49	19.9642	2591.49	26.4664	2591.49	3.19641	3095.68	54.3852
2591.62	10.8352	2591.62	28.7805	2591.62	5.49753	3096.51	60.194
2591.74	0.16884	2591.74	14.9644	2591.74	12.2861	3097.34	91.6399
2591.87	9.10775	2591.87	4.62324	2591.87	11.5755	3098.16	95.3347
2592	9.04171	2592	11.6127	2592	8.76419	3098.99	67.3109
2592.12	1.75118	2592.12	23.6437	2592.12	7.80493	3099.82	84.6072
2592.25	6.95018	2592.25	12.4028	2592.25	8.73243	3100.65	74.7012
2592.38	9.16763	2592.38	5.12423	2592.38	12.7878	3101.48	79.8183
2592.51	6.30662	2592.51	22.985	2592.51	22.243	3102.31	60.4107
2592.63	0.88373	2592.63	20.063	2592.63	28.7463	3103.14	74.7185
2592.76	34.2654	2592.76	2.33977	2592.76	18.936	3103.97	92.5746
2592.89	80.104	2592.89	3.62231	2592.89	4.07531	3104.8	93.3279
2593.02	50.3126	2593.02	3.04556	2593.02	3.26286	3105.63	100.594
2593.14	33.6012	2593.14	0.39693	2593.14	9.0708	3106.46	83.5972
2593.27	62.6082	2593.27	7.53987	2593.27	13.3734	3107.29	64.4144
2593.4	33.9423	2593.4	9.41499	2593.4	21.2568	3108.12	84.3496
2593.52	4.83848	2593.52	4.04544	2593.52	26.0522	3108.95	102.78
2593.65	18.6409	2593.65	3.0423	2593.65	18.9211	3109.77	87.1831
2593.78	29.1806	2593.78	14.9168	2593.78	5.73198	3110.6	62.0898
2593.91	33.0467	2593.91	22.7008	2593.91	5.19652	3111.43	62.4906
2594.03	14.0414	2594.03	8.84466	2594.03	30.9636	3112.26	96.5992
2594.16	4.06835	2594.16	2.69769	2594.16	49.6929	3113.09	96.3444
2594.29	12.1624	2594.29	25.4134	2594.29	25.3411	3113.92	65.165
2594.41	6.56336	2594.41	46.7253	2594.41	2.27452	3114.75	96.8603
2594.54	36.0472	2594.54	30.2147	2594.54	15.2406	3115.58	130.732
2594.67	75.8475	2594.67	1.81314	2594.67	16.8061	3116.41	86.3184
2594.8	72.2251	2594.8	10.613	2594.8	1.05613	3117.24	85.5
2594.92	59.2751	2594.92	17.1192	2594.92	8.94363	3118.07	83.7621
2595.05	39.4358	2595.05	0.441	2595.05	18.404	3118.9	86.1126
2595.18	19.7687	2595.18	15.7519	2595.18	9.77451	3119.73	102.29
2595.31	17.7345	2595.31	27.1471	2595.31	8.44307	3120.55	62.6767
2595.43	26.1439	2595.43	4.75714	2595.43	6.7801	3121.38	69.7387
2595.56	36.3059	2595.56	12.4098	2595.56	0.45623	3122.21	109.292
2595.69	23.0985	2595.69	25.5592	2595.69	9.91495	3123.04	119.629
2595.81	15.1065	2595.81	9.6205	2595.81	13.7412	3123.87	80.2532
2595.94	24.3719	2595.94	12.4443	2595.94	2.90156	3124.7	92.551
2596.07	10.2675	2596.07	13.4746	2596.07	8.5331	3125.53	100.738
2596.2	4.57627	2596.2	0.65589	2596.2	18.435	3126.36	82.3452
2596.32	13.4771	2596.32	30.6085	2596.32	11.6645	3127.19	94.8872
2596.45	5.92918	2596.45	50.2837	2596.45	4.33158	3128.02	82.9737
2596.58	0.70538	2596.58	10.8771	2596.58	0.22453	3128.85	70.9707
2596.71	5.47059	2596.71	7.62866	2596.71	6.48018	3129.68	91.4582
2596.83	21.5987	2596.83	31.9044	2596.83	26.1565	3130.51	87.3799
2596.96	28.3525	2596.96	8.58517	2596.96	24.2003	3131.34	85.5616
2597.09	17.3608	2597.09	13.5029	2597.09	11.1751	3132.16	87.9977
2597.21	16.2392	2597.21	40.9886	2597.21	25.2751	3132.99	105.443
2597.34	5.28152	2597.34	13.5876	2597.34	29.5498	3133.82	144.037
2597.47	4.52799	2597.47	8.24298	2597.47	7.81947	3134.65	117.653
2597.6	29.5842	2597.6	26.0809	2597.6	4.97364	3135.48	94.6907
2597.72	20.9411	2597.72	8.28288	2597.72	8.32035	3136.31	82.2193
2597.85	5.05986	2597.85	10.1527	2597.85	0.95485	3137.14	107.106
2597.98	18.1695	2597.98	11.2943	2597.98	12.0767	3137.97	115.579
2598.11	32.7916	2598.11	2.05817	2598.11	18.821	3138.8	96.3189
2598.23	41.7134	2598.23	30.8063	2598.23	3.8275	3139.63	100.574
2598.36	36.1684	2598.36	28.034	2598.36	9.22835	3140.46	126.529
2598.49	26.5104	2598.49	2.62246	2598.49	22.8071	3141.29	98.4088
2598.61	12.1936	2598.61	17.9876	2598.61	18.2523	3142.12	98.7746
2598.74	6.57077	2598.74	15.5197	2598.74	25.6638	3142.95	128.034
2598.87	40.0617	2598.87	3.2938	2598.87	29.9149	3143.77	78.52
2599	33.0237	2599	11.9259	2599	7.05131	3144.6	58.1132
2599.12	1.53225	2599.12	7.04838	2599.12	5.34983	3145.43	85.196
2599.25	43.3631	2599.25	5.00189	2599.25	25.724	3146.26	106.585
2599.38	54.2953	2599.38	5.05343	2599.38	18.5809	3147.09	115.572
2599.51	8.10979	2599.51	1.522	2599.51	3.08003	3147.92	101.364
2599.63	25.0949	2599.63	17.6429	2599.63	4.46166	3148.75	113.692
2599.76	58.0525	2599.76	27.9086	2599.76	3.03542	3149.58	106.461
2599.89	35.4138	2599.89	26.5808	2599.89	1.7012	3150.41	98.2772
2600.01	5.25041	2600.01	33.6602	2600.01	6.78806	3151.24	116.894
2600.14	1.78633	2600.14	44.2731	2600.14	4.8477	3152.07	131.858
2600.27	5.78246	2600.27	45.7921	2600.27	2.22244	3152.9	132.691
2600.4	3.53452	2600.4	21.9282	2600.4	5.64907	3153.73	109.862
2600.52	6.43133	2600.52	5.6625	2600.52	7.5511	3154.56	105.614
2600.65	20.0787	2600.65	19.6856	2600.65	9.20219	3155.38	104.534
2600.78	47.1975	2600.78	21.1791	2600.78	8.348	3156.21	89.3198
2600.91	50.484	2600.91	9.9309	2600.91	4.17347	3157.04	99.9135
2601.03	10.6388	2601.03	3.73997	2601.03	8.37419	3157.87	132.918
2601.16	9.64483	2601.16	0.79512	2601.16	15.2701	3158.7	129.434
2601.29	35.926	2601.29	5.68435	2601.29	11.4405	3159.53	113.288
2601.41	17.3734	2601.41	2.64431	2601.41	4.15869	3160.36	107.386
2601.54	0.5637	2601.54	2.39848	2601.54	1.57838	3161.19	93.1286
2601.67	0.66476	2601.67	9.75026	2601.67	3.19398	3162.02	120.475
2601.8	7.6592	2601.8	1.07771	2601.8	5.96511	3162.85	150.425
2601.92	34.3744	2601.92	11.8569	2601.92	3.03163	3163.68	98.8878
2602.05	41.9722	2602.05	38.7007	2602.05	0.35675	3164.51	94.826
2602.18	33.517	2602.18	27.7379	2602.18	9.07185	3165.34	98.8058
2602.3	22.5582	2602.3	5.63994	2602.3	17.4854	3166.16	96.7517
2602.43	9.88636	2602.43	0.9948	2602.43	13.679	3166.99	87.1789
2602.56	19.8413	2602.56	3.29925	2602.56	10.1603	3167.82	131.553
2602.69	15.0842	2602.69	9.92871	2602.69	18.0579	3168.65	175.456
2602.81	6.71214	2602.81	8.19203	2602.81	25.9215	3169.48	147.366
2602.94	39.5449	2602.94	1.73292	2602.94	18.5526	3170.31	114.381
2603.07	48.2871	2603.07	1.38716	2603.07	6.34312	3171.14	105.455
2603.2	17.2186	2603.2	2.36936	2603.2	7.6174	3171.97	131.294
2603.32	0.99181	2603.32	9.11829	2603.32	9.84773	3172.8	116.456
2603.45	0.12299	2603.45	20.8876	2603.45	1.88431	3173.63	102.562
2603.58	0.58681	2603.58	25.042	2603.58	3.29299	3174.46	130.701
2603.7	11.5751	2603.7	12.1005	2603.7	12.3832	3175.29	97.2597
2603.83	35.5806	2603.83	0.3764	2603.83	7.8309	3176.12	108.73
2603.96	28.284	2603.96	11.0489	2603.96	3.18612	3176.95	188.174
2604.09	2.27953	2604.09	13.8474	2604.09	13.3912	3177.77	127.622
2604.21	19.0644	2604.21	1.56222	2604.21	20.5104	3178.6	131.425
2604.34	28.6895	2604.34	1.73325	2604.34	14.5073	3179.43	112.124
2604.47	9.69704	2604.47	0.9538	2604.47	5.92419	3180.26	93.2084
2604.6	8.26671	2604.6	7.27312	2604.6	8.09254	3181.09	112.821
2604.72	23.1226	2604.72	28.7885	2604.72	22.7892	3181.92	121.826
2604.85	72.3591	2604.85	20.9461	2604.85	26.6274	3182.75	106.251
2604.98	101.653	2604.98	1.0784	2604.98	9.94246	3183.58	93.08
2605.1	49.1343	2605.1	9.01361	2605.1	1.28459	3184.41	137.47
2605.23	7.83829	2605.23	10.3075	2605.23	7.57602	3185.24	127.942
2605.36	5.04647	2605.36	1.59525	2605.36	7.03617	3186.07	121.591
2605.49	0.00723	2605.49	7.69294	2605.49	2.07485	3186.9	168.302
2605.61	7.78558	2605.61	4.42912	2605.61	1.84839	3187.73	183.791
2605.74	6.10824	2605.74	2.07236	2605.74	1.52708	3188.56	122.842
2605.87	0.98709	2605.87	16.8333	2605.87	3.2623	3189.38	125.484
2606	17.5437	2606	6.55445	2606	4.73428	3190.21	118.018
2606.12	19.3661	2606.12	8.32988	2606.12	0.64571	3191.04	142.994
2606.25	5.28187	2606.25	57.8879	2606.25	2.94715	3191.87	182.654
2606.38	14.7957	2606.38	52.4218	2606.38	11.572	3192.7	130.632
2606.5	49.9086	2606.5	7.4756	2606.5	9.4441	3193.53	156.006
2606.63	55.2878	2606.63	29.1861	2606.63	1.6774	3194.36	161.317
2606.76	15.8403	2606.76	39.1497	2606.76	0.78261	3195.19	189.656
2606.89	4.38926	2606.89	5.69658	2606.89	0.7951	3196.02	180.532
2607.01	22.3148	2607.01	22.2397	2607.01	0.52322	3196.85	178.712
2607.14	14.9644	2607.14	39.459	2607.14	5.88609	3197.68	195.093
2607.27	0.74276	2607.27	9.93793	2607.27	8.6611	3198.51	170.317
2607.4	5.23411	2607.4	1.91355	2607.4	3.70793	3199.34	121.838
2607.52	13.6193	2607.52	7.48445	2607.52	5.49878	3200.17	132.871
2607.65	10.327	2607.65	0.74078	2607.65	15.7022	3200.99	161.59
2607.78	13.6211	2607.78	19.1384	2607.78	13.0585	3201.82	146.43
2607.9	26.0204	2607.9	35.4124	2607.9	1.96517	3202.65	139.325
2608.03	11.7162	2608.03	10.3921	2608.03	8.09146	3203.48	195.552
2608.16	0.82818	2608.16	5.85563	2608.16	18.4924	3204.31	166.306
2608.29	15.2867	2608.29	33.9719	2608.29	10.4023	3205.14	175.525
2608.41	10.4036	2608.41	23.5019	2608.41	2.44739	3205.97	158.786
2608.54	3.13834	2608.54	0.77144	2608.54	5.75082	3206.8	133.879
2608.67	9.52765	2608.67	5.26505	2608.67	6.19547	3207.63	202.459
2608.8	14.1746	2608.8	2.26726	2608.8	7.73618	3208.46	200.019
2608.92	35.6839	2608.92	6.04527	2608.92	11.3578	3209.29	169.62
2609.05	45.2348	2609.05	13.2064	2609.05	7.31926	3210.12	137.522
2609.18	18.5195	2609.18	1.52928	2609.18	7.51901	3210.95	122.891
2609.3	0.61411	2609.3	15.6633	2609.3	11.6418	3211.77	124.945
2609.43	4.29488	2609.43	27.8877	2609.43	5.3406	3212.6	141.334
2609.56	10.4325	2609.56	4.65711	2609.56	6.69432	3213.43	170.305
2609.69	12.018	2609.69	4.90864	2609.69	18.5729	3214.26	164.874
2609.81	7.8149	2609.81	11.2538	2609.81	12.3654	3215.09	168.129
2609.94	2.73066	2609.94	0.24798	2609.94	0.39415	3215.92	163.703
2610.07	0.46271	2610.07	19.377	2610.07	3.13757	3216.75	165.27
2610.2	0.72726	2610.2	42.3266	2610.2	2.74111	3217.58	181.341
2610.32	0.01727	2610.32	31.0438	2610.32	2.67766	3218.41	126.969
2610.45	5.87287	2610.45	12.1535	2610.45	15.3981	3219.24	127.525
2610.58	15.7815	2610.58	2.32645	2610.58	19.2538	3220.07	152.7
2610.7	7.76145	2610.7	1.31633	2610.7	13.5337	3220.9	161.649
2610.83	0.47015	2610.83	2.42997	2610.83	15.1531	3221.73	161.989
2610.96	8.99244	2610.96	0.29082	2610.96	11.0593	3222.56	154.218
2611.09	5.58801	2611.09	14.2511	2611.09	1.89897	3223.38	162.57
2611.21	0.81135	2611.21	55.6979	2611.21	4.77519	3224.21	143.523
2611.34	9.95741	2611.34	78.2349	2611.34	7.29268	3225.04	154.816
2611.47	7.17937	2611.47	42.7171	2611.47	7.42852	3225.87	176.902
2611.59	1.07548	2611.59	4.57797	2611.59	22.0858	3226.7	158.431
2611.72	16.8589	2611.72	4.13328	2611.72	32.6457	3227.53	178.647
2611.85	27.4668	2611.85	5.16423	2611.85	19.9542	3228.36	214.995
2611.98	11.6804	2611.98	2.06932	2611.98	5.37842	3229.19	185.059
2612.1	1.92271	2612.1	2.20257	2612.1	2.01166	3230.02	155.823
2612.23	17.1665	2612.23	0.05184	2612.23	1.29195	3230.85	132.942
2612.36	38.4653	2612.36	7.21858	2612.36	4.04234	3231.68	148.813
2612.49	42.6239	2612.49	15.5659	2612.49	9.80897	3232.51	191.566
2612.61	19.775	2612.61	17.5778	2612.61	11.2476	3233.34	165.642
2612.74	0.45161	2612.74	15.6305	2612.74	13.7463	3234.17	135.912
2612.87	6.85198	2612.87	18.8357	2612.87	24.7545	3234.99	164.581
2612.99	9.36114	2612.99	46.4248	2612.99	33.9878	3235.82	180.673
2613.12	2.36826	2613.12	54.8556	2613.12	27.8729	3236.65	204.45
2613.25	4.06645	2613.25	25.3904	2613.25	11.4959	3237.48	208.855
2613.38	7.70182	2613.38	19.47	2613.38	1.29536	3238.31	141.345
2613.5	6.47184	2613.5	21.3426	2613.5	3.04104	3239.14	198.483
2613.63	4.72647	2613.63	3.17443	2613.63	9.45579	3239.97	255.676
2613.76	8.05292	2613.76	4.29341	2613.76	12.7239	3240.8	195.238
2613.89	6.66121	2613.89	11.8427	2613.89	9.71965	3241.63	197.21
2614.01	2.60824	2614.01	4.50342	2614.01	3.33556	3242.46	267.105
2614.14	23.5216	2614.14	3.69666	2614.14	0.99125	3243.29	185.151
2614.27	43.1569	2614.27	8.37148	2614.27	6.16902	3244.12	174.219
2614.39	24.0366	2614.39	6.34517	2614.39	15.5681	3244.95	207.118
2614.52	2.21378	2614.52	0.9528	2614.52	22.3638	3245.78	158.907
2614.65	3.16196	2614.65	1.46479	2614.65	18.7667	3246.6	153.11
2614.78	5.80268	2614.78	9.50288	2614.78	7.68169	3247.43	199.165
2614.9	2.76956	2614.9	27.3387	2614.9	8.92642	3248.26	167.033
2615.03	0.93879	2615.03	37.4545	2615.03	32.1076	3249.09	161.904
2615.16	2.75786	2615.16	12.5362	2615.16	54.3931	3249.92	175.812
2615.29	16.4538	2615.29	4.41254	2615.29	54.4421	3250.75	143.197
2615.41	36.2451	2615.41	26.8943	2615.41	45.6264	3251.58	158.311
2615.54	32.4078	2615.54	14.1048	2615.54	41.3615	3252.41	165.557
2615.67	22.3872	2615.67	25.2359	2615.67	27.7547	3253.24	240.431
2615.79	33.827	2615.79	69.3061	2615.79	5.39877	3254.07	242.783
2615.92	29.1986	2615.92	32.5225	2615.92	2.58701	3254.9	180.27
2616.05	11.1296	2616.05	6.40531	2616.05	21.3618	3255.73	194.234
2616.18	13.0947	2616.18	66.3489	2616.18	29.6968	3256.56	175.466
2616.3	12.2857	2616.3	68.3429	2616.3	16.3995	3257.38	230.493
2616.43	2.25496	2616.43	21.2377	2616.43	2.58598	3258.21	297.532
2616.56	2.32872	2616.56	21.609	2616.56	0.96587	3259.04	254.493
2616.69	27.1363	2616.69	17.8187	2616.69	4.1872	3259.87	242.191
2616.81	61.945	2616.81	0.66636	2616.81	10.0121	3260.7	181
2616.94	54.7051	2616.94	5.00761	2616.94	20.679	3261.53	177.448
2617.07	20.9876	2617.07	3.1698	2617.07	22.7642	3262.36	173.416
2617.19	9.9087	2617.19	1.23804	2617.19	9.89219	3263.19	196.523
2617.32	17.106	2617.32	9.67411	2617.32	3.96468	3264.02	199.258
2617.45	19.4202	2617.45	5.21775	2617.45	12.3629	3264.85	207.965
2617.58	3.33575	2617.58	3.94976	2617.58	12.7708	3265.68	132.306
2617.7	7.87301	2617.7	8.87675	2617.7	3.05915	3266.51	188.223
2617.83	31.2317	2617.83	1.61151	2617.83	0.6614	3267.34	280.012
2617.96	14.4466	2617.96	10.2843	2617.96	2.61357	3268.17	227.969
2618.09	0.88952	2618.09	26.1852	2618.09	0.93651	3268.99	251.674
2618.21	9.10573	2618.21	16.9	2618.21	2.18783	3269.82	193.91
2618.34	4.35107	2618.34	15.6099	2618.34	7.57043	3270.65	201.3
2618.47	18.235	2618.47	18.7989	2618.47	10.5178	3271.48	217.276
2618.59	24.2012	2618.59	6.65406	2618.59	13.9813	3272.31	195.542
2618.72	5.94325	2618.72	21.2581	2618.72	24.1162	3273.14	233.335
2618.85	2.56843	2618.85	38.6461	2618.85	27.8904	3273.97	273.978
2618.98	0.16754	2618.98	15.011	2618.98	10.4678	3274.8	159.204
2619.1	13.0181	2619.1	0.66714	2619.1	2.35143	3275.63	215.536
2619.23	23.282	2619.23	14.3157	2619.23	35.3579	3276.46	211.016
2619.36	4.4036	2619.36	14.5744	2619.36	59.595	3277.29	189.414
2619.48	9.97825	2619.48	1.70844	2619.48	28.1198	3278.12	191.755
2619.61	12.101	2619.61	5.92427	2619.61	0.25526	3278.95	235.071
2619.74	0.3047	2619.74	21.0179	2619.74	20.8111	3279.78	179.188
2619.87	24.13	2619.87	21.4373	2619.87	32.9689	3280.6	143.665
2619.99	35.4238	2619.99	20.9289	2619.99	12.0884	3281.43	206.416
2620.12	19.6824	2620.12	20.2322	2620.12	9.10229	3282.26	244.588
2620.25	7.74726	2620.25	5.30146	2620.25	30.6061	3283.09	185.55
2620.38	6.06589	2620.38	9.36683	2620.38	33.9548	3283.92	187.539
2620.5	20.7727	2620.5	20.8756	2620.5	15.3872	3284.75	176.25
2620.63	16.3497	2620.63	11.4357	2620.63	2.37129	3285.58	214.344
2620.76	2.51577	2620.76	19.2908	2620.76	1.67838	3286.41	290.519
2620.88	4.26381	2620.88	27.1929	2620.88	6.3184	3287.24	305.789
2621.01	5.17587	2621.01	6.8834	2621.01	17.6318	3288.07	199.454
2621.14	20.7734	2621.14	1.65494	2621.14	27.1504	3288.9	210.381
2621.27	20.1013	2621.27	6.67801	2621.27	16.2216	3289.73	220.719
2621.39	1.57155	2621.39	6.0781	2621.39	0.7042	3290.56	232.649
2621.52	14.1824	2621.52	21.1236	2621.52	10.6639	3291.39	271.443
2621.65	13.8191	2621.65	25.6318	2621.65	25.5913	3292.21	203.817
2621.78	0.1483	2621.78	5.7334	2621.78	16.4111	3293.04	218.339
2621.9	6.80397	2621.9	2.3855	2621.9	2.4681	3293.87	221.897
2622.03	13.2945	2622.03	14.543	2622.03	0.01788	3294.7	238.349
2622.16	21.9218	2622.16	8.2763	2622.16	0.63014	3295.53	229.732
2622.28	13.6906	2622.28	0.26654	2622.28	6.68125	3296.36	199.054
2622.41	0.75794	2622.41	7.74092	2622.41	13.5529	3297.19	247.583
2622.54	5.90635	2622.54	4.4627	2622.54	8.47741	3298.02	247.841
2622.67	3.33076	2622.67	2.08747	2622.67	3.87348	3298.85	177.796
2622.79	17.6928	2622.79	18.7255	2622.79	10.0776	3299.68	211.338
2622.92	25.0255	2622.92	22.9165	2622.92	15.7272	3300.51	220.033
2623.05	11.7233	2623.05	18.2324	2623.05	16.8662	3301.34	136.868
2623.18	35.1685	2623.18	23.5531	2623.18	13.8694	3302.17	163.178
2623.3	38.8393	2623.3	19.1852	2623.3	5.544	3302.99	162.379
2623.43	12.2146	2623.43	3.91412	2623.43	1.77453	3303.82	187.221
2623.56	8.47454	2623.56	3.17531	2623.56	5.22012	3304.65	226.748
2623.68	1.23973	2623.68	21.5245	2623.68	6.22917	3305.48	221.782
2623.81	10.5671	2623.81	23.649	2623.81	4.55788	3306.31	217.354
2623.94	27.5227	2623.94	6.42075	2623.94	4.21433	3307.14	240.316
2624.07	24.7515	2624.07	7.37928	2624.07	6.74994	3307.97	345.78
2624.19	20.2971	2624.19	16.3546	2624.19	12.877	3308.8	281.842
2624.32	1.31244	2624.32	36.7247	2624.32	14.0421	3309.63	242.099
2624.45	20.455	2624.45	58.3628	2624.45	6.51443	3310.46	271.428
2624.58	48.907	2624.58	25.3407	2624.58	4.06724	3311.29	272.545
2624.7	11.6636	2624.7	5.29064	2624.7	14.8955	3312.12	185.825
2624.83	8.41418	2624.83	35.3495	2624.83	27.8947	3312.95	188.061
2624.96	20.9353	2624.96	29.5758	2624.96	24.9735	3313.78	187.62
2625.08	0.20988	2625.08	14.2042	2625.08	7.91282	3314.6	200.499
2625.21	19.3642	2625.21	12.9866	2625.21	4.76561	3315.43	223.857
2625.34	17.241	2625.34	16.4787	2625.34	15.2284	3316.26	223.76
2625.47	4.51434	2625.47	58.1276	2625.47	7.52841	3317.09	278.98
2625.59	31.4761	2625.59	47.2864	2625.59	1.88716	3317.92	233.559
2625.72	15.7607	2625.72	2.39406	2625.72	33.9177	3318.75	150.401
2625.85	8.61797	2625.85	59.6281	2625.85	57.9169	3319.58	192.75
2625.98	25.4477	2625.98	93.431	2625.98	32.5723	3320.41	222.589
2626.1	7.86676	2626.1	28.7523	2626.1	3.61431	3321.24	252.673
2626.23	37.0436	2626.23	0.20623	2626.23	4.06402	3322.07	240.012
2626.36	79.6025	2626.36	4.89528	2626.36	11.9072	3322.9	185.189
2626.48	50.7908	2626.48	1.05832	2626.48	15.6093	3323.73	230.024
2626.61	10.3925	2626.61	10.5551	2626.61	13.1344	3324.56	227.286
2626.74	5.0957	2626.74	13.8396	2626.74	3.17907	3325.39	224.743
2626.87	32.0748	2626.87	5.0029	2626.87	3.48081	3326.21	249.281
2626.99	36.5841	2626.99	0.36436	2626.99	15.1815	3327.04	170.558
2627.12	4.12145	2627.12	2.24479	2627.12	16.9778	3327.87	195.903
2627.25	10.9689	2627.25	3.93012	2627.25	11.8643	3328.7	242.01
2627.37	30.3654	2627.37	20.0297	2627.37	10.6219	3329.53	298.295
2627.5	13.1624	2627.5	44.9473	2627.5	5.26339	3330.36	330.332
2627.63	4.54283	2627.63	26.2829	2627.63	0.06972	3331.19	311.092
2627.76	6.31012	2627.76	11.9166	2627.76	7.81328	3332.02	275.122
2627.88	3.43746	2627.88	34.1474	2627.88	15.3538	3332.85	209.71
2628.01	12.3949	2628.01	15.3132	2628.01	8.35528	3333.68	226.406
2628.14	12.1287	2628.14	6.79782	2628.14	4.49176	3334.51	221.89
2628.27	6.40837	2628.27	30.6217	2628.27	19.1169	3335.34	244.343
2628.39	27.4877	2628.39	7.75465	2628.39	30.4466	3336.17	256.533
2628.52	26.4938	2628.52	10.4696	2628.52	19.1028	3337	202.091
2628.65	1.42605	2628.65	40.6019	2628.65	4.98022	3337.82	279.189
2628.77	23.3861	2628.77	23.1716	2628.77	5.20216	3338.65	305.914
2628.9	32.2502	2628.9	24.3833	2628.9	6.5699	3339.48	240.813
2629.03	5.83069	2629.03	29.9643	2629.03	4.6191	3340.31	273.332
2629.16	14.9269	2629.16	7.23647	2629.16	7.23762	3341.14	273.865
2629.28	11.7782	2629.28	8.07445	2629.28	7.77332	3341.97	228.784
2629.41	17.6661	2629.41	3.18213	2629.41	6.66524	3342.8	194.764
2629.54	59.5928	2629.54	10.4812	2629.54	15.3082	3343.63	277.944
2629.67	32.3359	2629.67	43.5333	2629.67	22.3545	3344.46	318.896
2629.79	8.72499	2629.79	23.9809	2629.79	14.9069	3345.29	264.923
2629.92	45.7789	2629.92	4.87518	2629.92	6.56343	3346.12	252.199
2630.05	29.4644	2630.05	25.3194	2630.05	4.61993	3346.95	244.421
2630.17	0.32382	2630.17	13.0712	2630.17	1.32225	3347.78	237.485
2630.3	9.83928	2630.3	1.32306	2630.3	0.87351	3348.6	177.108
2630.43	20.9018	2630.43	16.968	2630.43	7.66819	3349.43	222.59
2630.56	42.5735	2630.56	11.4954	2630.56	11.7687	3350.26	240.885
2630.68	48.3117	2630.68	0.16733	2630.68	7.99865	3351.09	238.515
2630.81	31.2978	2630.81	6.27126	2630.81	2.32525	3351.92	287.385
2630.94	18.8827	2630.94	17.2811	2630.94	0.5729	3352.75	363.341
2631.07	12.4081	2631.07	24.772	2631.07	2.42186	3353.58	325.574
2631.19	11.787	2631.19	25.3235	2631.19	3.14658	3354.41	297.05
2631.32	2.55147	2631.32	25.0478	2631.32	6.06802	3355.24	370.473
2631.45	19.0458	2631.45	19.8511	2631.45	18.0722	3356.07	363.048
2631.57	45.9829	2631.57	5.99087	2631.57	25.6585	3356.9	188.669
2631.7	15.9712	2631.7	3.06836	2631.7	13.5276	3357.73	138.421
2631.83	11.284	2631.83	13.4686	2631.83	0.27854	3358.56	181.797
2631.96	42.2464	2631.96	18.5768	2631.96	8.03566	3359.39	258.33
2632.08	20.4934	2632.08	17.3712	2632.08	22.2988	3360.21	382.391
2632.21	9.36442	2632.21	17.1918	2632.21	20.7839	3361.04	300.805
2632.34	21.7746	2632.34	12.5847	2632.34	7.77822	3361.87	293.44
2632.47	13.5387	2632.47	3.79337	2632.47	0.08372	3362.7	274.502
2632.59	37.0158	2632.59	2.50632	2632.59	4.41246	3363.53	353.47
2632.72	63.0205	2632.72	6.67881	2632.72	12.3961	3364.36	307.812
2632.85	34.7915	2632.85	11.3414	2632.85	11.9446	3365.19	273.872
2632.97	9.53845	2632.97	17.3616	2632.97	4.53107	3366.02	388.628
2633.1	15.3455	2633.1	12.3736	2633.1	1.67369	3366.85	252.4
2633.23	11.2588	2633.23	1.11966	2633.23	8.15388	3367.68	304.845
2633.36	0.30706	2633.36	4.84736	2633.36	18.7155	3368.51	432.517
2633.48	3.03377	2633.48	6.96637	2633.48	22.1899	3369.34	315.517
2633.61	0.879	2633.61	0.60419	2633.61	12.5395	3370.17	317.816
2633.74	7.59785	2633.74	16.2302	2633.74	2.02152	3371	299.185
2633.87	31.1067	2633.87	35.3281	2633.87	3.44429	3371.82	284.999
2633.99	30.6638	2633.99	28.1473	2633.99	6.90497	3372.65	269.492
2634.12	24.5751	2634.12	18.4841	2634.12	2.39878	3373.48	320.604
2634.25	30.5737	2634.25	9.05949	2634.25	0.58676	3374.31	431.603
2634.37	18.3557	2634.37	1.48848	2634.37	6.21128	3375.14	414.775
2634.5	2.60192	2634.5	19.8476	2634.5	7.05664	3375.97	289.347
2634.63	2.62322	2634.63	28.6381	2634.63	2.54451	3376.8	263.751
2634.76	8.10642	2634.76	8.03976	2634.76	5.18484	3377.63	278.747
2634.88	3.38252	2634.88	0.30387	2634.88	12.5683	3378.46	287.683
2635.01	3.97332	2635.01	3.52618	2635.01	11.8347	3379.29	249.018
2635.14	32.8786	2635.14	2.58214	2635.14	5.84762	3380.12	260.941
2635.26	32.2251	2635.26	6.85634	2635.26	6.60868	3380.95	308.86
2635.39	2.06264	2635.39	7.08511	2635.39	11.6617	3381.78	270.889
2635.52	13.8995	2635.52	4.78498	2635.52	12.0678	3382.61	267.602
2635.65	24.2964	2635.65	14.4629	2635.65	12.4599	3383.43	303.826
2635.77	5.70869	2635.77	30.6042	2635.77	18.1236	3384.26	247.797
2635.9	3.76757	2635.9	30.1265	2635.9	18.3537	3385.09	255.078
2636.03	17.6865	2636.03	9.72161	2636.03	8.02051	3385.92	347.123
2636.16	37.709	2636.16	3.51955	2636.16	0.53649	3386.75	405.004
2636.28	41.1756	2636.28	8.84263	2636.28	0.21813	3387.58	271.924
2636.41	18.7291	2636.41	3.37992	2636.41	0.30121	3388.41	254.388
2636.54	3.70005	2636.54	6.09049	2636.54	9.40927	3389.24	245.222
2636.66	1.01163	2636.66	8.74326	2636.66	29.5525	3390.07	260.106
2636.79	1.7161	2636.79	1.37543	2636.79	35.1283	3390.9	356.031
2636.92	2.60236	2636.92	3.61004	2636.92	19.6138	3391.73	349.764
2637.05	4.58902	2637.05	3.93259	2637.05	7.7145	3392.56	266.144
2637.17	10.4554	2637.17	8.33737	2637.17	6.194	3393.39	288.644
2637.3	27.8856	2637.3	20.4036	2637.3	6.89482	3394.21	338.961
2637.43	53.7072	2637.43	9.59092	2637.43	8.8975	3395.04	387.748
2637.56	33.1667	2637.56	2.82118	2637.56	4.44962	3395.87	337.326
2637.68	6.46337	2637.68	15.6406	2637.68	1.25968	3396.7	194.243
2637.81	41.4492	2637.81	9.28262	2637.81	24.5653	3397.53	233.322
2637.94	41.3803	2637.94	0.70369	2637.94	52.6789	3398.36	349.226
2638.06	7.1221	2638.06	10.6522	2638.06	45.989	3399.19	267.561
2638.19	11.6581	2638.19	9.55132	2638.19	23.3901	3400.02	198.603
2638.32	9.33958	2638.32	1.41383	2638.32	10.2066	3400.85	262.288
2638.45	19.9051	2638.45	9.08948	2638.45	1.35797	3401.68	348.182
2638.57	30.2414	2638.57	13.7852	2638.57	10.8996	3402.51	286.829
2638.7	5.78456	2638.7	6.42523	2638.7	37.636	3403.34	278.796
2638.83	14.1872	2638.83	3.81172	2638.83	40.0185	3404.17	345.208
2638.96	31.0139	2638.96	0.30017	2638.96	17.3906	3405	255.101
2639.08	51.839	2639.08	9.08606	2639.08	4.16149	3405.82	224.34
2639.21	72.5952	2639.21	32.7703	2639.21	3.0445	3406.65	278.147
2639.34	22.9711	2639.34	20.1978	2639.34	7.499	3407.48	346.956
2639.46	18.9311	2639.46	0.5373	2639.46	13.4386	3408.31	324.509
2639.59	79.9243	2639.59	16.1516	2639.59	11.0971	3409.14	264.197
2639.72	70.5239	2639.72	13.8053	2639.72	11.0943	3409.97	278.236
2639.85	36.0461	2639.85	2.89807	2639.85	13.8348	3410.8	283.244
2639.97	9.61128	2639.97	8.93009	2639.97	3.91717	3411.63	328.823
2640.1	7.71376	2640.1	8.02083	2640.1	9.09977	3412.46	407.914
2640.23	48.4497	2640.23	20.8176	2640.23	36.8678	3413.29	337.146
2640.36	36.0275	2640.36	21.9578	2640.36	31.2635	3414.12	247.646
2640.48	13.9595	2640.48	1.43435	2640.48	2.15356	3414.95	278.565
2640.61	42.3621	2640.61	19.4194	2640.61	11.8625	3415.78	358.996
2640.74	50.3634	2640.74	31.6536	2640.74	35.6039	3416.61	287.359
2640.86	39.2173	2640.86	7.89696	2640.86	31.1965	3417.43	247.619
2640.99	16.9632	2640.99	3.69264	2640.99	24.6363	3418.26	257.172
2641.12	3.16454	2641.12	10.6265	2641.12	25.1957	3419.09	275.837
2641.25	14.999	2641.25	10.4762	2641.25	14.5948	3419.92	332.395
2641.37	4.93295	2641.37	4.99845	2641.37	3.09274	3420.75	347.733
2641.5	4.33915	2641.5	0.85095	2641.5	4.04184	3421.58	306.153
2641.63	19.1822	2641.63	13.8504	2641.63	16.4757	3422.41	237.531
2641.76	7.32118	2641.76	25.659	2641.76	28.2784	3423.24	262.589
2641.88	1.05387	2641.88	32.0785	2641.88	20.7213	3424.07	341.96
2642.01	6.19352	2642.01	24.4566	2642.01	6.51281	3424.9	336.132
2642.14	10.1659	2642.14	3.34681	2642.14	5.55103	3425.73	393.866
2642.26	4.87512	2642.26	8.79036	2642.26	3.74327	3426.56	308.184
2642.39	7.32521	2642.39	8.77325	2642.39	4.97275	3427.39	260.479
2642.52	45.0029	2642.52	10.3559	2642.52	25.1232	3428.22	296.226
2642.65	46.6299	2642.65	47.2537	2642.65	35.884	3429.04	335.429
2642.77	18.745	2642.77	35.0151	2642.77	21.5471	3429.87	357.399
2642.9	25.9557	2642.9	2.08081	2642.9	8.16798	3430.7	305.348
2643.03	17.6923	2643.03	11.2634	2643.03	6.1258	3431.53	274.776
2643.15	3.49733	2643.15	2.32119	2643.15	11.5104	3432.36	288.636
2643.28	21.1508	2643.28	15.0771	2643.28	13.5552	3433.19	404.605
2643.41	55.8187	2643.41	40.878	2643.41	2.37864	3434.02	288.661
2643.54	80.2355	2643.54	10.206	2643.54	10.3511	3434.85	258.878
2643.66	37.0628	2643.66	7.50104	2643.66	43.074	3435.68	312.705
2643.79	0.50028	2643.79	25.8792	2643.79	38.9138	3436.51	338.572
2643.92	30.9533	2643.92	7.40682	2643.92	5.52433	3437.34	313.456
2644.05	30.345	2644.05	1.9395	2644.05	7.9691	3438.17	366.833
2644.17	14.6332	2644.17	0.04615	2644.17	24.7049	3439	434.13
2644.3	18.0659	2644.3	23.9277	2644.3	20.0328	3439.82	391.379
2644.43	6.43611	2644.43	88.8035	2644.43	19.18	3440.65	453.414
2644.55	7.00295	2644.55	92.0451	2644.55	19.0087	3441.48	317.399
2644.68	5.31542	2644.68	39.9922	2644.68	5.81024	3442.31	275.293
2644.81	1.73508	2644.81	9.59163	2644.81	3.60321	3443.14	241.621
2644.94	22.1966	2644.94	8.61753	2644.94	10.0174	3443.97	259.428
2645.06	31.2777	2645.06	24.9626	2645.06	6.45369	3444.8	252.067
2645.19	33.8942	2645.19	25.2861	2645.19	0.70154	3445.63	276.657
2645.32	36.5752	2645.32	16.9136	2645.32	3.77034	3446.46	209.429
2645.45	38.659	2645.45	25.5182	2645.45	33.9142	3447.29	294.529
2645.57	51.1589	2645.57	24.1319	2645.57	77.3294	3448.12	340.315
2645.7	36.9779	2645.7	12.0041	2645.7	65.5627	3448.95	283.691
2645.83	8.08396	2645.83	6.64626	2645.83	12.1419	3449.78	364.194
2645.95	0.13799	2645.95	6.78159	2645.95	13.218	3450.61	345.401
2646.08	4.17222	2646.08	5.90449	2646.08	60.3905	3451.43	260.902
2646.21	9.13688	2646.21	0.37447	2646.21	73.8043	3452.26	289.725
2646.34	2.1538	2646.34	11.1605	2646.34	50.9163	3453.09	226.014
2646.46	4.11731	2646.46	24.5112	2646.46	26.5214	3453.92	280.951
2646.59	12.8753	2646.59	10.7444	2646.59	14.8835	3454.75	361.159
2646.72	33.834	2646.72	0.46034	2646.72	18.7686	3455.58	297.18
2646.85	97.6707	2646.85	8.74629	2646.85	21.0233	3456.41	270.395
2646.97	94.0066	2646.97	13.5315	2646.97	17.5343	3457.24	251.136
2647.1	25.7278	2647.1	13.2657	2647.1	22.5158	3458.07	229.372
2647.23	48.4234	2647.23	19.1808	2647.23	19.7281	3458.9	245.314
2647.35	71.5421	2647.35	20.885	2647.35	3.64707	3459.73	296.269
2647.48	22.3029	2647.48	5.14337	2647.48	2.96555	3460.56	308.045
2647.61	10.0911	2647.61	8.78491	2647.61	11.8339	3461.39	265.328
2647.74	13.2116	2647.74	28.5052	2647.74	12.6887	3462.22	239.598
2647.86	0.32435	2647.86	14.8293	2647.86	19.5313	3463.04	261.484
2647.99	10.2186	2647.99	10.2451	2647.99	23.5924	3463.87	343.829
2648.12	23.6528	2648.12	29.5257	2648.12	8.03285	3464.7	254.604
2648.25	24.1119	2648.25	19.2423	2648.25	1.69969	3465.53	221.765
2648.37	11.8792	2648.37	5.33231	2648.37	21.8753	3466.36	232.437
2648.5	0.23272	2648.5	7.42641	2648.5	38.6165	3467.19	269.557
2648.63	5.03291	2648.63	12.0374	2648.63	30.8659	3468.02	321.385
2648.75	13.0076	2648.75	28.0701	2648.75	11.094	3468.85	266.242
2648.88	19.7726	2648.88	28.5655	2648.88	0.67011	3469.68	228.365
2649.01	19.3267	2649.01	8.34826	2649.01	3.96044	3470.51	276.428
2649.14	9.39148	2649.14	4.48162	2649.14	8.61299	3471.34	289.296
2649.26	7.35066	2649.26	15.6677	2649.26	12.737	3472.17	276.756
2649.39	10.2737	2649.39	15.9619	2649.39	22.1478	3473	259.86
2649.52	5.48933	2649.52	4.09142	2649.52	28.8513	3473.83	202.492
2649.65	9.21226	2649.65	2.93908	2649.65	23.0743	3474.65	208.123
2649.77	40.431	2649.77	3.98716	2649.77	7.89261	3475.48	203.624
2649.9	58.2427	2649.9	0.49208	2649.9	0.49589	3476.31	229.651
2650.03	34.2863	2650.03	8.18403	2650.03	14.8842	3477.14	263.701
2650.15	10.134	2650.15	4.51745	2650.15	27.8422	3477.97	251.537
2650.28	2.84701	2650.28	4.52305	2650.28	14.2958	3478.8	225.268
2650.41	29.9464	2650.41	20.6202	2650.41	1.36609	3479.63	258.111
2650.54	78.2616	2650.54	18.7813	2650.54	8.7444	3480.46	323.52
2650.66	64.3577	2650.66	32.0862	2650.66	10.119	3481.29	318.543
2650.79	16.61	2650.79	31.2389	2650.79	1.69559	3482.12	272.715
2650.92	1.47398	2650.92	0.1176	2650.92	1.99567	3482.95	247.177
2651.04	5.80875	2651.04	40.0439	2651.04	3.60932	3483.78	354.641
2651.17	30.6717	2651.17	58.6561	2651.17	0.72865	3484.61	384.762
2651.3	32.3406	2651.3	4.64423	2651.3	0.04451	3485.44	223.309
2651.43	4.0402	2651.43	29.7838	2651.43	1.06848	3486.26	288.344
2651.55	13.459	2651.55	52.5396	2651.55	9.11776	3487.09	337.361
2651.68	15.7782	2651.68	9.63696	2651.68	19.3838	3487.92	337.702
2651.81	0.15455	2651.81	17.4512	2651.81	12.2865	3488.75	302.621
2651.94	28.8213	2651.94	25.842	2651.94	0.68831	3489.58	216.383
2652.06	44.6112	2652.06	32.8226	2652.06	4.47563	3490.41	208.562
2652.19	14.8516	2652.19	77.2491	2652.19	6.1619	3491.24	244.358
2652.32	1.09982	2652.32	55.7337	2652.32	3.78276	3492.07	192.312
2652.44	12.064	2652.44	8.55758	2652.44	19.2094	3492.9	235.911
2652.57	11.8319	2652.57	13.1688	2652.57	35.1949	3493.73	245.071
2652.7	0.79527	2652.7	16.7757	2652.7	24.6009	3494.56	168.378
2652.83	9.64033	2652.83	16.112	2652.83	5.17408	3495.39	193.416
2652.95	23.3153	2652.95	14.2792	2652.95	0.25095	3496.22	240.581
2653.08	20.0815	2653.08	2.78821	2653.08	2.9974	3497.04	303.542
2653.21	29.0129	2653.21	0.13947	2653.21	1.92191	3497.87	261.554
2653.34	44.7488	2653.34	0.71903	2653.34	1.50889	3498.7	198.365
2653.46	38.5107	2653.46	6.69526	2653.46	13.0562	3499.53	246.955
2653.59	21.1196	2653.59	8.45548	2653.59	33.7282	3500.36	335.643
2653.72	8.66772	2653.72	7.73167	2653.72	45.1235	3501.19	336.521
2653.84	2.82442	2653.84	32.9737	2653.84	40.1962	3502.02	279.992
2653.97	2.76782	2653.97	55.8933	2653.97	29.632	3502.85	289.237
2654.1	11.0349	2654.1	55.9406	2654.1	22.324	3503.68	329.798
2654.23	12.5957	2654.23	44.186	2654.23	24.7093	3504.51	440.55
2654.35	9.75274	2654.35	19.5715	2654.35	37.8725	3505.34	239.737
2654.48	37.1566	2654.48	4.66154	2654.48	41.9501	3506.17	271.102
2654.61	58.7448	2654.61	1.92827	2654.61	24.0225	3507	274.662
2654.74	30.6345	2654.74	0.51259	2654.74	7.96999	3507.83	191.248
2654.86	2.92774	2654.86	6.93344	2654.86	8.95677	3508.65	190.352
2654.99	7.37032	2654.99	5.26595	2654.99	7.18538	3509.48	271.412
2655.12	23.1183	2655.12	5.11079	2655.12	0.57522	3510.31	321.688
2655.24	38.5221	2655.24	16.7994	2655.24	6.90934	3511.14	239.216
2655.37	47.0598	2655.37	10.9493	2655.37	17.5071	3511.97	233.063
2655.5	37.4953	2655.5	3.70571	2655.5	20.7505	3512.8	250.32
2655.63	14.0802	2655.63	17.5026	2655.63	20.959	3513.63	271.344
2655.75	7.73473	2655.75	23.8825	2655.75	11.2662	3514.46	273.528
2655.88	13.8395	2655.88	14.2752	2655.88	0.16205	3515.29	263.593
2656.01	5.21091	2656.01	5.2988	2656.01	12.9586	3516.12	295.677
2656.14	0.51564	2656.14	1.04179	2656.14	27.6546	3516.95	290.512
2656.26	10.2219	2656.26	9.69625	2656.26	14.2804	3517.78	228.303
2656.39	24.6801	2656.39	34.5733	2656.39	0.36415	3518.61	221.704
2656.52	30.7159	2656.52	40.876	2656.52	4.53912	3519.44	181.72
2656.64	14.5296	2656.64	16.9269	2656.64	8.08452	3520.26	130.329
2656.77	1.34003	2656.77	4.97004	2656.77	9.59975	3521.09	161.988
2656.9	0.81336	2656.9	10.6017	2656.9	8.66213	3521.92	218.271
2657.03	12.8076	2657.03	25.0459	2657.03	0.68836	3522.75	167.517
2657.15	49.1784	2657.15	53.2808	2657.15	5.92647	3523.58	165.821
2657.28	62.2964	2657.28	53.3477	2657.28	18.0382	3524.41	183.229
2657.41	31.0948	2657.41	24.861	2657.41	10.2481	3525.24	190.227
2657.54	6.35493	2657.54	16.8608	2657.54	10.6365	3526.07	159.479
2657.66	15.1503	2657.66	11.034	2657.66	34.1763	3526.9	158.347
2657.79	26.7417	2657.79	0.15396	2657.79	31.8542	3527.73	200.286
2657.92	5.21405	2657.92	14.8028	2657.92	4.9853	3528.56	246.608
2658.04	14.388	2658.04	26.2276	2658.04	4.52893	3529.39	157.749
2658.17	62.0789	2658.17	10.1549	2658.17	18.0838	3530.22	128.546
2658.3	37.9079	2658.3	5.27475	2658.3	12.7761	3531.05	116.897
2658.43	0.13006	2658.43	23.2823	2658.43	3.62592	3531.87	187.964
2658.55	13.5858	2658.55	33.9077	2658.55	2.23801	3532.7	193.032
2658.68	3.83004	2658.68	45.3755	2658.68	0.9542	3533.53	160.861
2658.81	23.2352	2658.81	56.6377	2658.81	0.52371	3534.36	219.962
2658.93	82.9254	2658.93	29.4802	2658.93	2.66755	3535.19	181.541
2659.06	71.4652	2659.06	4.12127	2659.06	15.7626	3536.02	190.398
2659.19	25.8238	2659.19	21.1361	2659.19	41.3867	3536.85	210.941
2659.32	13.2118	2659.32	32.1681	2659.32	45.6714	3537.68	192.608
2659.44	7.99486	2659.44	36.3137	2659.44	18.3041	3538.51	214.032
2659.57	5.73698	2659.57	42.7911	2659.57	4.07542	3539.34	205.787
2659.7	19.0314	2659.7	19.4311	2659.7	12.8885	3540.17	173.567
2659.83	24.1964	2659.83	0.71338	2659.83	10.1318	3541	167.021
2659.95	7.39315	2659.95	4.43931	2659.95	1.39158	3541.83	136.581
2660.08	2.55704	2660.08	0.3565	2660.08	6.4003	3542.65	133.621
2660.21	4.39327	2660.21	11.3917	2660.21	9.81903	3543.48	162.69
2660.33	4.18483	2660.33	28.7265	2660.33	8.34054	3544.31	148.247
2660.46	25.1488	2660.46	14.551	2660.46	12.4353	3545.14	171.967
2660.59	25.6896	2660.59	8.49636	2660.59	10.922	3545.97	229.664
2660.72	13.6747	2660.72	20.1371	2660.72	3.04703	3546.8	234.827
2660.84	17.4218	2660.84	6.46955	2660.84	0.30335	3547.63	144.256
2660.97	7.80617	2660.97	13.6098	2660.97	1.06887	3548.46	151.761
2661.1	28.7385	2661.1	68.3613	2661.1	15.3169	3549.29	204.207
2661.23	37.9816	2661.23	78.7837	2661.23	38.252	3550.12	215.178
2661.35	13.7219	2661.35	33.9746	2661.35	30.0156	3550.95	189.38
2661.48	77.0985	2661.48	7.38805	2661.48	4.02442	3551.78	129.217
2661.61	107.207	2661.61	2.87348	2661.61	10.1207	3552.61	148.895
2661.73	38.0587	2661.73	9.96345	2661.73	25.2385	3553.44	153.932
2661.86	32.125	2661.86	16.1368	2661.86	14.4824	3554.26	124.637
2661.99	25.7566	2661.99	7.71163	2661.99	2.23646	3555.09	141.614
2662.12	22.7088	2662.12	3.08106	2662.12	6.00574	3555.92	130.064
2662.24	93.5362	2662.24	5.06206	2662.24	31.632	3556.75	155.931
2662.37	73.2159	2662.37	46.1405	2662.37	74.0581	3557.58	182.592
2662.5	6.86969	2662.5	92.83	2662.5	74.7948	3558.41	159.947
2662.63	18.3124	2662.63	43.5914	2662.63	25.6953	3559.24	143.626
2662.75	24.3635	2662.75	6.02169	2662.75	9.76402	3560.07	138.516
2662.88	46.1814	2662.88	43.3003	2662.88	33.6154	3560.9	146.73
2663.01	89.1506	2663.01	23.0009	2663.01	33.8192	3561.73	152.584
2663.13	72.4332	2663.13	7.05724	2663.13	17.4118	3562.56	138.146
2663.26	25.0641	2663.26	40.5827	2663.26	8.1215	3563.39	138.843
2663.39	18.6031	2663.39	16.5166	2663.39	1.05407	3564.22	148.115
2663.52	71.8711	2663.52	4.11282	2663.52	12.4316	3565.05	197.601
2663.64	85.0495	2663.64	26.4701	2663.64	29.8179	3565.87	146.642
2663.77	32.9202	2663.77	7.06167	2663.77	18.9585	3566.7	144.79
2663.9	21.9623	2663.9	5.89785	2663.9	6.54876	3567.53	137.02
2664.03	14.4635	2664.03	24.7917	2664.03	14.3777	3568.36	138.922
2664.15	13.1242	2664.15	25.0771	2664.15	13.7061	3569.19	161.476
2664.28	55.3764	2664.28	39.109	2664.28	3.37464	3570.02	165.704
2664.41	26.5057	2664.41	39.4954	2664.41	0.11722	3570.85	155.874
2664.53	12.8092	2664.53	15.4948	2664.53	2.08714	3571.68	99.1941
2664.66	79.0827	2664.66	11.8722	2664.66	14.214	3572.51	94.1118
2664.79	43.4379	2664.79	33.8328	2664.79	25.816	3573.34	122.343
2664.92	3.87574	2664.92	45.4094	2664.92	15.4908	3574.17	132.197
2665.04	64.7785	2665.04	19.0124	2665.04	2.81232	3575	153.646
2665.17	46.7181	2665.17	2.258	2665.17	9.49311	3575.83	135.652
2665.3	1.38114	2665.3	16.0774	2665.3	21.529	3576.66	117.278
2665.43	23.4988	2665.43	7.8252	2665.43	25.2849	3577.48	104.618
2665.55	15.6196	2665.55	5.28111	2665.55	16.7915	3578.31	132.36
2665.68	19.4885	2665.68	42.4259	2665.68	3.08747	3579.14	155.762
2665.81	54.7648	2665.81	54.8765	2665.81	3.32961	3579.97	131.101
2665.93	40.6837	2665.93	19.975	2665.93	15.7559	3580.8	119.68
2666.06	16.305	2666.06	0.47964	2666.06	24.3751	3581.63	101.93
2666.19	9.2339	2666.19	12.0674	2666.19	24.0761	3582.46	109.89
2666.32	9.69421	2666.32	10.681	2666.32	17.034	3583.29	114.22
2666.44	18.39	2666.44	11.5658	2666.44	20.9111	3584.12	101.418
2666.57	7.73439	2666.57	23.4171	2666.57	33.8929	3584.95	82.9412
2666.7	2.75833	2666.7	8.03376	2666.7	18.7054	3585.78	112.946
2666.82	7.07501	2666.82	3.30513	2666.82	2.94453	3586.61	129.923
2666.95	0.58741	2666.95	14.2036	2666.95	46.517	3587.44	83.2411
2667.08	12.1932	2667.08	5.27547	2667.08	90.6605	3588.26	89.028
2667.21	22.6544	2667.21	12.2655	2667.21	68.3589	3589.09	105.094
2667.33	32.6323	2667.33	7.56817	2667.33	46.5915	3589.92	161.29
2667.46	35.7607	2667.46	8.16947	2667.46	63.6458	3590.75	149.786
2667.59	2.96369	2667.59	72.6139	2667.59	56.5611	3591.58	110.928
2667.72	31.6714	2667.72	73.1308	2667.72	20.3545	3592.41	98.2719
2667.84	83.0709	2667.84	9.87574	2667.84	4.42126	3593.24	126.798
2667.97	32.4243	2667.97	19.9612	2667.97	6.9161	3594.07	157.397
2668.1	1.7809	2668.1	26.0432	2668.1	9.95176	3594.9	127.845
2668.22	31.6185	2668.22	2.51757	2668.22	15.3751	3595.73	93.807
2668.35	35.578	2668.35	21.3169	2668.35	18.8409	3596.56	85.1595
2668.48	45.3541	2668.48	24.9061	2668.48	14.8972	3597.39	91.7322
2668.61	49.2799	2668.61	4.38377	2668.61	6.23041	3598.22	102.814
2668.73	27.4572	2668.73	0.01791	2668.73	2.02939	3599.05	104.648
2668.86	6.38215	2668.86	0.61431	2668.86	12.2464	3599.87	93.1066
2668.99	12.6554	2668.99	3.4432	2668.99	29.4722	3600.7	83.6851
2669.12	58.1372	2669.12	0.5569	2669.12	39.1842	3601.53	95.5991
2669.24	44.6257	2669.24	11.2353	2669.24	37.5465	3602.36	92.5954
2669.37	8.08646	2669.37	35.3535	2669.37	24.6248	3603.19	82.9955
2669.5	60.2373	2669.5	24.7661	2669.5	13.1945	3604.02	106.188
2669.62	69.0268	2669.62	4.01395	2669.62	20.3811	3604.85	103.955
2669.75	21.2012	2669.75	4.31796	2669.75	33.172	3605.68	94.6064
2669.88	26.8094	2669.88	6.99173	2669.88	30.6546	3606.51	73.6669
2670.01	19.539	2670.01	9.08316	2670.01	16.8179	3607.34	86.8049
2670.13	6.93867	2670.13	5.32316	2670.13	3.91793	3608.17	98.4767
2670.26	22.9793	2670.26	4.65287	2670.26	10.5895	3609	98.6968
2670.39	24.2053	2670.39	14.4102	2670.39	51.3921	3609.83	106.135
2670.52	36.2205	2670.52	10.8579	2670.52	93.9425	3610.66	118.944
2670.64	42.2731	2670.64	1.93149	2670.64	88.6779	3611.48	100.928
2670.77	18.2222	2670.77	1.81168	2670.77	44.4164	3612.31	94.9701
2670.9	3.50519	2670.9	1.35251	2670.9	13.0193	3613.14	88.767
2671.02	2.92576	2671.02	20.9499	2671.02	12.0316	3613.97	66.0443
2671.15	7.53873	2671.15	68.3856	2671.15	12.2142	3614.8	94.8288
2671.28	13.9091	2671.28	77.0737	2671.28	2.04582	3615.63	91.271
2671.41	40.7727	2671.41	26.1287	2671.41	4.86628	3616.46	94.3657
2671.53	64.6402	2671.53	14.8197	2671.53	19.1088	3617.29	83.805
2671.66	34.5631	2671.66	52.3475	2671.66	29.3859	3618.12	87.1455
2671.79	16.4945	2671.79	39.6581	2671.79	54.9607	3618.95	79.9776
2671.92	26.5402	2671.92	9.57099	2671.92	85.0519	3619.78	114.036
2672.04	18.6227	2672.04	19.5527	2672.04	65.7221	3620.61	117.135
2672.17	38.2032	2672.17	17.0336	2672.17	17.1785	3621.44	98.7508
2672.3	54.6417	2672.3	1.10552	2672.3	4.57844	3622.27	77.3882
2672.42	25.3885	2672.42	5.24842	2672.42	14.3098	3623.09	83.2583
2672.55	9.80932	2672.55	5.58009	2672.55	8.6319	3623.92	96.8331
2672.68	10.3132	2672.68	0.66531	2672.68	0.46553	3624.75	77.4915
2672.81	7.52261	2672.81	20.6987	2672.81	2.89855	3625.58	83.5316
2672.93	4.15019	2672.93	48.4096	2672.93	10.2754	3626.41	119.906
2673.06	1.41498	2673.06	39.7416	2673.06	13.0586	3627.24	94.686
2673.19	13.7072	2673.19	13.3296	2673.19	4.88889	3628.07	77.2955
2673.32	16.6385	2673.32	2.86555	2673.32	8.32937	3628.9	74.0423
2673.44	3.90962	2673.44	0.91768	2673.44	26.901	3629.73	69.807
2673.57	2.29283	2673.57	20.5321	2673.57	18.2689	3630.56	75.8625
2673.7	2.63952	2673.7	41.0461	2673.7	1.85426	3631.39	74.3273
2673.82	6.72581	2673.82	19.3687	2673.82	29.1281	3632.22	62.928
2673.95	24.1446	2673.95	0.89462	2673.95	49.0245	3633.05	71.3754
2674.08	37.6148	2674.08	6.70615	2674.08	20.4961	3633.87	49.1246
2674.21	32.3648	2674.21	5.56345	2674.21	10.156	3634.7	62.7238
2674.33	18.2785	2674.33	15.9261	2674.33	28.5397	3635.53	86.4262
2674.46	8.29441	2674.46	30.8578	2674.46	20.6828	3636.36	80.5498
2674.59	7.80495	2674.59	17.4798	2674.59	13.2959	3637.19	82.6189
2674.71	28.6966	2674.71	1.82855	2674.71	34.6993	3638.02	77.1803
2674.84	28.5587	2674.84	11.9259	2674.84	36.9265	3638.85	65.4599
2674.97	11.1955	2674.97	19.8539	2674.97	12.7973	3639.68	77.0848
2675.1	83.0083	2675.1	5.43375	2675.1	0.78908	3640.51	60.5301
2675.22	162.638	2675.22	1.46399	2675.22	0.57925	3641.34	61.1122
2675.35	112.827	2675.35	8.97394	2675.35	3.29397	3642.17	63.0271
2675.48	35.6142	2675.48	3.04916	2675.48	7.82897	3643	54.9787
2675.61	10.615	2675.61	2.87627	2675.61	4.80831	3643.83	59.0972
2675.73	8.35109	2675.73	8.04775	2675.73	11.2959	3644.66	45.4385
2675.86	14.552	2675.86	17.7671	2675.86	39.9521	3645.48	45.474
2675.99	5.76911	2675.99	35.9735	2675.99	51.7524	3646.31	63.9907
2676.11	1.69887	2676.11	21.7128	2676.11	29.57	3647.14	55.5076
2676.24	15.992	2676.24	1.80855	2676.24	12.4198	3647.97	55.8811
2676.37	25.4877	2676.37	12.6453	2676.37	13.9351	3648.8	46.9207
2676.5	23.339	2676.5	10.9753	2676.5	10.3003	3649.63	37.356
2676.62	4.33323	2676.62	3.13994	2676.62	1.21433	3650.46	63.9173
2676.75	5.86768	2676.75	1.79722	2676.75	2.56464	3651.29	65.9126
2676.88	25.1091	2676.88	2.77595	2676.88	7.83788	3652.12	52.0332
2677.01	13.6884	2677.01	27.7366	2677.01	5.09955	3652.95	60.2311
2677.13	1.68207	2677.13	32.2484	2677.13	2.08292	3653.78	57.0155
2677.26	2.88873	2677.26	5.7359	2677.26	5.26857	3654.61	51.8787
2677.39	10.8572	2677.39	4.52268	2677.39	5.8206	3655.44	48.1281
2677.51	18.2256	2677.51	10.8378	2677.51	3.6564	3656.27	56.2426
2677.64	5.9911	2677.64	5.26417	2677.64	6.71457	3657.09	43.6286
2677.77	29.3218	2677.77	3.02797	2677.77	10.0195	3657.92	33.8146
2677.9	57.7398	2677.9	4.01714	2677.9	14.0786	3658.75	38.3509
2678.02	22.1923	2678.02	4.64635	2678.02	28.1295	3659.58	57.6116
2678.15	0.91516	2678.15	3.168	2678.15	34.7893	3660.41	62.9112
2678.28	6.77571	2678.28	29.3988	2678.28	15.3217	3661.24	44.899
2678.41	4.02585	2678.41	66.5016	2678.41	0.35591	3662.07	39.1434
2678.53	9.5181	2678.53	52.3702	2678.53	22.3487	3662.9	47.4797
2678.66	3.44994	2678.66	19.239	2678.66	51.546	3663.73	40.38
2678.79	6.00989	2678.79	6.50217	2678.79	44.8776	3664.56	50.2005
2678.91	22.6318	2678.91	4.73609	2678.91	15.4474	3665.39	38.5297
2679.04	27.9913	2679.04	14.4412	2679.04	0.43741	3666.22	41.7806
2679.17	35.6001	2679.17	16.2019	2679.17	3.28686	3667.05	44.4124
2679.3	25.2859	2679.3	9.86943	2679.3	8.76552	3667.88	44.9124
2679.42	22.6263	2679.42	9.52838	2679.42	16.2395	3668.7	47.2109
2679.55	38.0316	2679.55	13.2943	2679.55	35.2286	3669.53	49.1826
2679.68	25.3076	2679.68	21.5093	2679.68	67.8749	3670.36	45.7168
2679.81	21.2542	2679.81	13.2677	2679.81	87.5488	3671.19	56.5381
2679.93	11.9326	2679.93	3.92685	2679.93	59.2334	3672.02	39.51
2680.06	5.33056	2680.06	6.52289	2680.06	11.7911	3672.85	48.8645
2680.19	53.1786	2680.19	3.7656	2680.19	5.0885	3673.68	37.3148
2680.31	52.6112	2680.31	28.1199	2680.31	19.1383	3674.51	34.0915
2680.44	41.7582	2680.44	36.2201	2680.44	8.79181	3675.34	30.5065
2680.57	102.238	2680.57	7.15274	2680.57	2.17358	3676.17	39.5063
2680.7	80.0603	2680.7	29.3175	2680.7	17.8435	3677	36.3673
2680.82	9.10111	2680.82	35.0912	2680.82	20.6107	3677.83	38.8826
2680.95	8.19517	2680.95	5.95363	2680.95	9.48788	3678.66	33.6298
2681.08	3.94876	2681.08	37.8623	2681.08	5.08437	3679.48	34.602
2681.21	35.1757	2681.21	34.8501	2681.21	1.4437	3680.31	33.502
2681.33	103.43	2681.33	1.05611	2681.33	1.4887	3681.14	41.5655
2681.46	70.737	2681.46	26.9428	2681.46	5.28611	3681.97	45.3032
2681.59	7.61551	2681.59	21.8602	2681.59	2.5778	3682.8	54.0139
2681.71	23.8516	2681.71	23.3075	2681.71	13.158	3683.63	31.5711
2681.84	37.4941	2681.84	68.4322	2681.84	31.7668	3684.46	32.8964
2681.97	12.0863	2681.97	41.8615	2681.97	17.6683	3685.29	43.23
2682.1	0.7671	2682.1	1.56695	2682.1	0.17913	3686.12	47.1426
2682.22	2.12826	2682.22	4.8017	2682.22	20.314	3686.95	29.0932
2682.35	15.003	2682.35	6.4444	2682.35	29.6874	3687.78	39.1737
2682.48	33.7536	2682.48	25.1052	2682.48	7.5316	3688.61	29.8018
2682.6	32.7841	2682.6	21.2524	2682.6	3.35376	3689.44	37.9539
2682.73	65.2067	2682.73	0.71191	2682.73	13.9975	3690.27	28.6654
2682.86	118.942	2682.86	27.6778	2682.86	9.77363	3691.09	37.5374
2682.99	94.29	2682.99	35.4464	2682.99	5.57846	3691.92	26.8982
2683.11	40.9187	2683.11	14.2701	2683.11	6.79449	3692.75	26.1927
2683.24	28.5214	2683.24	12.6285	2683.24	14.5099	3693.58	27.765
2683.37	25.1349	2683.37	1.67098	2683.37	46.328	3694.41	28.0158
2683.5	18.917	2683.5	14.3091	2683.5	70.2037	3695.24	20.6626
2683.62	7.35482	2683.62	48.0415	2683.62	49.0958	3696.07	26.1797
2683.75	14.8916	2683.75	26.5721	2683.75	26.8841	3696.9	29.2139
2683.88	42.2339	2683.88	1.56088	2683.88	35.307	3697.73	23.7803
2684	35.1449	2684	10.5266	2684	33.8233	3698.56	23.4866
2684.13	21.072	2684.13	2.64434	2684.13	13.0632	3699.39	28.854
2684.26	18.3676	2684.26	8.42861	2684.26	8.73771	3700.22	26.9302
2684.39	2.82591	2684.39	30.5245	2684.39	16.8315	3701.05	30.1429
2684.51	5.62677	2684.51	17.7934	2684.51	12.361	3701.88	25.6881
2684.64	15.8008	2684.64	4.90798	2684.64	2.63769	3702.7	29.0239
2684.77	15.7206	2684.77	6.07563	2684.77	2.56639	3703.53	22.4637
2684.9	27.8507	2684.9	0.98833	2684.9	12.2369	3704.36	25.4486
2685.02	29.0374	2685.02	6.33741	2685.02	28.1776	3705.19	18.2949
2685.15	10.758	2685.15	6.55667	2685.15	39.994	3706.02	19.5777
2685.28	0.07545	2685.28	4.52638	2685.28	33.8583	3706.85	19.8558
2685.4	8.42321	2685.4	11.9773	2685.4	14.6615	3707.68	29.1141
2685.53	33.4107	2685.53	3.0428	2685.53	1.58771	3708.51	12.557
2685.66	57.909	2685.66	7.25732	2685.66	2.48301	3709.34	17.8024
2685.79	57.201	2685.79	20.1875	2685.79	10.0173	3710.17	13.7633
2685.91	23.3075	2685.91	4.09759	2685.91	14.9416	3711	14.4216
2686.04	1.85359	2686.04	4.94287	2686.04	13.2376	3711.83	13.3089
2686.17	13.0568	2686.17	15.3851	2686.17	7.59094	3712.66	16.5223
2686.3	28.0913	2686.3	4.29507	2686.3	5.793	3713.49	12.9347
2686.42	65.7611	2686.42	1.00096	2686.42	13.5205	3714.31	10.2932
2686.55	81.2774	2686.55	4.13973	2686.55	25.8923	3715.14	9.99584
2686.68	27.7276	2686.68	26.2092	2686.68	29.9768	3715.97	16.6958
2686.8	0.8592	2686.8	46.0085	2686.8	21.162	3716.8	11.6622
2686.93	5.59732	2686.93	22.2342	2686.93	9.48116	3717.63	14.8108
2687.06	3.22035	2687.06	6.1884	2687.06	3.3996	3718.46	10.6496
2687.19	47.6067	2687.19	2.17687	2687.19	1.184	3719.29	12.534
2687.31	86.2395	2687.31	6.38115	2687.31	1.7414	3720.12	8.55081
2687.44	65.0564	2687.44	25.6783	2687.44	6.18829	3720.95	10.7907
2687.57	33.0863	2687.57	4.08734	2687.57	8.85018	3721.78	9.9171
2687.7	13.2	2687.7	31.5156	2687.7	4.6651	3722.61	13.1107
2687.82	21.2949	2687.82	113.864	2687.82	4.0761	3723.44	8.23931
2687.95	27.4657	2687.95	74.3141	2687.95	19.5637	3724.27	15.941
2688.08	8.89752	2688.08	19.0089	2688.08	37.7672	3725.09	8.36458
2688.2	24.0524	2688.2	43.542	2688.2	36.0993	3725.92	13.5067
2688.33	45.7243	2688.33	22.5363	2688.33	22.3133	3726.75	9.01802
2688.46	30.7693	2688.46	15.255	2688.46	15.4823	3727.58	13.5718
2688.59	35.223	2688.59	40.3137	2688.59	11.9513	3728.41	9.82474
2688.71	51.6462	2688.71	15.0491	2688.71	12.165	3729.24	10.7822
2688.84	28.1933	2688.84	16.1513	2688.84	26.5379	3730.07	7.65033
2688.97	2.76028	2688.97	29.696	2688.97	35.1248	3730.9	12.5584
2689.1	18.7914	2689.1	4.63751	2689.1	19.9207	3731.73	11.7478
2689.22	35.1983	2689.22	6.71965	2689.22	11.49	3732.56	13.3328
2689.35	19.4013	2689.35	13.6687	2689.35	24.2601	3733.39	7.86725
2689.48	2.71163	2689.48	10.6693	2689.48	22.5161	3734.22	12.0493
2689.6	6.16747	2689.6	30.5898	2689.6	3.59901	3735.05	8.26418
2689.73	26.431	2689.73	21.9286	2689.73	4.42569	3735.88	10.2213
2689.86	40.5464	2689.86	0.28744	2689.86	17.3114	3736.7	6.07952
2689.99	30.9978	2689.99	38.8411	2689.99	11.5847	3737.53	9.81968
2690.11	31.2831	2690.11	73.1953	2690.11	0.57162	3738.36	7.55546
2690.24	35.8558	2690.24	32.586	2690.24	3.29104	3739.19	9.22336
2690.37	11.8635	2690.37	2.64829	2690.37	8.67983	3740.02	8.10135
2690.49	1.26221	2690.49	29.2641	2690.49	14.2221	3740.85	13.0465
2690.62	20.1125	2690.62	29.8189	2690.62	24.4588	3741.68	5.83923
2690.75	22.8739	2690.75	3.76108	2690.75	24.0005	3742.51	10.3303
2690.88	8.12482	2690.88	1.72158	2690.88	9.27675	3743.34	6.7732
2691	2.2155	2691	1.909	2691	0.56093	3744.17	8.48263
2691.13	9.41164	2691.13	1.22162	2691.13	1.27602	3745	6.18648
2691.26	34.5882	2691.26	10.2283	2691.26	0.47955	3745.83	8.1124
2691.39	65.8459	2691.39	17.4086	2691.39	1.24947	3746.66	5.8642
2691.51	56.1448	2691.51	19.438	2691.51	7.01231	3747.49	7.9622
2691.64	20.608	2691.64	10.8324	2691.64	10.7864	3748.31	6.29885
2691.77	18.4541	2691.77	4.31921	2691.77	10.5601	3749.14	10.0075
2691.89	28.5311	2691.89	4.27246	2691.89	10.2942	3749.97	4.60077
2692.02	26.3661	2692.02	0.95046	2692.02	11.2128	3750.8	10.6845
2692.15	22.9534	2692.15	4.70484	2692.15	11.3826	3751.63	4.89865
2692.28	17.9635	2692.28	7.48093	2692.28	9.3766	3752.46	10.5317
2692.4	31.7398	2692.4	12.6875	2692.4	7.51256	3753.29	5.51878
2692.53	40.6559	2692.53	22.4875	2692.53	8.19508	3754.12	9.20521
2692.66	16.9673	2692.66	10.4722	2692.66	12.379	3754.95	4.57947
2692.79	3.58976	2692.79	3.43929	2692.79	18.9514	3755.78	9.52952
2692.91	2.73131	2692.91	13.6926	2692.91	16.9725	3756.61	6.98629
2693.04	4.24942	2693.04	17.8738	2693.04	4.20087	3757.44	8.43933
2693.17	7.92454	2693.17	32.0521	2693.17	3.08749	3758.27	7.70683
2693.29	0.2295	2693.29	33.4047	2693.29	15.4247	3759.1	10.2369
2693.42	22.9128	2693.42	9.00038	2693.42	13.3493	3759.92	4.99444
2693.55	56.3511	2693.55	0.15045	2693.55	1.50866	3760.75	10.2989
2693.68	38.7191	2693.68	2.1789	2693.68	1.75744	3761.58	4.9534
2693.8	12.7705	2693.8	14.8154	2693.8	3.96827	3762.41	7.10666
2693.93	12.6597	2693.93	33.9071	2693.93	6.58315	3763.24	4.33211
2694.06	35.6891	2694.06	23.7551	2694.06	21.294	3764.07	10.0116
2694.19	56.0386	2694.19	16.6342	2694.19	26.3252	3764.9	6.5598
2694.31	28.9692	2694.31	29.9375	2694.31	11.9458	3765.73	9.60348
2694.44	3.06119	2694.44	17.86	2694.44	7.81735	3766.56	6.22794
2694.57	12.7766	2694.57	9.11228	2694.57	16.4058	3767.39	8.21494
2694.69	18.6584	2694.69	41.9105	2694.69	16.9045	3768.22	4.82688
2694.82	14.7395	2694.82	50.7961	2694.82	12.4705	3769.05	7.53016
2694.95	6.44057	2694.95	24.7417	2694.95	9.36748	3769.88	3.60087
2695.08	18.3834	2695.08	34.6386	2695.08	8.31238	3770.7	6.0673
2695.2	44.5723	2695.2	33.3878	2695.2	11.6925	3771.53	4.57037
2695.33	33.0732	2695.33	1.9316	2695.33	8.86034	3772.36	9.16008
2695.46	17.5035	2695.46	48.5139	2695.46	4.03228	3773.19	3.12632
2695.59	28.4725	2695.59	99.4513	2695.59	19.7906	3774.02	7.34439
2695.71	31.2486	2695.71	45.9404	2695.71	36.7957	3774.85	3.69838
2695.84	26.1254	2695.84	6.19461	2695.84	22.9776	3775.68	7.8913
2695.97	21.0463	2695.97	22.3809	2695.97	2.96437	3776.51	4.49406
2696.09	17.8458	2696.09	16.9469	2696.09	5.38167	3777.34	5.96035
2696.22	18.1083	2696.22	3.49576	2696.22	11.4495	3778.17	4.46097
2696.35	9.18401	2696.35	10.6582	2696.35	6.13147	3779	5.82442
2696.48	4.20338	2696.48	23.9263	2696.48	0.67334	3779.83	4.50537
2696.6	30.9406	2696.6	27.314	2696.6	0.47868	3780.66	7.24641
2696.73	76.0222	2696.73	26.0998	2696.73	1.35042	3781.49	3.58183
2696.86	76.5414	2696.86	11.1341	2696.86	0.98804	3782.31	6.25492
2696.99	27.6566	2696.99	5.44297	2696.99	0.32661	3783.14	4.10296
2697.11	4.94787	2697.11	77.5577	2697.11	4.2423	3783.97	7.08593
2697.24	10.8567	2697.24	109.665	2697.24	12.1031	3784.8	3.11723
2697.37	5.84499	2697.37	25.4458	2697.37	11.605	3785.63	8.84306
2697.49	1.0951	2697.49	9.80964	2697.49	1.94783	3786.46	3.65735
2697.62	1.69274	2697.62	35.4359	2697.62	8.20369	3787.29	6.57317
2697.75	11.602	2697.75	9.04561	2697.75	41.2008	3788.12	3.27218
2697.88	28.5613	2697.88	39.3682	2697.88	65.7865	3788.95	6.41718
2698	21.7759	2698	42.4236	2698	51.1903	3789.78	4.76784
2698.13	6.10413	2698.13	0.06114	2698.13	20.3764	3790.61	7.54686
2698.26	27.2376	2698.26	65.6217	2698.26	7.76316	3791.44	2.97744
2698.39	41.7664	2698.39	107.581	2698.39	9.43849	3792.27	6.81659
2698.51	9.06627	2698.51	43.8796	2698.51	6.3883	3793.1	3.74733
2698.64	20.5161	2698.64	4.91825	2698.64	1.17331	3793.92	6.41298
2698.77	52.2251	2698.77	3.97154	2698.77	7.11125	3794.75	4.37536
2698.89	10.6826	2698.89	20.3751	2698.89	16.206	3795.58	6.58512
2699.02	28.0923	2699.02	31.6298	2699.02	10.3997	3796.41	4.62448
2699.15	83.5168	2699.15	30.1166	2699.15	1.85781	3797.24	6.91677
2699.28	26.0339	2699.28	47.3002	2699.28	10.682	3798.07	3.3028
2699.4	12.5417	2699.4	35.5979	2699.4	20.6184	3798.9	7.5308
2699.53	51.9355	2699.53	3.97866	2699.53	14.5789	3799.73	2.68915
2699.66	10.0504	2699.66	1.20117	2699.66	5.58109	3800.56	8.59826
2699.78	30.4486	2699.78	2.77437	2699.78	1.64258	3801.39	1.87508
2699.91	86.2531	2699.91	17.4617	2699.91	0.10657	3802.22	6.39466
2700.04	39.5613	2700.04	25.7903	2700.04	1.35469	3803.05	4.26526
2700.17	1.86033	2700.17	10.362	2700.17	0.33726	3803.88	6.30326
2700.29	6.20761	2700.29	11.3659	2700.29	3.45208	3804.71	3.56495
2700.42	1.06435	2700.42	7.12435	2700.42	20.0948	3805.53	6.2987
2700.55	2.45966	2700.55	7.26836	2700.55	26.0865	3806.36	3.26403
2700.68	16.6987	2700.68	38.6002	2700.68	10.3806	3807.19	6.9103
2700.8	42.3529	2700.8	48.6546	2700.8	8.80058	3808.02	3.43619
2700.93	35.7868	2700.93	36.587	2700.93	33.8368	3808.85	7.99821
2701.06	7.78928	2701.06	28.069	2701.06	57.5804	3809.68	3.71456
2701.18	9.74207	2701.18	13.1424	2701.18	59.2861	3810.51	5.52446
2701.31	8.07892	2701.31	8.34639	2701.31	34.0377	3811.34	2.96647
2701.44	3.15489	2701.44	27.9341	2701.44	10.0594	3812.17	6.2272
2701.57	3.97287	2701.57	42.7702	2701.57	26.4005	3813	2.9554
2701.69	2.5442	2701.69	21.4715	2701.69	50.6932	3813.83	6.09506
2701.82	19.0855	2701.82	0.23623	2701.82	31.9183	3814.66	3.11463
2701.95	16.0498	2701.95	8.40994	2701.95	4.07032	3815.49	6.01371
2702.08	1.73928	2702.08	12.8578	2702.08	7.2526	3816.32	3.1611
2702.2	10.7614	2702.2	16.7724	2702.2	13.1864	3817.14	5.93762
2702.33	6.52498	2702.33	19.2369	2702.33	4.69728	3817.97	3.39106
2702.46	7.09936	2702.46	16.8679	2702.46	1.0564	3818.8	6.53308
2702.58	13.5061	2702.58	30.7301	2702.58	5.23916	3819.63	3.40258
2702.71	2.80856	2702.71	20.0981	2702.71	8.43951	3820.46	7.52328
2702.84	5.13089	2702.84	0.50794	2702.84	7.26656	3821.29	2.38349
2702.97	1.56021	2702.97	12.8688	2702.97	1.93197	3822.12	5.49703
2703.09	12.4292	2703.09	7.33774	2703.09	0.36161	3822.95	3.04443
2703.22	58.932	2703.22	2.52376	2703.22	4.71946	3823.78	6.59915
2703.35	50.2698	2703.35	14.7385	2703.35	9.17683	3824.61	2.87814
2703.48	5.97916	2703.48	5.09504	2703.48	12.5111	3825.44	6.71405
2703.6	14.9369	2703.6	1.99989	2703.6	8.35607	3826.27	3.16216
2703.73	35.3553	2703.73	23.4817	2703.73	1.13913	3827.1	4.86796
2703.86	22.9061	2703.86	65.9249	2703.86	16.4004	3827.92	2.52209
2703.98	4.96894	2703.98	71.5622	2703.98	41.245	3828.75	5.39061
2704.11	1.43488	2704.11	17.2737	2704.11	31.8274	3829.58	2.54336
2704.24	7.1905	2704.24	21.5803	2704.24	5.12614	3830.41	5.05088
2704.37	7.38662	2704.37	35.5739	2704.37	7.61892	3831.24	2.50154
2704.49	0.62916	2704.49	2.68488	2704.49	23.0999	3832.07	5.22006
2704.62	16.0019	2704.62	28.5232	2704.62	18.8603	3832.9	2.4773
2704.75	44.6886	2704.75	23.4411	2704.75	10.0194	3833.73	5.63021
2704.88	36.1895	2704.88	7.98209	2704.88	12.819	3834.56	2.75297
2705	26.5654	2705	93.729	2705	13.4985	3835.39	5.47246
2705.13	40.5387	2705.13	79.0418	2705.13	5.62196	3836.22	2.84542
2705.26	21.698	2705.26	1.62444	2705.26	2.67049	3837.05	5.62833
2705.38	6.45247	2705.38	38.3954	2705.38	11.2431	3837.88	2.90961
2705.51	11.2121	2705.51	37.6681	2705.51	20.0863	3838.71	6.28402
2705.64	0.43109	2705.64	7.50554	2705.64	21.0618	3839.53	2.23945
2705.77	51.2843	2705.77	33.586	2705.77	21.6281	3840.36	5.20045
2705.89	135.438	2705.89	26.9273	2705.89	23.2627	3841.19	2.45049
2706.02	127.56	2706.02	21.3881	2706.02	16.5821	3842.02	4.70048
2706.15	65.5889	2706.15	34.6548	2706.15	6.50999	3842.85	2.5379
2706.28	20.3024	2706.28	18.1273	2706.28	3.34124	3843.68	5.40869
2706.4	1.82584	2706.4	1.7022	2706.4	4.24804	3844.51	2.3013
2706.53	2.36741	2706.53	4.34409	2706.53	14.9907	3845.34	5.83031
2706.66	5.69905	2706.66	28.3952	2706.66	38.6657	3846.17	2.60055
2706.78	24.8282	2706.78	24.6192	2706.78	41.3675	3847	5.51403
2706.91	38.3181	2706.91	3.72723	2706.91	11.9072	3847.83	2.08534
2707.04	20.6252	2707.04	55.2434	2707.04	10.5952	3848.66	5.69649
2707.17	5.37349	2707.17	89.8374	2707.17	59.4796	3849.49	2.59014
2707.29	6.29239	2707.29	45.4481	2707.29	79.5965	3850.32	4.55449
2707.42	19.4554	2707.42	16.3855	2707.42	34.614	3851.14	2.33028
2707.55	36.435	2707.55	5.36987	2707.55	1.42252	3851.97	5.74294
2707.67	37.1038	2707.67	7.47341	2707.67	20.6808	3852.8	2.59678
2707.8	22.6855	2707.8	34.4185	2707.8	34.4214	3853.63	6.19805
2707.93	8.72695	2707.93	31.5759	2707.93	15.559	3854.46	2.53744
2708.06	4.64853	2708.06	8.31071	2708.06	2.20994	3855.29	6.43592
2708.18	1.0117	2708.18	9.94398	2708.18	3.06345	3856.12	2.12132
2708.31	16.7508	2708.31	19.5492	2708.31	3.94335	3856.95	4.97579
2708.44	49.6997	2708.44	12.7312	2708.44	20.5556	3857.78	2.32747
2708.57	29.4645	2708.57	16.4407	2708.57	46.8806	3858.61	5.74135
2708.69	5.30453	2708.69	39.6056	2708.69	40.7533	3859.44	1.27939
2708.82	36.9315	2708.82	35.3237	2708.82	10.1069	3860.27	5.68319
2708.95	28.2419	2708.95	23.3259	2708.95	1.21168	3861.1	2.60905
2709.07	0.93329	2709.07	32.1639	2709.07	8.43908	3861.93	5.64754
2709.2	30.7375	2709.2	26.4291	2709.2	6.00659	3862.75	3.43361
2709.33	33.9614	2709.33	17.9872	2709.33	8.14204	3863.58	6.69573
2709.46	2.57053	2709.46	13.7788	2709.46	17.3786	3864.41	2.41802
2709.58	14.6767	2709.58	14.4124	2709.58	11.4823	3865.24	6.65896
2709.71	35.5235	2709.71	34.3728	2709.71	6.21164	3866.07	2.08215
2709.84	20.3121	2709.84	27.6099	2709.84	21.8963	3866.9	5.9855
2709.97	2.39977	2709.97	18.8444	2709.97	28.5133	3867.73	3.08172
2710.09	3.41332	2710.09	40.7518	2710.09	11.4705	3868.56	5.34627
2710.22	16.7469	2710.22	26.5112	2710.22	1.39888	3869.39	3.17084
2710.35	30.5186	2710.35	2.87695	2710.35	3.2393	3870.22	4.9596
2710.47	20.2847	2710.47	9.23028	2710.47	0.92135	3871.05	2.51045
2710.6	2.37642	2710.6	9.79394	2710.6	4.2387	3871.88	5.9655
2710.73	1.31158	2710.73	13.8116	2710.73	13.463	3872.71	2.82631
2710.86	19.8205	2710.86	15.9123	2710.86	11.0038	3873.53	4.92586
2710.98	81.6999	2710.98	8.75782	2710.98	6.28694	3874.36	2.56689
2711.11	105.106	2711.11	7.07598	2711.11	9.61136	3875.19	5.29354
2711.24	33.5396	2711.24	8.8309	2711.24	5.89868	3876.02	2.39145
2711.37	0.65592	2711.37	18.2041	2711.37	0.10465	3876.85	5.38164
2711.49	10.6432	2711.49	7.07351	2711.49	12.9928	3877.68	2.3197
2711.62	0.26525	2711.62	7.34216	2711.62	35.8455	3878.51	5.43105
2711.75	18.3831	2711.75	55.0379	2711.75	47.7566	3879.34	1.91353
2711.87	20.6063	2711.87	43.9802	2711.87	40.2093	3880.17	5.83558
2712	1.05125	2712	2.09554	2712	16.7944	3881	2.79989
2712.13	1.8176	2712.13	37.575	2712.13	1.60791	3881.83	5.79606
2712.26	4.32543	2712.26	55.9623	2712.26	9.64455	3882.66	2.0064
2712.38	61.9314	2712.38	18.6113	2712.38	16.5105	3883.49	5.57777
2712.51	113.806	2712.51	6.26062	2712.51	7.15287	3884.32	2.787
2712.64	76.2954	2712.64	17.748	2712.64	0.63193	3885.14	5.33568
2712.77	45.1493	2712.77	26.6365	2712.77	2.70735	3885.97	2.5656
2712.89	27.8106	2712.89	21.6295	2712.89	3.05854	3886.8	4.926
2713.02	2.79222	2713.02	8.39872	2713.02	3.66382	3887.63	2.27577
2713.15	15.2848	2713.15	3.49955	2713.15	7.20358	3888.46	5.22819
2713.27	72.078	2713.27	3.98714	2713.27	12.7587	3889.29	2.43986
2713.4	120.725	2713.4	5.23402	2713.4	19.4526	3890.12	5.5566
2713.53	69.0599	2713.53	3.19012	2713.53	16.7769	3890.95	2.19047
2713.66	39.2681	2713.66	16.2968	2713.66	4.77032	3891.78	4.63374
2713.78	105.1	2713.78	30.0559	2713.78	0.73215	3892.61	1.91139
2713.91	84.3187	2713.91	12.1965	2713.91	2.85064	3893.44	5.72973
2714.04	54.2834	2714.04	16.737	2714.04	0.66319	3894.27	2.45972
2714.17	67.8969	2714.17	36.2675	2714.17	2.7882	3895.1	4.85612
2714.29	12.1878	2714.29	16.9888	2714.29	8.73214	3895.93	1.86145
2714.42	17.5132	2714.42	4.53294	2714.42	12.7438	3896.75	5.21935
2714.55	48.7884	2714.55	2.95867	2714.55	31.7866	3897.58	2.27359
2714.67	22.9031	2714.67	2.16202	2714.67	58.1733	3898.41	5.92758
2714.8	43.0027	2714.8	17.2031	2714.8	49.9304	3899.24	1.86582
2714.93	31.7426	2714.93	7.82075	2714.93	14.6804	3900.07	4.98347
2715.06	29.7202	2715.06	2.59673	2715.06	1.23373	3900.9	1.73042
2715.18	76.5171	2715.18	17.0382	2715.18	9.56966	3901.73	6.17041
2715.31	35.0938	2715.31	2.91157	2715.31	8.26453	3902.56	2.07944
2715.44	29.4645	2715.44	12.8486	2715.44	0.47968	3903.39	5.47066
2715.56	70.8042	2715.56	46.0553	2715.56	4.85261	3904.22	1.71312
2715.69	28.9196	2715.69	30.232	2715.69	18.0869	3905.05	4.35438
2715.82	4.65815	2715.82	3.46508	2715.82	27.4833	3905.88	2.06865
2715.95	5.24677	2715.95	2.39196	2715.95	31.5829	3906.71	3.98921
2716.07	3.60105	2716.07	8.38606	2716.07	33.8416	3907.54	2.08899
2716.2	25.7299	2716.2	7.19347	2716.2	28.3119	3908.36	5.97373
2716.33	40.0891	2716.33	0.01756	2716.33	15.5771	3909.19	2.3482
2716.46	53.4974	2716.46	11.2212	2716.46	13.8032	3910.02	5.46712
2716.58	32.0713	2716.58	22.4598	2716.58	20.0618	3910.85	2.06744
2716.71	13.5217	2716.71	7.47719	2716.71	12.7402	3911.68	5.93342
2716.84	21.2986	2716.84	4.24631	2716.84	5.4933	3912.51	2.47611
2716.96	2.06689	2716.96	27.2297	2716.96	12.8474	3913.34	4.75686
2717.09	65.8805	2717.09	27.583	2717.09	8.79722	3914.17	2.51721
2717.22	116.596	2717.22	2.7894	2717.22	0.34061	3915	4.85477
2717.35	28.8217	2717.35	16.5753	2717.35	22.8825	3915.83	1.96654
2717.47	6.75124	2717.47	37.409	2717.47	43.3225	3916.66	4.83439
2717.6	23.3514	2717.6	10.405	2717.6	22.6553	3917.49	2.09753
2717.73	22.6232	2717.73	5.95729	2717.73	1.79679	3918.32	4.88169
2717.86	92.3393	2717.86	19.1688	2717.86	6.18983	3919.14	2.86386
2717.98	86.1629	2717.98	20.8451	2717.98	6.11657	3919.97	6.25249
2718.11	15.285	2718.11	62.9102	2718.11	1.46724	3920.8	2.49361
2718.24	5.65411	2718.24	54.5379	2718.24	9.34585	3921.63	5.86455
2718.36	11.0292	2718.36	0.3666	2718.36	18.7468	3922.46	2.31448
2718.49	29.4322	2718.49	54.6733	2718.49	19.7343	3923.29	4.76211
2718.62	32.8296	2718.62	96.6156	2718.62	11.2247	3924.12	1.34356
2718.75	19.0605	2718.75	34.1018	2718.75	2.71288	3924.95	4.95753
2718.87	9.2216	2718.87	9.11807	2718.87	16.6799	3925.78	2.8617
2719	6.29964	2719	15.0028	2719	38.4159	3926.61	5.90787
2719.13	91.4383	2719.13	2.13788	2719.13	33.6707	3927.44	2.48599
2719.26	117.447	2719.26	0.70751	2719.26	19.6998	3928.27	5.8201
2719.38	13.8246	2719.38	0.57671	2719.38	18.4638	3929.1	2.33852
2719.51	37.2829	2719.51	24.5804	2719.51	11.6807	3929.93	6.22227
2719.64	110.909	2719.64	56.364	2719.64	2.09828	3930.75	2.71242
2719.76	58.1595	2719.76	40.3136	2719.76	13.6507	3931.58	4.81253
2719.89	7.66134	2719.89	28.3628	2719.89	38.7823	3932.41	2.45568
2720.02	1.60915	2720.02	42.6977	2720.02	52.3287	3933.24	5.40968
2720.15	2.25985	2720.15	28.7574	2720.15	40.2299	3934.07	1.73616
2720.27	4.57191	2720.27	13.982	2720.27	15.8597	3934.9	5.91843
2720.4	2.518	2720.4	40.9986	2720.4	9.60713	3935.73	2.66235
2720.53	12.643	2720.53	52.3527	2720.53	15.9814	3936.56	4.28076
2720.66	16.4493	2720.66	17.8218	2720.66	11.1174	3937.39	2.72249
2720.78	21.4834	2720.78	0.31086	2720.78	5.68454	3938.22	4.67
2720.91	24.8464	2720.91	7.68179	2720.91	7.24293	3939.05	2.74439
2721.04	8.31469	2721.04	1.70546	2721.04	12.7624	3939.88	4.89766
2721.16	6.76074	2721.16	11.4681	2721.16	39.5933	3940.71	1.42706
2721.29	5.80499	2721.29	52.3937	2721.29	65.8958	3941.54	5.27606
2721.42	13.3278	2721.42	70.4687	2721.42	49.0361	3942.36	2.45493
2721.55	49.8342	2721.55	44.9574	2721.55	29.9879	3943.19	5.03177
2721.67	69.4355	2721.67	25.2914	2721.67	50.7094	3944.02	2.06755
2721.8	82.1606	2721.8	21.4361	2721.8	59.9783	3944.85	4.06343
2721.93	80.5716	2721.93	3.21064	2721.93	34.1262	3945.68	1.77913
2722.06	40.1736	2722.06	9.66168	2722.06	18.3179	3946.51	5.2774
2722.18	8.58576	2722.18	33.9626	2722.18	17.2177	3947.34	1.47582
2722.31	1.61363	2722.31	18.7074	2722.31	7.52572	3948.17	4.64368
2722.44	4.52833	2722.44	31.4644	2722.44	0.03059	3949	1.94807
2722.56	12.5338	2722.56	76.1312	2722.56	3.74664	3949.83	5.28194
2722.69	53.597	2722.69	51.4786	2722.69	7.67655	3950.66	1.95119
2722.82	105.997	2722.82	6.41104	2722.82	7.72692	3951.49	3.98241
2722.95	71.6893	2722.95	2.76564	2722.95	7.59959	3952.32	2.19312
2723.07	9.29243	2723.07	2.50341	2723.07	7.11089	3953.15	5.46444
2723.2	1.84814	2723.2	0.00405	2723.2	2.46567	3953.97	1.98792
2723.33	7.97195	2723.33	0.81443	2723.33	2.10542	3954.8	5.00191
2723.45	29.6182	2723.45	8.0774	2723.45	18.1689	3955.63	2.24619
2723.58	37.4227	2723.58	19.3096	2723.58	30.5463	3956.46	4.55215
2723.71	17.0197	2723.71	19.0676	2723.71	19.3486	3957.29	2.47497
2723.84	16.2577	2723.84	17.0785	2723.84	10.3708	3958.12	5.75623
2723.96	24.9568	2723.96	7.93299	2723.96	21.9519	3958.95	2.08306
2724.09	40.2844	2724.09	4.27928	2724.09	41.6925	3959.78	5.35977
2724.22	24.9477	2724.22	36.7306	2724.22	67.9686	3960.61	2.42026
2724.35	8.44358	2724.35	67.9578	2724.35	83.0143	3961.44	5.36961
2724.47	53.8551	2724.47	57.691	2724.47	56.5914	3962.27	2.48877
2724.6	36.3238	2724.6	18.7864	2724.6	18.1239	3963.1	4.38447
2724.73	4.82493	2724.73	9.55018	2724.73	7.73745	3963.93	2.40394
2724.85	59.4829	2724.85	46.5996	2724.85	5.90092	3964.75	5.75282
2724.98	43.7319	2724.98	41.2296	2724.98	0.2001	3965.58	1.65063
2725.11	5.32529	2725.11	2.57163	2725.11	6.15578	3966.41	4.4928
2725.24	32.4959	2725.24	11.3826	2725.24	12.7318	3967.24	1.63173
2725.36	38.2442	2725.36	21.5428	2725.36	8.78526	3968.07	5.25641
2725.49	51.0342	2725.49	12.0185	2725.49	3.93696	3968.9	1.42023
2725.62	41.2254	2725.62	12.5795	2725.62	3.31369	3969.73	3.91628
2725.75	6.24159	2725.75	7.13481	2725.75	24.2828	3970.56	2.29029
2725.87	28.2198	2725.87	6.89472	2725.87	68.2952	3971.39	5.09219
2726	31.5578	2726	9.44053	2726	78.5247	3972.22	2.2817
2726.13	26.872	2726.13	4.8464	2726.13	34.8462	3973.05	5.59096
2726.25	61.7764	2726.25	7.27714	2726.25	3.57092	3973.88	1.82502
2726.38	55.4363	2726.38	5.52492	2726.38	13.4575	3974.71	5.16205
2726.51	20.7902	2726.51	16.9507	2726.51	20.8244	3975.54	2.23903
2726.64	4.52067	2726.64	29.4605	2726.64	10.375	3976.36	4.89204
2726.76	0.45653	2726.76	9.12126	2726.76	2.19432	3977.19	1.86317
2726.89	1.69806	2726.89	9.90563	2726.89	1.58484	3978.02	5.1015
2727.02	14.0965	2727.02	20.8438	2727.02	8.8893	3978.85	1.90282
2727.15	26.4974	2727.15	1.75922	2727.15	17.4026	3979.68	4.39703
2727.27	5.82791	2727.27	15.3627	2727.27	9.98823	3980.51	2.11917
2727.4	14.0113	2727.4	43.5496	2727.4	0.35188	3981.34	4.61096
2727.53	37.1625	2727.53	30.4539	2727.53	13.4108	3982.17	1.9502
2727.65	20.2854	2727.65	11.7183	2727.65	24.9183	3983	5.63983
2727.78	70.2065	2727.78	4.83758	2727.78	9.41877	3983.83	1.49509
2727.91	105.379	2727.91	23.6979	2727.91	2.27581	3984.66	4.39046
2728.04	35.4879	2728.04	53.5971	2728.04	28.6919	3985.49	1.67003
2728.16	11.1532	2728.16	33.4878	2728.16	48.1581	3986.32	4.84085
2728.29	33.2819	2728.29	10.2041	2728.29	33.6541	3987.15	2.08746
2728.42	101.818	2728.42	18.6337	2728.42	21.816	3987.97	4.68152
2728.55	177.765	2728.55	4.74804	2728.55	43.1927	3988.8	2.82266
2728.67	100.218	2728.67	13.9928	2728.67	68.076	3989.63	4.09803
2728.8	14.9318	2728.8	50.3658	2728.8	54.0555	3990.46	1.78435
2728.93	9.61239	2728.93	24.991	2728.93	17.6074	3991.29	5.01392
2729.05	4.67714	2729.05	0.8585	2729.05	12.5752	3992.12	1.6735
2729.18	72.2715	2729.18	22.0507	2729.18	36.2873	3992.95	4.96682
2729.31	99.6354	2729.31	21.1537	2729.31	34.4727	3993.78	2.01513
2729.44	26.8479	2729.44	27.7004	2729.44	7.94822	3994.61	4.88614
2729.56	23.4967	2729.56	33.5836	2729.56	5.81588	3995.44	2.4828
2729.69	58.166	2729.69	5.34813	2729.69	22.9694	3996.27	5.43283
2729.82	65.0091	2729.82	5.29262	2729.82	20.0084	3997.1	1.72736
2729.95	56.1282	2729.95	4.22166	2729.95	4.54508	3997.93	5.18351
2730.07	28.8346	2730.07	13.2605	2730.07	2.38159	3998.76	2.00039
2730.2	9.68422	2730.2	93.3919	2730.2	7.61121	3999.58	4.38347
2730.33	7.17704	2730.33	104.715	2730.33	9.28878
2730.45	43.4611	2730.45	27.2448	2730.45	13.0243
2730.58	47.7588	2730.58	2.25855	2730.58	22.2702
2730.71	7.75144	2730.71	4.96647	2730.71	28.7461
2730.84	60.5394	2730.84	17.4417	2730.84	23.2093
2730.96	96.0923	2730.96	29.1861	2730.96	10.2357
2731.09	52.236	2731.09	1.45545	2731.09	6.54799
2731.22	57.1516	2731.22	39.438	2731.22	16.2347
2731.34	41.9654	2731.34	113.704	2731.34	20.2176
2731.47	6.42547	2731.47	73.2553	2731.47	8.13268
2731.6	4.03268	2731.6	4.2089	2731.6	2.55209
2731.73	29.5048	2731.73	18.6064	2731.73	16.57
2731.85	128.604	2731.85	57.6246	2731.85	20.7228
2731.98	121.286	2731.98	54.9253	2731.98	5.51095
2732.11	5.81876	2732.11	25.8674	2732.11	5.28005
2732.24	66.7258	2732.24	16.6474	2732.24	15.9855
2732.36	160.523	2732.36	14.6594	2732.36	11.2557
2732.49	97.381	2732.49	2.75802	2732.49	20.5664
2732.62	25.9882	2732.62	4.09351	2732.62	48.7314
2732.74	20.4049	2732.74	12.8281	2732.74	40.2064
2732.87	39.2824	2732.87	9.31076	2732.87	8.68392
2733	35.6916	2733	5.65607	2733	2.93883
2733.13	22.2493	2733.13	42.0241	2733.13	1.49804
2733.25	16.3579	2733.25	69.0055	2733.25	14.2823
2733.38	43.1835	2733.38	28.12	2733.38	67.6167
2733.51	166.746	2733.51	66.6174	2733.51	73.5397
2733.64	177.431	2733.64	175.688	2733.64	11.6665
2733.76	21.0435	2733.76	130.593	2733.76	17.5109
2733.89	52.5643	2733.89	37.1327	2733.89	75.3033
2734.02	156.449	2734.02	48.0757	2734.02	46.5521
2734.14	81.3053	2734.14	39.1021	2734.14	1.20134
2734.27	51.0509	2734.27	7.40406	2734.27	47.8186
2734.4	70.8512	2734.4	23.0509	2734.4	79.0637
2734.53	20.9728	2734.53	50.0972	2734.53	29.5852
2734.65	29.0675	2734.65	61.3905	2734.65	2.59224
2734.78	61.1071	2734.78	34.4283	2734.78	22.4684
2734.91	31.0372	2734.91	14.9725	2734.91	22.9265
2735.04	5.3203	2735.04	42.0851	2735.04	6.57114
2735.16	1.42747	2735.16	39.5554	2735.16	1.9815
2735.29	8.05297	2735.29	6.08011	2735.29	5.42433
2735.42	24.3275	2735.42	8.12467	2735.42	13.5384
2735.54	22.0626	2735.54	38.4942	2735.54	20.9765
2735.67	3.28767	2735.67	52.9076	2735.67	25.9476
2735.8	6.32044	2735.8	33.0042	2735.8	37.0724
2735.93	31.5783	2735.93	15.4611	2735.93	43.4338
2736.05	38.3536	2736.05	15.7566	2736.05	32.7634
2736.18	22.9912	2736.18	8.85382	2736.18	17.8567
2736.31	7.33031	2736.31	3.96929	2736.31	10.3386
2736.44	4.86017	2736.44	4.4689	2736.44	16.1441
2736.56	25.4816	2736.56	1.14304	2736.56	31.9357
2736.69	35.1458	2736.69	2.0766	2736.69	30.8948
2736.82	15.9902	2736.82	16.0498	2736.82	12.7198
2736.94	32.9912	2736.94	39.6088	2736.94	13.8129
2737.07	86.4765	2737.07	38.5749	2737.07	28.6993
2737.2	71.1909	2737.2	13.8206	2737.2	23.2581
2737.33	8.31936	2737.33	7.52469	2737.33	6.47758
2737.45	15.5569	2737.45	16.2104	2737.45	0.10787
2737.58	39.2994	2737.58	17.4492	2737.58	1.05239
2737.71	19.3946	2737.71	10.9332	2737.71	3.36846
2737.84	37.2856	2737.84	31.2933	2737.84	2.9698
2737.96	61.4746	2737.96	71.7758	2737.96	2.36629
2738.09	48.2112	2738.09	53.3561	2738.09	11.8172
2738.22	73.1122	2738.22	16.5968	2738.22	26.2675
2738.34	86.273	2738.34	37.3624	2738.34	38.4997
2738.47	32.0703	2738.47	52.926	2738.47	42.3509
2738.6	1.59396	2738.6	34.5689	2738.6	21.3746
2738.73	8.39324	2738.73	11.8476	2738.73	12.6528
2738.85	5.34905	2738.85	2.14014	2738.85	72.9433
2738.98	3.69892	2738.98	11.6809	2738.98	132.313
2739.11	2.15887	2739.11	5.23449	2739.11	102.617
2739.23	6.50617	2739.23	4.94643	2739.23	57.9552
2739.36	48.3194	2739.36	20.9515	2739.36	64.1422
2739.49	83.8518	2739.49	8.02376	2739.49	54.5009
2739.62	50.8554	2739.62	6.81815	2739.62	16.4962
2739.74	11.329	2739.74	8.83457	2739.74	7.6995
2739.87	16.8203	2739.87	6.19214	2739.87	15.274
2740	13.1171	2740	52.1421	2740	14.4425
2740.13	8.115	2740.13	47.2821	2740.13	13.7462
2740.25	26.4242	2740.25	6.45509	2740.25	4.84559
2740.38	25.9732	2740.38	56.2916	2740.38	3.21469
2740.51	19.6362	2740.51	71.5478	2740.51	23.5456
2740.63	25.839	2740.63	13.9578	2740.63	21.8822
2740.76	25.2363	2740.76	6.67419	2740.76	1.12111
2740.89	28.2166	2740.89	14.7679	2740.89	16.1596
2741.02	20.7788	2741.02	7.17016	2741.02	42.9239
2741.14	0.9196	2741.14	3.11336	2741.14	37.2162
2741.27	15.8991	2741.27	1.57282	2741.27	19.6065
2741.4	38.646	2741.4	20.934	2741.4	6.48921
2741.53	17.2279	2741.53	27.7634	2741.53	2.99885
2741.65	6.84254	2741.65	10.0842	2741.65	16.9615
2741.78	40.5175	2741.78	2.04521	2741.78	20.9374
2741.91	41.9787	2741.91	0.39308	2741.91	9.88489
2742.03	8.37468	2742.03	1.78953	2742.03	17.0319
2742.16	0.40008	2742.16	2.64878	2742.16	27.3931
2742.29	0.12615	2742.29	13.7124	2742.29	22.6584
2742.42	26.2977	2742.42	27.6587	2742.42	31.0876
2742.54	85.5456	2742.54	11.8347	2742.54	42.004
2742.67	70.4593	2742.67	7.74956	2742.67	24.794
2742.8	7.69694	2742.8	19.9672	2742.8	3.4478
2742.93	10.1097	2742.93	6.9055	2742.93	1.89171
2743.05	28.0439	2743.05	0.39427	2743.05	17.4024
2743.18	11.7065	2743.18	1.43293	2743.18	40.4121
2743.31	1.86835	2743.31	10.2799	2743.31	39.5667
2743.43	3.69565	2743.43	64.5728	2743.43	21.3438
2743.56	2.38189	2743.56	117.975	2743.56	37.5919
2743.69	10.3592	2743.69	96.0644	2743.69	57.6844
2743.82	52.2921	2743.82	19.9442	2743.82	24.038
2743.94	107.898	2743.94	11.0511	2743.94	3.46716
2744.07	114.858	2744.07	68.7077	2744.07	51.0613
2744.2	68.7465	2744.2	47.9815	2744.2	76.6781
2744.33	17.9386	2744.33	1.52348	2744.33	30.6991
2744.45	0.56487	2744.45	9.84659	2744.45	1.97112
2744.58	24.8344	2744.58	11.5655	2744.58	32.7613
2744.71	46.8511	2744.71	72.9456	2744.71	52.1616
2744.83	29.7595	2744.83	149.499	2744.83	25.3897
2744.96	7.98756	2744.96	83.0964	2744.96	2.12149
2745.09	16.3129	2745.09	8.13569	2745.09	12.8099
2745.22	30.4185	2745.22	13.8208	2745.22	30.1411
2745.34	23.3251	2745.34	2.34945	2745.34	31.3669
2745.47	11.3475	2745.47	19.9548	2745.47	24.8243
2745.6	11.6849	2745.6	70.7831	2745.6	19.1431
2745.73	14.9283	2745.73	56.7223	2745.73	14.5899
2745.85	21.2265	2745.85	13.6401	2745.85	15.8819
2745.98	33.9901	2745.98	1.21543	2745.98	24.6327
2746.11	28.2698	2746.11	2.13198	2746.11	30.3104
2746.23	4.32459	2746.23	5.31571	2746.23	23.0751
2746.36	6.21007	2746.36	3.97515	2746.36	8.41975
2746.49	27.8502	2746.49	1.68979	2746.49	2.71727
2746.62	26.6208	2746.62	40.2216	2746.62	13.2046
2746.74	12.5829	2746.74	97.7212	2746.74	26.7648
2746.87	5.5941	2746.87	89.0915	2746.87	27.6274
2747	2.54046	2747	48.7679	2747	18.6709
2747.12	4.83016	2747.12	54.2662	2747.12	10.4975
2747.25	4.11443	2747.25	64.5063	2747.25	5.28588
2747.38	0.00862	2747.38	50.9603	2747.38	7.33758
2747.51	9.12669	2747.51	45.3825	2747.51	22.4899
2747.63	39.2825	2747.63	38.1165	2747.63	38.2525
2747.76	87.2603	2747.76	14.1568	2747.76	37.3338
2747.89	117.437	2747.89	4.14786	2747.89	23.5555
2748.02	92.6786	2748.02	11.66	2748.02	10.2802
2748.14	41.361	2748.14	1.56778	2748.14	5.87529
2748.27	15.3171	2748.27	17.0365	2748.27	13.3162
2748.4	15.8928	2748.4	61.1617	2748.4	23.1363
2748.52	14.5114	2748.52	28.592	2748.52	23.8279
2748.65	18.8913	2748.65	7.36376	2748.65	18.4388
2748.78	41.3557	2748.78	96.6686	2748.78	12.6506
2748.91	48.1148	2748.91	120.151	2748.91	7.68858
2749.03	29.7066	2749.03	41.5847	2749.03	3.79371
2749.16	15.6446	2749.16	2.99131	2749.16	0.59792
2749.29	17.4543	2749.29	8.79345	2749.29	13.9818
2749.42	19.837	2749.42	36.339	2749.42	51.775
2749.54	3.25215	2749.54	45.2832	2749.54	65.3186
2749.67	13.9754	2749.67	8.1207	2749.67	26.3431
2749.8	65.326	2749.8	13.8437	2749.8	2.03062
2749.92	48.9775	2749.92	55.2738	2749.92	28.4016
2750.05	0.68931	2750.05	45.6281	2750.05	39.1894
2750.18	48.2801	2750.18	18.6352	2750.18	11.8534
2750.31	91.9145	2750.31	26.0421	2750.31	0.66465
2750.43	46.5505	2750.43	23.5064	2750.43	9.3427
2750.56	11.8876	2750.56	2.34988	2750.56	6.0418
2750.69	15.5231	2750.69	54.3383	2750.69	5.01979
2750.82	31.7514	2750.82	110.881	2750.82	20.7602
2750.94	55.4963	2750.94	47.4945	2750.94	33.3913
2751.07	41.5466	2751.07	27.9356	2751.07	32.6073
2751.2	5.78674	2751.2	102.747	2751.2	22.5312
2751.32	4.12621	2751.32	80.9253	2751.32	7.4091
2751.45	22.505	2751.45	13.9332	2751.45	0.00616
2751.58	57.2385	2751.58	5.59964	2751.58	5.32595
2751.71	96.8997	2751.71	2.36674	2751.71	10.6867
2751.83	69.9121	2751.83	4.45261	2751.83	12.0022
2751.96	7.12149	2751.96	8.3312	2751.96	15.8676
2752.09	27.2765	2752.09	2.39706	2752.09	21.0786
2752.22	99.8285	2752.22	2.55486	2752.22	24.4845
2752.34	105.07	2752.34	1.80336	2752.34	26.8642
2752.47	56.5427	2752.47	13.6742	2752.47	27.5329
2752.6	30.4203	2752.6	14.2531	2752.6	25.5165
2752.72	25.1668	2752.72	2.37853	2752.72	19.7615
2752.85	24.6407	2752.85	31.2089	2752.85	15.288
2752.98	34.2212	2752.98	49.5722	2752.98	25.5405
2753.11	34.0447	2753.11	24.3107	2753.11	45.3415
2753.23	15.0762	2753.23	7.17115	2753.23	49.5193
2753.36	2.34185	2753.36	9.65687	2753.36	34.9136
2753.49	3.43775	2753.49	27.5952	2753.49	19.802
2753.62	1.40947	2753.62	29.5452	2753.62	16.9431
2753.74	4.7492	2753.74	6.31008	2753.74	34.3309
2753.87	35.666	2753.87	1.09505	2753.87	55.126
2754	52.9731	2754	1.80445	2754	43.4667
[truncated: 9,791 more rows]

## Sheet: Fig 3b
Perpendicularl/Out-of-plane
	N=1		N=3		N=9		Bulk		Raw simulation output - no smoothing or fitted curves applied as guide to the eye.
ω(cm-1)	Im[χ⊥/(χ⊥+1)]	ω(cm-1)	Im[χ⊥/(χ⊥+1)]	ω(cm-1)	Im[χ⊥/(χ⊥+1)]	ω(cm-1)	Im[χ⊥/(χ⊥+1)]
2499.99	0.05502	2499.99	0.1711	2499.99	1.71193	2499.43	4.02802
2500.12	0.08616	2500.12	0.94702	2500.12	3.07047	2500.26	4.00521
2500.24	0.02881	2500.24	3.03805	2500.24	5.09141	2501.09	3.50177
2500.37	0.17293	2500.37	3.71762	2500.37	4.60365	2501.92	5.1198
2500.5	0.26161	2500.5	3.9879	2500.5	1.78766	2502.75	2.6698
2500.63	0.15598	2500.63	1.77983	2500.63	0.13448	2503.58	4.55852
2500.75	0.31444	2500.75	0.21794	2500.75	0.22029	2504.4	3.5781
2500.88	0.53429	2500.88	3.22663	2500.88	0.45551	2505.23	4.20291
2501.01	0.92965	2501.01	4.02291	2501.01	1.13451	2506.06	3.37835
2501.13	1.41512	2501.13	1.50217	2501.13	2.74894	2506.89	4.25891
2501.26	0.93351	2501.26	1.72545	2501.26	3.49615	2507.72	3.59306
2501.39	0.15081	2501.39	2.20067	2501.39	1.94832	2508.55	5.41608
2501.52	0.04241	2501.52	0.70037	2501.52	0.17759	2509.38	3.33657
2501.64	0.0186	2501.64	0.23546	2501.64	0.44251	2510.21	4.72877
2501.77	0.55231	2501.77	0.52499	2501.77	1.08472	2511.04	3.90509
2501.9	1.49009	2501.9	1.32555	2501.9	0.5962	2511.87	6.4095
2502.03	1.15262	2502.03	3.36419	2502.03	1.1232	2512.7	3.39588
2502.15	0.21771	2502.15	4.13989	2502.15	3.03663	2513.53	4.96139
2502.28	0.00429	2502.28	2.71294	2502.28	3.26048	2514.36	3.08145
2502.41	0.08108	2502.41	1.71248	2502.41	1.44134	2515.19	5.90486
2502.53	0.27364	2502.53	2.07347	2502.53	0.13142	2516.01	3.52471
2502.66	0.36695	2502.66	2.23391	2502.66	0.351	2516.84	4.38977
2502.79	0.46717	2502.79	1.22663	2502.79	1.88383	2517.67	3.22922
2502.92	1.34421	2502.92	0.08495	2502.92	3.26071	2518.5	4.11266
2503.04	1.68492	2503.04	0.432	2503.04	2.59699	2519.33	2.92239
2503.17	0.54335	2503.17	1.49582	2503.17	1.73361	2520.16	3.82988
2503.3	0.06999	2503.3	1.49905	2503.3	2.70105	2520.99	3.61351
2503.43	0.67627	2503.43	1.16064	2503.43	3.1858	2521.82	5.15165
2503.55	0.57001	2503.55	1.59204	2503.55	2.85265	2522.65	3.10154
2503.68	0.05992	2503.68	3.27469	2503.68	3.33576	2523.48	4.87112
2503.81	0.08913	2503.81	6.28465	2503.81	2.16819	2524.31	2.76366
2503.93	0.35912	2503.93	7.02225	2503.93	0.79333	2525.14	4.34743
2504.06	0.46903	2504.06	3.88797	2504.06	5.11199	2525.97	3.32321
2504.19	0.34268	2504.19	2.38088	2504.19	10.1193	2526.8	4.54371
2504.32	0.65999	2504.32	4.25334	2504.32	7.33023	2527.62	2.44018
2504.44	1.47786	2504.44	4.94753	2504.44	1.95329	2528.45	4.3337
2504.57	1.50288	2504.57	2.63711	2504.57	0.20978	2529.28	3.34912
2504.7	1.24842	2504.7	0.07219	2504.7	0.33696	2530.11	5.11569
2504.83	1.86238	2504.83	2.57855	2504.83	5.28298	2530.94	4.45514
2504.95	1.88738	2504.95	9.73047	2504.95	13.7538	2531.77	7.34622
2505.08	0.91996	2505.08	11.6885	2505.08	13.2894	2532.6	4.07501
2505.21	0.57875	2505.21	5.76708	2505.21	4.18389	2533.43	6.1049
2505.33	0.43339	2505.33	0.96893	2505.33	1.85853	2534.26	3.93587
2505.46	0.14146	2505.46	0.19613	2505.46	5.58847	2535.09	4.9951
2505.59	0.80906	2505.59	0.04975	2505.59	4.95474	2535.92	3.62898
2505.72	1.40107	2505.72	0.85788	2505.72	1.58077	2536.75	5.29388
2505.84	1.03644	2505.84	3.0804	2505.84	0.79059	2537.58	3.18204
2505.97	0.80924	2505.97	4.58227	2505.97	1.08966	2538.41	6.24089
2506.1	0.47483	2506.1	4.35488	2506.1	0.8989	2539.23	4.44635
2506.22	0.05888	2506.22	3.5437	2506.22	0.83321	2540.06	6.05635
2506.35	0.34274	2506.35	3.42255	2506.35	0.9026	2540.89	3.20273
2506.48	0.27552	2506.48	3.18251	2506.48	0.98112	2541.72	5.69193
2506.61	0.08973	2506.61	1.65661	2506.61	2.13147	2542.55	2.61855
2506.73	0.70306	2506.73	0.46989	2506.73	4.79802	2543.38	4.25416
2506.86	0.5662	2506.86	0.94358	2506.86	5.15175	2544.21	3.36089
2506.99	0.05147	2506.99	1.26194	2506.99	1.24856	2545.04	5.73341
2507.12	0.68002	2507.12	0.59501	2507.12	1.11474	2545.87	2.99466
2507.24	0.82512	2507.24	0.38004	2507.24	8.59785	2546.7	6.16912
2507.37	0.16781	2507.37	0.64208	2507.37	13.5629	2547.53	3.93269
2507.5	0.21173	2507.5	0.45888	2507.5	9.38697	2548.36	4.70819
2507.62	0.17478	2507.62	0.18986	2507.62	3.3259	2549.19	4.53193
2507.75	0.10936	2507.75	0.18431	2507.75	1.08499	2550.01	6.10068
2507.88	1.36979	2507.88	0.01819	2507.88	0.58946	2550.84	3.70308
2508.01	2.38789	2508.01	0.64278	2508.01	0.38766	2551.67	4.17918
2508.13	1.50488	2508.13	3.38334	2508.13	0.45327	2552.5	3.7567
2508.26	0.43165	2508.26	5.45929	2508.26	0.48444	2553.33	4.74312
2508.39	0.61686	2508.39	4.14624	2508.39	0.58641	2554.16	3.15607
2508.52	1.10045	2508.52	2.33491	2508.52	0.97059	2554.99	5.23273
2508.64	1.06809	2508.64	1.11827	2508.64	1.31291	2555.82	2.80658
2508.77	0.83696	2508.77	0.08431	2508.77	0.79519	2556.65	5.10629
2508.9	0.66787	2508.9	2.81653	2508.9	0.76041	2557.48	2.72254
2509.02	0.49063	2509.02	5.63127	2509.02	3.17409	2558.31	4.83702
2509.15	0.31403	2509.15	2.29082	2509.15	4.21954	2559.14	3.82524
2509.28	0.22464	2509.28	0.14026	2509.28	1.08888	2559.97	3.91781
2509.41	0.23133	2509.41	2.80351	2509.41	0.61612	2560.8	3.80825
2509.53	0.22467	2509.53	2.45665	2509.53	5.19649	2561.62	5.1317
2509.66	0.10962	2509.66	0.17323	2509.66	6.92682	2562.45	2.38203
2509.79	0.02496	2509.79	0.49079	2509.79	4.01563	2563.28	3.58119
2509.92	0.03666	2509.92	0.75874	2509.92	2.20535	2564.11	3.00437
2510.04	0.0224	2510.04	0.46747	2510.04	2.18586	2564.94	4.85436
2510.17	0.08598	2510.17	0.52539	2510.17	1.77761	2565.77	4.00521
2510.3	0.10798	2510.3	1.40199	2510.3	0.81866	2566.6	4.34058
2510.42	0.02978	2510.42	4.18108	2510.42	1.634	2567.43	3.45137
2510.55	0.27589	2510.55	4.79539	2510.55	7.36428	2568.26	4.47784
2510.68	0.3007	2510.68	1.5231	2510.68	12.5241	2569.09	3.18339
2510.81	0.05324	2510.81	0.21655	2510.81	7.88518	2569.92	4.54291
2510.93	0.87517	2510.93	1.52078	2510.93	0.68708	2570.75	4.73301
2511.06	1.53772	2511.06	1.42897	2511.06	2.48252	2571.58	4.47607
2511.19	0.57689	2511.19	0.44632	2511.19	5.81288	2572.41	4.29471
2511.32	0.0757	2511.32	0.1824	2511.32	2.79125	2573.23	6.87145
2511.44	0.43859	2511.44	0.20277	2511.44	0.42047	2574.06	3.70251
2511.57	0.17915	2511.57	0.11612	2511.57	2.53477	2574.89	4.95716
2511.7	0.14206	2511.7	0.15491	2511.7	3.43878	2575.72	3.90305
2511.82	0.54505	2511.82	0.70844	2511.82	1.21079	2576.55	5.78288
2511.95	0.41154	2511.95	2.01701	2511.95	0.12418	2577.38	4.29013
2512.08	0.12119	2512.08	3.30418	2512.08	3.1803	2578.21	4.05195
2512.21	0.07437	2512.21	2.37032	2512.21	7.03316	2579.04	4.03751
2512.33	0.38196	2512.33	0.17461	2512.33	5.86886	2579.87	5.42019
2512.46	0.97113	2512.46	1.02829	2512.46	1.48897	2580.7	3.76328
2512.59	1.04239	2512.59	3.31543	2512.59	0.41702	2581.53	5.86246
2512.72	0.50032	2512.72	2.46931	2512.72	2.55757	2582.36	4.75636
2512.84	0.05753	2512.84	0.63336	2512.84	4.74709	2583.19	4.98951
2512.97	0.08787	2512.97	0.37156	2512.97	5.68999	2584.02	3.55176
2513.1	0.39532	2513.1	0.16315	2513.1	3.82285	2584.84	5.28614
2513.22	0.46022	2513.22	0.4977	2513.22	0.66774	2585.67	3.46156
2513.35	0.27955	2513.35	2.06326	2513.35	0.27726	2586.5	5.21608
2513.48	0.21441	2513.48	2.50348	2513.48	1.69177	2587.33	5.26264
2513.61	0.39322	2513.61	1.17189	2513.61	2.10981	2588.16	4.73015
2513.73	0.65677	2513.73	0.5363	2513.73	1.60838	2588.99	4.77845
2513.86	0.38525	2513.86	0.99113	2513.86	0.43486	2589.82	5.51911
2513.99	0.00356	2513.99	0.548	2513.99	0.26806	2590.65	3.86237
2514.11	0.72395	2514.11	0.21014	2514.11	2.3634	2591.48	5.21126
2514.24	1.44816	2514.24	1.22852	2514.24	2.44207	2592.31	3.42713
2514.37	0.8274	2514.37	0.94797	2514.37	0.08013	2593.14	4.88211
2514.5	0.10039	2514.5	0.00785	2514.5	2.47842	2593.97	3.87917
2514.62	0.02197	2514.62	1.70896	2514.62	7.56933	2594.8	4.82843
2514.75	0.02543	2514.75	3.20502	2514.75	5.92603	2595.62	3.84394
2514.88	0.02136	2514.88	1.79218	2514.88	0.6944	2596.45	4.20352
2515.01	0.21802	2515.01	0.47283	2515.01	0.99193	2597.28	4.82389
2515.13	1.06335	2515.13	0.86072	2515.13	3.80723	2598.11	4.27147
2515.26	1.74986	2515.26	2.15127	2515.26	3.59585	2598.94	3.53548
2515.39	1.02617	2515.39	3.11791	2515.39	2.24062	2599.77	5.61988
2515.51	0.30103	2515.51	2.28766	2515.51	1.89021	2600.6	4.11532
2515.64	0.26595	2515.64	1.04219	2515.64	2.01627	2601.43	6.70826
2515.77	0.05207	2515.77	0.53584	2515.77	2.37386	2602.26	4.62943
2515.9	0.57889	2515.9	0.02667	2515.9	2.21194	2603.09	6.8039
2516.02	1.20894	2516.02	1.67839	2516.02	1.08401	2603.92	2.89346
2516.15	0.55768	2516.15	4.41002	2516.15	0.09078	2604.75	5.75251
2516.28	0.10503	2516.28	2.62421	2516.28	0.55092	2605.58	4.18339
2516.41	0.13379	2516.41	0.01538	2516.41	2.44505	2606.41	5.37418
2516.53	0.05132	2516.53	2.88554	2516.53	2.81065	2607.23	3.84335
2516.66	0.30127	2516.66	5.00182	2516.66	0.74135	2608.06	4.49661
2516.79	0.25498	2516.79	1.88602	2516.79	2.90481	2608.89	2.71021
2516.91	0.08521	2516.91	0.20443	2516.91	10.7919	2609.72	4.89524
2517.04	0.24086	2517.04	1.52312	2517.04	13.393	2610.55	4.18291
2517.17	0.32662	2517.17	1.68679	2517.17	6.31177	2611.38	4.74639
2517.3	0.77926	2517.3	1.53044	2517.3	0.73665	2612.21	4.76264
2517.42	0.84044	2517.42	1.55533	2517.42	1.0078	2613.04	3.99822
2517.55	0.4433	2517.55	0.45989	2517.55	1.16477	2613.87	2.41403
2517.68	0.90167	2517.68	0.299	2517.68	0.52907	2614.7	5.76051
2517.81	0.74482	2517.81	1.88022	2517.81	0.7166	2615.53	5.56327
2517.93	0.01515	2517.93	3.88447	2517.93	0.82792	2616.36	4.78443
2518.06	0.59598	2518.06	5.68679	2518.06	2.22881	2617.19	3.21437
2518.19	0.92469	2518.19	5.29981	2518.19	4.34607	2618.02	4.97352
2518.31	0.45417	2518.31	2.96866	2518.31	3.55807	2618.84	4.18202
2518.44	0.58171	2518.44	1.76582	2518.44	1.83199	2619.67	5.96402
2518.57	0.75082	2518.57	1.31536	2518.57	2.28888	2620.5	4.60799
2518.7	0.52647	2518.7	0.65981	2518.7	2.2357	2621.33	5.22914
2518.82	0.36976	2518.82	0.55617	2518.82	1.38035	2622.16	2.18827
2518.95	0.56939	2518.95	0.93512	2518.95	2.60233	2622.99	3.49431
2519.08	0.67142	2519.08	2.7112	2519.08	3.68136	2623.82	4.23827
2519.21	0.15315	2519.21	5.20081	2519.21	2.04541	2624.65	5.59009
2519.33	0.10896	2519.33	5.32353	2519.33	0.285	2625.48	3.99581
2519.46	0.58439	2519.46	3.48682	2519.46	0.35137	2626.31	5.05656
2519.59	0.38957	2519.59	1.68382	2519.59	1.63448	2627.14	5.67753
2519.71	0.10268	2519.71	1.04751	2519.71	2.8723	2627.97	5.11572
2519.84	0.18168	2519.84	2.36739	2519.84	2.08142	2628.8	3.81578
2519.97	0.24581	2519.97	3.27568	2519.97	0.83574	2629.63	6.1197
2520.1	0.19904	2520.1	2.45048	2520.1	2.85328	2630.45	3.75582
2520.22	0.03906	2520.22	2.00094	2520.22	5.00786	2631.28	7.05504
2520.35	0.02668	2520.35	1.88556	2520.35	3.16752	2632.11	4.32048
2520.48	0.04505	2520.48	2.00484	2520.48	2.17846	2632.94	5.74651
2520.61	0.51252	2520.61	2.84686	2520.61	5.09738	2633.77	3.74451
2520.73	1.37956	2520.73	2.42766	2520.73	6.72293	2634.6	5.82401
2520.86	0.86456	2520.86	1.84969	2520.86	6.32138	2635.43	4.80482
2520.99	0.00405	2520.99	3.49925	2520.99	7.2384	2636.26	5.4674
2521.11	0.46529	2521.11	3.75839	2521.11	6.12894	2637.09	3.13541
2521.24	0.48411	2521.24	0.96926	2521.24	1.59689	2637.92	4.41144
2521.37	0.19209	2521.37	0.25233	2521.37	0.67064	2638.75	5.2233
2521.5	0.69786	2521.5	2.36541	2521.5	4.01567	2639.58	5.99274
2521.62	0.93527	2521.62	2.50312	2521.62	4.46534	2640.41	6.02518
2521.75	1.03852	2521.75	0.59136	2521.75	1.47335	2641.23	6.77959
2521.88	1.04992	2521.88	0.49013	2521.88	0.10269	2642.06	3.35111
2522.01	0.51479	2522.01	2.97827	2522.01	0.38386	2642.89	5.37077
2522.13	0.34109	2522.13	4.777	2522.13	0.19401	2643.72	3.72133
2522.26	0.47799	2522.26	2.72216	2522.26	0.5239	2644.55	5.90617
2522.39	0.6021	2522.39	0.12046	2522.39	1.75154	2645.38	4.74368
2522.51	0.7028	2522.51	0.59124	2522.51	2.10674	2646.21	5.59048
2522.64	0.35598	2522.64	0.67988	2522.64	1.88294	2647.04	6.4035
2522.77	0.55745	2522.77	1.2159	2522.77	2.5744	2647.87	8.75955
2522.9	1.23725	2522.9	4.31625	2522.9	2.47997	2648.7	4.75119
2523.02	0.93008	2523.02	3.56127	2523.02	0.73154	2649.53	4.57288
2523.15	0.73093	2523.15	0.29434	2523.15	1.4238	2650.36	4.51818
2523.28	0.98777	2523.28	0.68884	2523.28	5.29499	2651.19	8.18639
2523.4	0.34085	2523.4	0.68295	2523.4	6.65411	2652.02	5.78425
2523.53	0.19229	2523.53	0.62924	2523.53	3.89436	2652.84	7.02127
2523.66	1.14339	2523.66	2.67079	2523.66	1.34853	2653.67	3.83363
2523.79	0.98827	2523.79	1.76611	2523.79	0.60533	2654.5	5.22012
2523.91	0.26221	2523.91	0.22492	2523.91	1.22537	2655.33	4.29136
2524.04	0.62181	2524.04	0.53643	2524.04	2.7325	2656.16	4.80236
2524.17	0.85244	2524.17	0.06455	2524.17	2.38341	2656.99	4.5202
2524.3	0.44787	2524.3	1.36106	2524.3	0.85344	2657.82	6.65201
2524.42	0.2358	2524.42	1.96132	2524.42	3.10544	2658.65	5.07078
2524.55	0.03648	2524.55	0.20278	2524.55	7.49351	2659.48	7.54801
2524.68	0.0823	2524.68	2.70447	2524.68	7.7155	2660.31	5.60552
2524.8	0.17148	2524.8	5.20314	2524.8	4.02367	2661.14	6.37755
2524.93	0.11713	2524.93	2.69817	2524.93	1.20386	2661.97	6.13221
2525.06	1.60745	2525.06	1.04934	2525.06	1.24837	2662.8	8.54908
2525.19	3.20894	2525.19	0.36972	2525.19	3.27365	2663.63	5.86549
2525.31	1.98367	2525.31	0.3247	2525.31	4.38824	2664.45	5.80354
2525.44	0.2683	2525.44	3.00661	2525.44	3.69703	2665.28	5.47134
2525.57	0.01198	2525.57	4.27053	2525.57	4.57768	2666.11	7.56785
2525.7	0.04791	2525.7	3.82727	2525.7	6.20421	2666.94	5.12565
2525.82	0.39225	2525.82	3.22752	2525.82	3.53746	2667.77	5.97108
2525.95	0.37506	2525.95	1.06648	2525.95	0.03949	2668.6	4.87221
2526.08	0.34512	2526.08	0.60879	2526.08	2.97338	2669.43	6.92475
2526.2	1.77384	2526.2	1.39033	2526.2	8.25608	2670.26	5.72139
2526.33	2.57634	2526.33	0.20752	2526.33	8.04147	2671.09	7.74639
2526.46	1.80566	2526.46	0.8091	2526.46	4.45148	2671.92	6.13059
2526.59	0.90495	2526.59	2.77933	2526.59	3.10827	2672.75	8.04484
2526.71	0.32805	2526.71	2.93352	2526.71	2.83658	2673.58	6.37949
2526.84	1.16397	2526.84	4.20671	2526.84	1.57018	2674.41	8.70879
2526.97	1.71507	2526.97	4.9708	2526.97	1.09591	2675.24	6.75618
2527.1	0.46371	2527.1	1.77083	2527.1	1.60706	2676.06	4.53346
2527.22	0.68778	2527.22	0.32464	2527.22	0.98224	2676.89	5.39337
2527.35	1.30898	2527.35	3.15101	2527.35	0.11245	2677.72	6.25713
2527.48	0.19998	2527.48	3.64366	2527.48	0.74335	2678.55	5.82284
2527.6	0.38404	2527.6	0.84529	2527.6	0.77114	2679.38	6.1918
2527.73	1.26413	2527.73	0.2992	2527.73	0.34556	2680.21	3.24411
2527.86	1.49281	2527.86	1.49098	2527.86	5.27776	2681.04	5.85118
2527.99	1.8762	2527.99	1.80066	2527.99	14.2995	2681.87	7.2653
2528.11	0.92078	2528.11	4.09162	2528.11	15.8946	2682.7	6.77006
2528.24	0.09919	2528.24	7.78723	2528.24	8.23812	2683.53	4.88552
2528.37	0.47978	2528.37	6.37602	2528.37	5.45818	2684.36	4.88094
2528.5	0.08124	2528.5	1.05056	2528.5	9.39767	2685.19	4.10098
2528.62	0.82851	2528.62	1.01932	2528.62	7.47884	2686.02	5.52829
2528.75	1.98007	2528.75	6.17839	2528.75	0.92795	2686.84	5.22742
2528.88	0.73622	2528.88	7.15502	2528.88	1.31524	2687.67	6.59142
2529	0.04388	2529	2.92428	2529	5.04118	2688.5	5.10635
2529.13	0.40313	2529.13	0.24797	2529.13	4.56903	2689.33	6.25904
2529.26	0.0711	2529.26	0.01915	2529.26	4.30464	2690.16	6.47525
2529.39	0.21131	2529.39	0.00166	2529.39	6.36923	2690.99	6.40279
2529.51	0.32011	2529.51	0.03296	2529.51	5.12495	2691.82	6.04983
2529.64	0.45324	2529.64	0.22521	2529.64	1.23056	2692.65	5.35129
2529.77	1.13968	2529.77	1.24711	2529.77	0.0872	2693.48	5.298
2529.9	0.68473	2529.9	1.66986	2529.9	1.82461	2694.31	7.33816
2530.02	0.05871	2530.02	0.37289	2530.02	3.23618	2695.14	5.97204
2530.15	0.48461	2530.15	0.23436	2530.15	2.06432	2695.97	6.92796
2530.28	0.4193	2530.28	0.53727	2530.28	0.82904	2696.8	7.30545
2530.4	0.12639	2530.4	0.32655	2530.4	3.48698	2697.63	6.35037
2530.53	0.3928	2530.53	2.64979	2530.53	5.46215	2698.45	6.23044
2530.66	0.27861	2530.66	3.69859	2530.66	2.21003	2699.28	9.08238
2530.79	0.01467	2530.79	0.86232	2530.79	0.70626	2700.11	5.30148
2530.91	0.63653	2530.91	0.22496	2530.91	3.32509	2700.94	8.19701
2531.04	1.00684	2531.04	1.09718	2531.04	3.45865	2701.77	6.04655
2531.17	0.26969	2531.17	1.49332	2531.17	3.65181	2702.6	6.9201
2531.29	0.59637	2531.29	4.42927	2531.29	7.23309	2703.43	6.48823
2531.42	1.9066	2531.42	5.18428	2531.42	6.47121	2704.26	8.45602
2531.55	1.40248	2531.55	1.73316	2531.55	1.91974	2705.09	5.59905
2531.68	0.15461	2531.68	0.09673	2531.68	2.8178	2705.92	7.60144
2531.8	0.18429	2531.8	0.18125	2531.8	5.50167	2706.75	5.26514
2531.93	0.37111	2531.93	2.90749	2531.93	3.95343	2707.58	9.30706
2532.06	0.24477	2532.06	7.47949	2532.06	1.89662	2708.41	4.72375
2532.19	0.50703	2532.19	4.80887	2532.19	0.98876	2709.24	4.65151
2532.31	0.93797	2532.31	0.57281	2532.31	0.96187	2710.06	4.88012
2532.44	0.89202	2532.44	5.19145	2532.44	2.82387	2710.89	6.67811
2532.57	0.43479	2532.57	7.73964	2532.57	2.69091	2711.72	6.55004
2532.69	0.26528	2532.69	2.49833	2532.69	1.56529	2712.55	7.61845
2532.82	0.35434	2532.82	0.09585	2532.82	6.01354	2713.38	6.46667
2532.95	0.33693	2532.95	1.62146	2532.95	9.84037	2714.21	7.38462
2533.08	0.24899	2533.08	2.3941	2533.08	5.41135	2715.04	2.98999
2533.2	0.08814	2533.2	1.85966	2533.2	1.79253	2715.87	7.53098
2533.33	0.05228	2533.33	0.52532	2533.33	4.08528	2716.7	7.60448
2533.46	0.10638	2533.46	1.92265	2533.46	4.84623	2717.53	7.43626
2533.59	0.27762	2533.59	3.74636	2533.59	3.23751	2718.36	5.07183
2533.71	0.74703	2533.71	1.10979	2533.71	2.3291	2719.19	8.69218
2533.84	0.71403	2533.84	0.5845	2533.84	0.76934	2720.02	6.93421
2533.97	0.31059	2533.97	2.72204	2533.97	0.08173	2720.85	7.63901
2534.09	0.5666	2534.09	0.78267	2534.09	1.03462	2721.67	5.38376
2534.22	0.73839	2534.22	0.7691	2534.22	0.69826	2722.5	8.80869
2534.35	0.34676	2534.35	3.14331	2534.35	0.74676	2723.33	6.3296
2534.48	0.26186	2534.48	1.29873	2534.48	1.95688	2724.16	7.36897
2534.6	0.51612	2534.6	2.13691	2534.6	0.81547	2724.99	7.4709
2534.73	0.5781	2534.73	4.2014	2534.73	1.04845	2725.82	7.42161
2534.86	0.35299	2534.86	0.67433	2534.86	6.90166	2726.65	6.50217
2534.99	0.19455	2534.99	2.49867	2534.99	11.013	2727.48	6.52342
2535.11	0.26795	2535.11	7.59404	2535.11	7.49862	2728.31	6.17527
2535.24	0.22545	2535.24	3.64877	2535.24	2.14862	2729.14	8.67288
2535.37	0.06869	2535.37	0.37897	2535.37	0.14969	2729.97	7.851
2535.49	0.01401	2535.49	1.81818	2535.49	0.36205	2730.8	6.53389
2535.62	0.07632	2535.62	0.42847	2535.62	1.35424	2731.63	7.9356
2535.75	0.1428	2535.75	0.56687	2535.75	1.99395	2732.46	8.48922
2535.88	0.01825	2535.88	1.21396	2535.88	1.61342	2733.28	6.53926
2536	0.18534	2536	0.07894	2536	1.33712	2734.11	6.21653
2536.13	0.94889	2536.13	4.40753	2536.13	1.47239	2734.94	5.61419
2536.26	1.38221	2536.26	7.55388	2536.26	0.94377	2735.77	6.65828
2536.39	1.06772	2536.39	2.40907	2536.39	0.44156	2736.6	5.09079
2536.51	0.6464	2536.51	0.39409	2536.51	1.23833	2737.43	6.27603
2536.64	0.4692	2536.64	4.36709	2536.64	1.62548	2738.26	6.96342
2536.77	0.40722	2536.77	5.04789	2536.77	0.34302	2739.09	9.48035
2536.89	0.29076	2536.89	1.97037	2536.89	0.55392	2739.92	8.99785
2537.02	0.11755	2537.02	0.11926	2537.02	3.2008	2740.75	7.28623
2537.15	0.0059	2537.15	0.13843	2537.15	3.77808	2741.58	6.8431
2537.28	0.08552	2537.28	0.37373	2537.28	1.83902	2742.41	10.3173
2537.4	0.23432	2537.4	0.61792	2537.4	1.78316	2743.24	9.84972
2537.53	0.1586	2537.53	1.50588	2537.53	2.45228	2744.06	10.4272
2537.66	0.08767	2537.66	3.2044	2537.66	0.87044	2744.89	9.29925
2537.79	0.1328	2537.79	4.66544	2537.79	0.14404	2745.72	11.5797
2537.91	0.04436	2537.91	4.10007	2537.91	1.88687	2746.55	6.78608
2538.04	0.44916	2538.04	3.28308	2538.04	2.50142	2747.38	11.3193
2538.17	1.29832	2538.17	4.13926	2538.17	1.27342	2748.21	8.58465
2538.29	1.04481	2538.29	3.59853	2538.29	1.04687	2749.04	8.42675
2538.42	0.20824	2538.42	1.31963	2538.42	2.81934	2749.87	6.18349
2538.55	0.75123	2538.55	0.29392	2538.55	5.26602	2750.7	6.94937
2538.68	1.60766	2538.68	0.45929	2538.68	5.89738	2751.53	7.54273
2538.8	0.90788	2538.8	1.25054	2538.8	3.79883	2752.36	6.57557
2538.93	0.0433	2538.93	1.90803	2538.93	1.59444	2753.19	5.6988
2539.06	0.48873	2539.06	1.53656	2539.06	0.75846	2754.02	9.05166
2539.18	0.8891	2539.18	1.13996	2539.18	0.56075	2754.85	8.28565
2539.31	0.38778	2539.31	1.62173	2539.31	2.21328	2755.67	7.40409
2539.44	0.13141	2539.44	2.8874	2539.44	4.9422	2756.5	8.02203
2539.57	0.45102	2539.57	2.59634	2539.57	3.97748	2757.33	7.69633
2539.69	0.63124	2539.69	0.4025	2539.69	0.44203	2758.16	6.73286
2539.82	0.5432	2539.82	0.39417	2539.82	1.08153	2758.99	7.89839
2539.95	0.29275	2539.95	1.48895	2539.95	4.32424	2759.82	6.88495
2540.08	0.24002	2540.08	1.49011	2540.08	3.52207	2760.65	9.3136
2540.2	0.55588	2540.2	2.63102	2540.2	0.55141	2761.48	8.78274
2540.33	0.39013	2540.33	3.7213	2540.33	0.68995	2762.31	9.66391
2540.46	0.00608	2540.46	5.04442	2540.46	1.68461	2763.14	7.79528
2540.58	0.25646	2540.58	6.36146	2540.58	0.65835	2763.97	11.7823
2540.71	0.27372	2540.71	2.75967	2540.71	0.19562	2764.8	8.74059
2540.84	0.14662	2540.84	0.06835	2540.84	1.44978	2765.63	9.11411
2540.97	0.43386	2540.97	2.72259	2540.97	2.17186	2766.46	8.42897
2541.09	0.14693	2541.09	2.10445	2541.09	1.84513	2767.28	8.8344
2541.22	0.19813	2541.22	0.70327	2541.22	1.55627	2768.11	9.22334
2541.35	1.29579	2541.35	4.24602	2541.35	1.59941	2768.94	10.0703
2541.48	1.36746	2541.48	5.32933	2541.48	1.59331	2769.77	9.11013
2541.6	0.70586	2541.6	2.71864	2541.6	1.04025	2770.6	9.21487
2541.73	0.7651	2541.73	1.01589	2541.73	0.56746	2771.43	6.19214
2541.86	0.6192	2541.86	0.38252	2541.86	1.04639	2772.26	6.56535
2541.98	0.12964	2541.98	2.0011	2541.98	1.22149	2773.09	8.29007
2542.11	0.000728107	2542.11	2.93112	2542.11	0.37104	2773.92	11.1572
2542.24	0.02073	2542.24	0.60045	2542.24	0.18572	2774.75	9.38083
2542.37	0.00539	2542.37	1.32456	2542.37	0.83701	2775.58	7.54845
2542.49	0.02741	2542.49	4.96704	2542.49	1.09858	2776.41	10.527
2542.62	0.22371	2542.62	4.31359	2542.62	1.32594	2777.24	9.45607
2542.75	0.30983	2542.75	1.13719	2542.75	1.60088	2778.07	7.0041
2542.88	0.12663	2542.88	0.28317	2542.88	1.5154	2778.89	10.5809
2543	0.13969	2543	0.34738	2543	1.58874	2779.72	7.08958
2543.13	0.15202	2543.13	0.01023	2543.13	1.07766	2780.55	10.9525
2543.26	0.03104	2543.26	0.46304	2543.26	0.01644	2781.38	10.3001
2543.38	0.10433	2543.38	2.18498	2543.38	1.87765	2782.21	11.7581
2543.51	0.08395	2543.51	4.61092	2543.51	6.6366	2783.04	8.03895
2543.64	0.00466	2543.64	5.84555	2543.64	8.74723	2783.87	11.0879
2543.77	0.11408	2543.77	4.81902	2543.77	6.1434	2784.7	8.01235
2543.89	0.17983	2543.89	3.72309	2543.89	2.56394	2785.53	10.5028
2544.02	0.29944	2544.02	3.23696	2544.02	0.62177	2786.36	8.41852
2544.15	0.83172	2544.15	1.54138	2544.15	0.04619	2787.19	11.5649
2544.28	1.54217	2544.28	0.58695	2544.28	0.0142	2788.02	7.59459
2544.4	1.32827	2544.4	2.43658	2544.4	0.04345	2788.85	10.9892
2544.53	0.46925	2544.53	3.20316	2544.53	0.42949	2789.67	10.3804
2544.66	1.0021	2544.66	1.86932	2544.66	1.25889	2790.5	9.72966
2544.78	2.18932	2544.78	3.74788	2544.78	1.86589	2791.33	10.8428
2544.91	1.71441	2544.91	7.12406	2544.91	1.95106	2792.16	12.8817
2545.04	0.48247	2545.04	5.06016	2545.04	1.52432	2792.99	7.83024
2545.17	0.03907	2545.17	0.68758	2545.17	0.83301	2793.82	13.106
2545.29	0.07332	2545.29	0.53308	2545.29	0.57089	2794.65	11.6974
2545.42	0.38891	2545.42	2.77723	2545.42	0.68404	2795.48	12.3886
2545.55	0.82802	2545.55	3.61047	2545.55	0.7076	2796.31	8.2081
2545.68	0.77145	2545.68	2.04584	2545.68	0.89796	2797.14	11.0227
2545.8	0.3323	2545.8	0.30002	2545.8	1.72745	2797.97	9.93734
2545.93	0.05323	2545.93	0.57541	2545.93	4.17459	2798.8	12.2983
2546.06	0.02509	2546.06	0.54214	2546.06	8.00727	2799.63	10.4578
2546.18	0.40764	2546.18	0.66012	2546.18	8.99642	2800.46	13.7527
2546.31	0.88724	2546.31	2.44597	2546.31	4.74276	2801.28	10.5688
2546.44	0.70669	2546.44	1.78239	2546.44	0.60456	2802.11	9.01658
2546.57	0.443	2546.57	0.47906	2546.57	0.41885	2802.94	6.81234
2546.69	0.54791	2546.69	2.60152	2546.69	0.70922	2803.77	10.3797
2546.82	0.45951	2546.82	3.53867	2546.82	0.00998	2804.6	10.9455
2546.95	0.40152	2546.95	2.43901	2546.95	1.02887	2805.43	10.826
2547.07	0.29958	2547.07	2.70072	2547.07	3.04856	2806.26	7.7556
2547.2	0.04541	2547.2	3.56008	2547.2	3.40014	2807.09	13.5476
2547.33	0.18295	2547.33	3.75176	2547.33	3.00226	2807.92	10.7487
2547.46	0.15316	2547.46	1.70087	2547.46	3.24877	2808.75	13.1255
2547.58	0.03672	2547.58	0.02888	2547.58	2.80298	2809.58	11.2995
2547.71	0.43712	2547.71	2.11583	2547.71	1.20239	2810.41	9.19712
2547.84	0.64464	2547.84	2.59534	2547.84	0.18103	2811.24	12.3471
2547.97	0.82314	2547.97	0.87237	2547.97	0.50566	2812.07	15.2542
2548.09	1.15227	2548.09	1.15328	2548.09	1.67784	2812.89	8.95693
2548.22	1.2409	2548.22	1.07046	2548.22	2.99949	2813.72	13.0803
2548.35	1.45639	2548.35	1.53152	2548.35	2.90564	2814.55	10.6269
2548.47	1.14436	2548.47	2.16344	2548.47	1.0949	2815.38	13.0953
2548.6	0.34148	2548.6	0.20353	2548.6	0.15133	2816.21	12.5559
2548.73	0.39698	2548.73	1.76853	2548.73	0.70176	2817.04	14.1399
2548.86	1.16086	2548.86	4.23952	2548.86	0.48486	2817.87	13.0573
2548.98	1.9395	2548.98	1.61159	2548.98	0.0262	2818.7	11.9873
2549.11	1.48071	2549.11	3.77177	2549.11	1.01339	2819.53	10.0929
2549.24	0.22193	2549.24	8.6013	2549.24	1.56784	2820.36	13.9594
2549.37	0.86348	2549.37	4.45072	2549.37	0.54727	2821.19	13.3011
2549.49	1.65251	2549.49	0.3365	2549.49	0.09987	2822.02	16.7036
2549.62	0.74202	2549.62	2.11603	2549.62	0.48178	2822.85	13.959
2549.75	0.74478	2549.75	2.03332	2549.75	0.17635	2823.68	10.5554
2549.87	0.89665	2549.87	2.03934	2549.87	0.21167	2824.5	9.10443
2550	0.07875	2550	3.68565	2550	1.92675	2825.33	12.3694
2550.13	0.36445	2550.13	2.41922	2550.13	3.37115	2826.16	14.1267
2550.26	0.61818	2550.26	2.88358	2550.26	2.42531	2826.99	14.7974
2550.38	0.16222	2550.38	7.83214	2550.38	0.72281	2827.82	12.4705
2550.51	0.74381	2550.51	8.19694	2550.51	0.20259	2828.65	13.179
2550.64	1.37246	2550.64	2.59525	2550.64	0.01172	2829.48	12.7607
2550.77	1.19593	2550.77	1.49147	2550.77	1.50587	2830.31	12.9292
2550.89	0.68021	2550.89	4.569	2550.89	6.80776	2831.14	10.3155
2551.02	0.16011	2551.02	3.1637	2551.02	10.4265	2831.97	12.919
2551.15	0.63345	2551.15	0.22601	2551.15	7.03582	2832.8	12.7899
2551.27	0.87167	2551.27	0.79263	2551.27	3.87063	2833.63	14.7259
2551.4	0.0549	2551.4	0.96382	2551.4	6.61113	2834.46	20.7513
2551.53	0.67844	2551.53	0.08682	2551.53	7.87487	2835.28	18.3013
2551.66	1.80611	2551.66	0.18274	2551.66	3.91645	2836.11	14.9537
2551.78	0.95154	2551.78	0.28435	2551.78	1.58709	2836.94	13.576
2551.91	0.04424	2551.91	1.80882	2551.91	3.57568	2837.77	10.6935
2552.04	0.19585	2552.04	4.06134	2552.04	5.99478	2838.6	15.8083
2552.17	0.21051	2552.17	3.24341	2552.17	6.24631	2839.43	13.3178
2552.29	0.05016	2552.29	1.13949	2552.29	4.13402	2840.26	11.5955
2552.42	0.03546	2552.42	0.8626	2552.42	2.0726	2841.09	12.9434
2552.55	0.50627	2552.55	2.01497	2552.55	2.92903	2841.92	15.9872
2552.67	0.81723	2552.67	2.95356	2552.67	5.08178	2842.75	14.6217
2552.8	0.24173	2552.8	1.43936	2552.8	5.15939	2843.58	20.6564
2552.93	0.03162	2552.93	0.65279	2552.93	3.14013	2844.41	14.417
2553.06	0.40508	2553.06	5.21692	2553.06	1.06151	2845.24	13.8548
2553.18	1.31353	2553.18	8.22138	2553.18	0.14639	2846.07	16.6208
2553.31	2.75356	2553.31	3.74791	2553.31	0.13918	2846.89	17.8852
2553.44	2.05586	2553.44	0.3546	2553.44	0.2166	2847.72	11.2392
2553.57	0.2409	2553.57	2.19529	2553.57	0.24967	2848.55	16.3721
2553.69	0.85723	2553.69	2.14086	2553.69	0.21206	2849.38	19.7999
2553.82	1.59247	2553.82	0.0824	2553.82	0.32992	2850.21	13.5683
2553.95	0.74472	2553.95	1.30079	2553.95	1.40038	2851.04	16.6143
2554.07	0.32365	2554.07	3.32274	2554.07	2.17396	2851.87	12.5772
2554.2	0.69268	2554.2	2.49118	2554.2	0.89242	2852.7	15.0907
2554.33	1.47846	2554.33	1.18852	2554.33	0.08586	2853.53	16.7559
2554.46	1.51513	2554.46	1.47081	2554.46	2.34815	2854.36	15.9022
2554.58	0.67853	2554.58	2.12843	2554.58	4.58741	2855.19	15.0649
2554.71	0.70676	2554.71	1.93091	2554.71	3.37515	2856.02	12.3216
2554.84	0.66176	2554.84	0.95143	2554.84	1.231	2856.85	12.2801
2554.96	0.39553	2554.96	1.0602	2554.96	2.14486	2857.68	11.6439
2555.09	0.91445	2555.09	3.47301	2555.09	4.20616	2858.5	15.7287
2555.22	0.51652	2555.22	5.15252	2555.22	3.23544	2859.33	14.1147
2555.35	0.03688	2555.35	3.24733	2555.35	1.72637	2860.16	17.0639
2555.47	0.82849	2555.47	0.47548	2555.47	4.16673	2860.99	20.8712
2555.6	0.73805	2555.6	0.279	2555.6	6.71754	2861.82	14.5072
2555.73	0.06608	2555.73	1.89783	2555.73	5.01734	2862.65	10.1644
2555.86	0.2065	2555.86	2.97731	2555.86	3.67235	2863.48	12.342
2555.98	0.29523	2555.98	2.35449	2555.98	5.49396	2864.31	16.8158
2556.11	0.2075	2556.11	0.90538	2556.11	5.47356	2865.14	15.3619
2556.24	0.17851	2556.24	0.26302	2556.24	2.39043	2865.97	12.3331
2556.36	0.25414	2556.36	0.17657	2556.36	0.67909	2866.8	15.6399
2556.49	0.84722	2556.49	0.1211	2556.49	0.6423	2867.63	20.3634
2556.62	1.52697	2556.62	0.89052	2556.62	0.12234	2868.46	23.9497
2556.75	1.44609	2556.75	1.9245	2556.75	0.66653	2869.29	15.0014
2556.87	0.87565	2556.87	1.85089	2556.87	3.36611	2870.11	15.5164
2557	0.57417	2557	1.09875	2557	5.40073	2870.94	10.48
2557.13	0.33459	2557.13	0.60681	2557.13	5.41174	2871.77	15.027
2557.26	0.58948	2557.26	0.47689	2557.26	4.90391	2872.6	14.5438
2557.38	1.45364	2557.38	0.495	2557.38	3.57696	2873.43	16.1223
2557.51	1.03112	2557.51	0.6424	2557.51	2.50128	2874.26	17.7072
2557.64	0.32599	2557.64	1.04163	2557.64	5.54252	2875.09	23.1307
2557.76	0.78286	2557.76	1.2417	2557.76	9.13143	2875.92	24.7402
2557.89	0.34129	2557.89	0.92996	2557.89	5.86453	2876.75	21.5419
2558.02	0.19416	2558.02	0.67546	2558.02	0.5128	2877.58	20.5509
2558.15	1.48747	2558.15	0.91667	2558.15	0.90481	2878.41	18.0187
2558.27	1.34399	2558.27	1.5703	2558.27	2.36272	2879.24	19.0645
2558.4	0.32884	2558.4	1.55042	2558.4	1.1571	2880.07	15.6576
2558.53	0.03147	2558.53	0.33538	2558.53	1.48346	2880.89	21.7077
2558.66	0.12197	2558.66	0.34887	2558.66	2.73054	2881.72	24.5296
2558.78	0.80495	2558.78	1.96989	2558.78	1.73098	2882.55	17.0555
2558.91	0.81959	2558.91	1.92843	2558.91	0.79728	2883.38	18.4438
2559.04	0.25849	2559.04	0.79967	2559.04	1.03269	2884.21	17.1374
2559.16	0.21009	2559.16	0.8209	2559.16	0.9288	2885.04	19.773
2559.29	0.20443	2559.29	0.54606	2559.29	1.10935	2885.87	15.2858
2559.42	1.29864	2559.42	0.21621	2559.42	1.17705	2886.7	16.1087
2559.55	2.09336	2559.55	0.87307	2559.55	0.27551	2887.53	21.6651
2559.67	0.70739	2559.67	0.49711	2559.67	0.50977	2888.36	17.5609
2559.8	0.24603	2559.8	0.10835	2559.8	2.22276	2889.19	21.5394
2559.93	0.88525	2559.93	1.82281	2559.93	3.05345	2890.02	23.2088
2560.06	0.65635	2560.06	2.36987	2560.06	2.87022	2890.85	21.1886
2560.18	0.32651	2560.18	0.60413	2560.18	2.19041	2891.68	26.6337
2560.31	0.12312	2560.31	0.37238	2560.31	0.56949	2892.5	24.632
2560.44	1.01639	2560.44	1.3771	2560.44	1.20104	2893.33	22.6788
2560.56	2.02683	2560.56	0.78483	2560.56	8.47309	2894.16	17.9637
2560.69	0.8372	2560.69	0.00312	2560.69	18.8015	2894.99	23.5743
2560.82	0.08678	2560.82	0.33643	2560.82	22.5339	2895.82	19.812
2560.95	0.56895	2560.95	0.36123	2560.95	16.5375	2896.65	13.8588
2561.07	0.37521	2561.07	0.55819	2561.07	8.37476	2897.48	17.3344
2561.2	0.59271	2561.2	1.60158	2561.2	4.33801	2898.31	25.7147
2561.33	0.91033	2561.33	1.50409	2561.33	3.59146	2899.14	16.7284
2561.46	0.64054	2561.46	0.31133	2561.46	2.88498	2899.97	16.4118
2561.58	0.48419	2561.58	0.38305	2561.58	0.99962	2900.8	17.6756
2561.71	0.13236	2561.71	1.36861	2561.71	1.30293	2901.63	20.5041
2561.84	0.04912	2561.84	1.49303	2561.84	4.80197	2902.46	20.2673
2561.96	0.14602	2561.96	0.73771	2561.96	5.19044	2903.29	28.3153
2562.09	0.43344	2562.09	0.13969	2562.09	1.45168	2904.11	24.0984
2562.22	1.4662	2562.22	0.66364	2562.22	0.58279	2904.94	18.0936
2562.35	1.38526	2562.35	2.69218	2562.35	1.64697	2905.77	22.755
2562.47	0.50732	2562.47	5.0837	2562.47	0.65092	2906.6	26.3548
2562.6	0.41838	2562.6	5.15485	2562.6	0.66255	2907.43	24.0285
2562.73	0.11551	2562.73	3.27976	2562.73	0.94978	2908.26	18.2937
2562.85	0.27726	2562.85	3.61402	2562.85	0.51511	2909.09	15.7705
2562.98	0.703	2562.98	4.52417	2562.98	7.1244	2909.92	17.2814
2563.11	0.24746	2563.11	2.57414	2563.11	17.4286	2910.75	16.9327
2563.24	0.43383	2563.24	4.17613	2563.24	15.5479	2911.58	26.5271
2563.36	0.47309	2563.36	10.3298	2563.36	4.30539	2912.41	19.9369
2563.49	0.11429	2563.49	9.98358	2563.49	2.16401	2913.24	24.1031
2563.62	1.26352	2563.62	4.3742	2563.62	6.93965	2914.07	24.9385
2563.75	1.68039	2563.75	2.96977	2563.75	5.84863	2914.9	27.8502
2563.87	0.54186	2563.87	2.21339	2563.87	0.7211	2915.72	15.7003
2564	0.216	2564	0.27571	2564	1.73271	2916.55	23.5665
2564.13	0.18421	2564.13	1.4242	2564.13	8.34772	2917.38	27.1398
2564.25	0.0051	2564.25	1.40137	2564.25	10.6931	2918.21	23.5917
2564.38	0.08369	2564.38	0.09493	2564.38	5.33735	2919.04	24.9695
2564.51	0.35595	2564.51	3.13266	2564.51	1.02629	2919.87	17.6901
2564.64	1.56649	2564.64	4.46879	2564.64	2.3464	2920.7	19.1261
2564.76	2.51866	2564.76	0.84208	2564.76	3.89632	2921.53	25.4287
2564.89	1.68043	2564.89	0.94762	2564.89	2.95472	2922.36	26.4844
2565.02	0.52942	2565.02	5.04858	2565.02	1.95343	2923.19	18.295
2565.15	0.21207	2565.15	6.72837	2565.15	2.74578	2924.02	17.054
2565.27	0.40393	2565.27	6.29519	2565.27	5.58974	2924.85	24.2168
2565.4	0.75716	2565.4	6.24051	2565.4	7.64103	2925.68	24.6068
2565.53	0.63535	2565.53	5.5983	2565.53	5.52372	2926.5	18.3845
2565.65	0.14267	2565.65	2.40839	2565.65	1.70381	2927.33	19.1352
2565.78	0.27739	2565.78	0.01281	2565.78	0.23805	2928.16	27.1684
2565.91	0.82488	2565.91	1.29146	2565.91	0.4195	2928.99	23.8601
2566.04	0.68301	2566.04	1.63969	2566.04	0.2778	2929.82	16.6498
2566.16	0.12899	2566.16	3.29966	2566.16	0.21225	2930.65	23.2074
2566.29	0.12779	2566.29	8.47743	2566.29	2.35811	2931.48	21.7265
2566.42	0.59231	2566.42	6.24577	2566.42	6.17457	2932.31	18.4728
2566.55	0.85914	2566.55	0.77414	2566.55	6.54729	2933.14	31.0592
2566.67	0.5487	2566.67	3.33245	2566.67	2.73386	2933.97	28.2551
2566.8	0.14277	2566.8	3.03068	2566.8	0.85419	2934.8	28.7061
2566.93	0.17304	2566.93	0.78452	2566.93	1.19197	2935.63	27.9895
2567.05	0.14172	2567.05	6.78789	2567.05	0.21636	2936.46	27.594
2567.18	0.00955	2567.18	6.85576	2567.18	0.81726	2937.29	26.2911
2567.31	0.12367	2567.31	0.43258	2567.31	3.98803	2938.11	31.571
2567.44	0.06957	2567.44	3.63235	2567.44	4.81242	2938.94	32.6797
2567.56	0.10657	2567.56	6.47787	2567.56	3.47154	2939.77	28.1932
2567.69	0.59876	2567.69	1.49638	2567.69	3.51803	2940.6	31.9062
2567.82	0.75942	2567.82	0.64929	2567.82	3.51434	2941.43	38.2299
2567.95	0.44744	2567.95	4.42175	2567.95	1.99959	2942.26	29.956
2568.07	0.26928	2568.07	6.86704	2568.07	0.78208	2943.09	32.5378
2568.2	0.23564	2568.2	6.20683	2568.2	1.25465	2943.92	24.9305
2568.33	0.25041	2568.33	2.1107	2568.33	3.5148	2944.75	29.2096
2568.45	0.30796	2568.45	0.30803	2568.45	5.2106	2945.58	29.3971
2568.58	0.47575	2568.58	2.51729	2568.58	3.387	2946.41	28.2355
2568.71	0.79292	2568.71	2.59504	2568.71	0.47106	2947.24	31.7137
2568.84	0.51691	2568.84	0.65027	2568.84	0.57521	2948.07	27.7767
2568.96	0.00404	2568.96	1.08639	2568.96	2.30202	2948.9	28.4027
2569.09	0.72074	2569.09	2.13029	2569.09	2.57136	2949.72	25.7261
2569.22	1.27097	2569.22	0.85138	2569.22	1.39919	2950.55	28.2493
2569.35	0.44025	2569.35	0.03722	2569.35	1.1673	2951.38	30.6927
2569.47	0.02186	2569.47	0.67331	2569.47	4.13781	2952.21	29.1909
2569.6	0.19895	2569.6	0.16414	2569.6	8.00915	2953.04	31.6967
2569.73	1.22682	2569.73	0.54693	2569.73	7.14994	2953.87	33.641
2569.85	2.85866	2569.85	1.79455	2569.85	2.38161	2954.7	39.391
2569.98	1.69308	2569.98	0.62914	2569.98	0.63052	2955.53	32.725
2570.11	0.24755	2570.11	0.17115	2570.11	2.21883	2956.36	32.1376
2570.24	1.87628	2570.24	1.14998	2570.24	1.98841	2957.19	34.0964
2570.36	1.68197	2570.36	0.60914	2570.36	0.33831	2958.02	32.3492
2570.49	0.38856	2570.49	0.72517	2570.49	1.51314	2958.85	35.9031
2570.62	1.85711	2570.62	1.47795	2570.62	4.32684	2959.68	39.7055
2570.74	2.07839	2570.74	1.24044	2570.74	4.14844	2960.51	34.8772
2570.87	1.0655	2570.87	0.98411	2570.87	2.16915	2961.33	38.0947
2571	1.20032	2571	0.38769	2571	5.16906	2962.16	32.791
2571.13	0.36589	2571.13	1.14969	2571.13	13.5199	2962.99	23.0897
2571.25	0.32064	2571.25	2.36025	2571.25	17.6659	2963.82	37.83
2571.38	1.48538	2571.38	0.53154	2571.38	11.2495	2964.65	45.9042
2571.51	0.75226	2571.51	1.2936	2571.51	2.38568	2965.48	33.114
2571.64	0.12375	2571.64	6.29281	2571.64	0.61025	2966.31	36.9441
2571.76	0.60762	2571.76	5.88549	2571.76	3.1298	2967.14	41.7854
2571.89	0.20512	2571.89	0.77573	2571.89	4.70891	2967.97	35.4028
2572.02	0.25396	2572.02	1.22052	2572.02	5.52996	2968.8	32.8899
2572.14	1.58342	2572.14	5.13971	2572.14	5.6534	2969.63	35.8766
2572.27	2.1619	2572.27	3.92994	2572.27	3.97689	2970.46	28.6621
2572.4	1.33696	2572.4	1.86748	2572.4	2.21998	2971.29	32.7995
2572.53	1.07434	2572.53	4.99509	2572.53	1.54737	2972.11	36.498
2572.65	2.22968	2572.65	5.51881	2572.65	0.69281	2972.94	42.3417
2572.78	2.77025	2572.78	1.65543	2572.78	0.16695	2973.77	35.5057
2572.91	1.78621	2572.91	1.6879	2572.91	0.98447	2974.6	40.4378
2573.04	0.52346	2573.04	2.87494	2573.04	1.62492	2975.43	37.1632
2573.16	0.15316	2573.16	1.50446	2573.16	1.08407	2976.26	39.4505
2573.29	0.70868	2573.29	0.87525	2573.29	0.30426	2977.09	42.3351
2573.42	0.67445	2573.42	0.27778	2573.42	0.01696	2977.92	32.503
2573.54	0.11842	2573.54	0.30126	2573.54	0.41742	2978.75	29.6052
2573.67	0.35757	2573.67	1.16366	2573.67	0.82131	2979.58	38.6088
2573.8	0.57081	2573.8	0.45343	2573.8	0.53093	2980.41	30.5082
2573.93	0.74027	2573.93	2.6558	2573.93	1.41797	2981.24	37.3434
2574.05	1.38665	2574.05	7.12417	2574.05	4.49193	2982.07	38.9257
2574.18	1.20429	2574.18	5.81496	2574.18	6.09273	2982.9	54.0996
2574.31	0.48291	2574.31	1.48851	2574.31	3.82576	2983.72	38.0784
2574.44	0.28227	2574.44	0.01922	2574.44	1.04265	2984.55	26.6564
2574.56	0.17444	2574.56	0.25557	2574.56	0.59587	2985.38	34.9145
2574.69	0.29775	2574.69	1.01005	2574.69	1.11702	2986.21	39.3399
2574.82	0.81137	2574.82	1.23182	2574.82	0.88604	2987.04	32.3208
2574.94	1.27071	2574.94	1.70356	2574.94	0.19764	2987.87	34.3931
2575.07	1.75623	2575.07	4.45008	2575.07	0.64227	2988.7	38.6861
2575.2	2.36656	2575.2	5.47916	2575.2	2.80232	2989.53	39.6453
2575.33	2.63086	2575.33	2.05888	2575.33	4.72008	2990.36	33.1088
2575.45	1.89349	2575.45	0.29661	2575.45	4.75129	2991.19	40.3556
2575.58	0.62283	2575.58	3.3213	2575.58	3.94755	2992.02	43.4319
2575.71	0.04781	2575.71	5.00758	2575.71	3.31844	2992.85	39.8113
2575.84	0.07782	2575.84	2.28728	2575.84	2.40441	2993.68	44.7476
2575.96	0.11727	2575.96	0.0903	2575.96	1.28541	2994.51	46.5874
2576.09	0.12213	2576.09	0.31225	2576.09	0.66199	2995.33	35.2971
2576.22	0.07765	2576.22	0.3833	2576.22	0.7345	2996.16	44.8731
2576.34	0.36453	2576.34	0.80503	2576.34	1.1307	2996.99	48.4391
2576.47	0.74281	2576.47	1.93843	2576.47	1.09571	2997.82	32.1631
2576.6	0.38888	2576.6	1.49054	2576.6	0.59885	2998.65	46.8753
2576.73	0.09407	2576.73	0.22932	2576.73	1.18772	2999.48	42.0385
2576.85	0.33745	2576.85	0.8635	2576.85	3.85658	3000.31	41.6086
2576.98	0.25779	2576.98	2.56089	2576.98	6.135	3001.14	41.4962
2577.11	0.45462	2577.11	2.8349	2577.11	4.18234	3001.97	33.507
2577.24	1.26792	2577.24	1.6099	2577.24	0.34756	3002.8	39.4682
2577.36	1.80586	2577.36	0.47754	2577.36	2.68179	3003.63	45.3666
2577.49	2.33589	2577.49	0.22059	2577.49	11.0969	3004.46	41.5414
2577.62	2.24681	2577.62	0.97454	2577.62	14.9797	3005.29	29.8187
2577.74	0.86805	2577.74	4.00628	2577.74	9.0356	3006.12	34.5735
2577.87	0.3088	2577.87	8.39266	2577.87	1.80981	3006.94	37.6954
2578	0.98553	2578	7.38187	2578	0.54849	3007.77	39.4708
2578.13	1.12106	2578.13	1.0873	2578.13	1.67524	3008.6	44.4327
2578.25	0.94643	2578.25	2.18668	2578.25	0.89418	3009.43	36.879
2578.38	0.85739	2578.38	9.65653	2578.38	0.02487	3010.26	44.0625
2578.51	0.39006	2578.51	8.01556	2578.51	1.73877	3011.09	44.428
2578.63	0.08571	2578.63	1.47846	2578.63	3.75852	3011.92	48.4307
2578.76	0.4026	2578.76	3.66636	2578.76	2.83274	3012.75	62.2411
2578.89	0.66462	2578.89	6.44484	2578.89	0.73638	3013.58	42.5908
2579.02	0.43557	2579.02	2.17942	2579.02	0.09263	3014.41	40.8775
2579.14	0.34197	2579.14	0.53175	2579.14	0.21272	3015.24	45.5345
2579.27	0.48822	2579.27	2.99766	2579.27	2.08496	3016.07	42.8361
2579.4	0.35587	2579.4	1.80157	2579.4	5.99983	3016.9	33.4242
2579.53	0.22737	2579.53	0.77409	2579.53	5.91823	3017.72	38.4511
2579.65	0.49054	2579.65	6.41469	2579.65	1.02652	3018.55	33.8837
2579.78	1.2717	2579.78	12.3151	2579.78	2.08759	3019.38	44.2869
2579.91	1.60675	2579.91	9.99429	2579.91	10.142	3020.21	47.3231
2580.03	0.52015	2580.03	3.07778	2580.03	11.9412	3021.04	48.2397
2580.16	0.06556	2580.16	0.82979	2580.16	4.89506	3021.87	42.4162
2580.29	0.66461	2580.29	3.00319	2580.29	2.37161	3022.7	35.6804
2580.42	0.22346	2580.42	2.45233	2580.42	6.11947	3023.53	41.6112
2580.54	0.28726	2580.54	0.16274	2580.54	5.87015	3024.36	51.6185
2580.67	1.58898	2580.67	2.06169	2580.67	2.102	3025.19	58.1332
2580.8	1.97038	2580.8	4.84787	2580.8	1.97164	3026.02	45.1833
2580.93	1.56427	2580.93	3.17197	2580.93	2.71106	3026.85	40.368
2581.05	0.67988	2581.05	0.65538	2581.05	1.20406	3027.68	42.086
2581.18	0.01468	2581.18	1.02589	2581.18	1.84986	3028.51	52.0966
2581.31	0.48453	2581.31	1.48469	2581.31	3.72962	3029.33	66.4215
2581.43	0.21218	2581.43	0.48552	2581.43	1.83554	3030.16	47.5702
2581.56	0.42212	2581.56	1.2698	2581.56	0.11393	3030.99	51.2891
2581.69	3.052	2581.69	3.41585	2581.69	2.79976	3031.82	38.8124
2581.82	3.81717	2581.82	1.90277	2581.82	4.43259	3032.65	39.6964
2581.94	1.76606	2581.94	0.0806	2581.94	1.99307	3033.48	56.0518
2582.07	1.21561	2582.07	4.0717	2582.07	0.56122	3034.31	40.8231
2582.2	1.75971	2582.2	6.94793	2582.2	2.07354	3035.14	35.5718
2582.33	1.90174	2582.33	3.85228	2582.33	3.15828	3035.97	39.0048
2582.45	2.47736	2582.45	2.87873	2582.45	2.44426	3036.8	58.4955
2582.58	2.0822	2582.58	4.86019	2582.58	2.24228	3037.63	61.6184
2582.71	0.86365	2582.71	3.35668	2582.71	4.92617	3038.46	43.3277
2582.83	0.94487	2582.83	0.64455	2582.83	8.80925	3039.29	34.8602
2582.96	0.74368	2582.96	0.26536	2582.96	9.38823	3040.12	50.9879
2583.09	0.44212	2583.09	0.28833	2583.09	6.09324	3040.94	64.3798
2583.22	2.10147	2583.22	0.23237	2583.22	2.92056	3041.77	53.8984
2583.34	2.31263	2583.34	0.50322	2583.34	1.95501	3042.6	49.7465
2583.47	0.31115	2583.47	0.24368	2583.47	2.41638	3043.43	55.886
2583.6	0.47878	2583.6	0.67197	2583.6	3.17883	3044.26	58.4761
2583.73	1.70918	2583.73	3.28454	2583.73	3.3446	3045.09	57.0452
2583.85	1.22319	2583.85	5.63295	2583.85	3.0672	3045.92	59.3439
2583.98	0.30534	2583.98	4.72036	2583.98	2.58354	3046.75	59.5186
2584.11	0.22158	2584.11	2.01809	2584.11	1.82376	3047.58	66.4186
2584.23	0.94757	2584.23	0.65792	2584.23	3.07071	3048.41	55.0976
2584.36	1.24866	2584.36	0.71101	2584.36	6.99603	3049.24	58.9308
2584.49	0.57373	2584.49	0.61841	2584.49	7.82253	3050.07	54.7882
2584.62	0.13496	2584.62	0.47918	2584.62	2.99564	3050.9	48.9741
2584.74	0.23781	2584.74	0.668	2584.74	0.118	3051.73	53.917
2584.87	0.94733	2584.87	0.44681	2584.87	2.32176	3052.55	46.247
2585	1.74167	2585	1.70922	2585	3.54955	3053.38	37.5662
2585.13	1.31216	2585.13	6.35339	2585.13	3.20334	3054.21	42.9309
2585.25	0.33928	2585.25	9.20119	2585.25	4.93236	3055.04	52.7396
2585.38	0.00148	2585.38	6.12376	2585.38	4.97399	3055.87	48.2868
2585.51	0.15565	2585.51	3.13703	2585.51	1.24301	3056.7	62.4689
2585.63	0.06305	2585.63	5.22984	2585.63	0.45288	3057.53	73.999
2585.76	0.56945	2585.76	7.346	2585.76	3.19791	3058.36	67.0545
2585.89	2.9065	2585.89	4.26567	2585.89	3.36838	3059.19	62.4837
2586.02	3.54857	2586.02	0.68139	2586.02	2.22561	3060.02	72.1835
2586.14	1.06481	2586.14	2.33218	2586.14	3.0544	3060.85	65.5481
2586.27	0.01807	2586.27	4.09113	2586.27	2.9158	3061.68	58.1625
2586.4	0.29506	2586.4	1.69233	2586.4	1.79733	3062.51	64.923
2586.52	0.05193	2586.52	0.30987	2586.52	2.92387	3063.33	48.7576
2586.65	0.47367	2586.65	0.7127	2586.65	4.32989	3064.16	58.8441
2586.78	0.48359	2586.78	0.74807	2586.78	3.698	3064.99	65.1997
2586.91	0.46384	2586.91	3.38952	2586.91	2.2333	3065.82	67.4982
2587.03	1.39249	2587.03	6.67339	2587.03	0.74359	3066.65	48.3641
2587.16	1.16458	2587.16	6.35948	2587.16	1.18816	3067.48	66.1315
2587.29	0.21495	2587.29	4.24797	2587.29	4.5896	3068.31	68.9572
2587.42	0.03916	2587.42	2.35853	2587.42	6.25246	3069.14	70.9968
2587.54	0.32868	2587.54	2.87141	2587.54	3.58377	3069.97	63.7552
2587.67	0.43846	2587.67	4.66307	2587.67	0.79104	3070.8	49.2321
2587.8	0.00402	2587.8	2.38586	2587.8	0.02405	3071.63	55.8673
2587.92	1.08686	2587.92	1.48868	2587.92	0.27871	3072.46	64.5194
2588.05	3.11505	2588.05	7.73261	2588.05	1.3446	3073.29	59.4152
2588.18	2.21674	2588.18	11.1364	2588.18	1.47359	3074.12	52.8052
2588.31	0.28144	2588.31	6.489	2588.31	0.32158	3074.94	79.2134
2588.43	0.60269	2588.43	1.59066	2588.43	1.25079	3075.77	78.9977
2588.56	1.82328	2588.56	1.07946	2588.56	4.09465	3076.6	68.3763
2588.69	2.40053	2588.69	3.76531	2588.69	5.43081	3077.43	48.6051
2588.82	1.63502	2588.82	4.5675	2588.82	4.86099	3078.26	56.2739
2588.94	0.30364	2588.94	1.32057	2588.94	3.26771	3079.09	86.4626
2589.07	0.32573	2589.07	0.31095	2589.07	1.45798	3079.92	90.1417
2589.2	0.99669	2589.2	2.04943	2589.2	1.17103	3080.75	72.2669
2589.32	0.92052	2589.32	1.3558	2589.32	1.6873	3081.58	75.2665
2589.45	0.82784	2589.45	0.31039	2589.45	1.19415	3082.41	61.6945
2589.58	0.99102	2589.58	0.41534	2589.58	0.55361	3083.24	68.8417
2589.71	0.58265	2589.71	0.04584	2589.71	0.85588	3084.07	73.8324
2589.83	0.484	2589.83	1.81595	2589.83	3.492	3084.9	74.0067
2589.96	1.09508	2589.96	5.26841	2589.96	9.25301	3085.73	101.475
2590.09	0.65129	2590.09	6.07497	2590.09	12.2543	3086.55	76.8709
2590.22	0.16439	2590.22	4.92475	2590.22	6.94979	3087.38	101.514
2590.34	0.88681	2590.34	3.99775	2590.34	0.61738	3088.21	73.6655
2590.47	0.73637	2590.47	2.7245	2590.47	1.02232	3089.04	69.6913
2590.6	0.34304	2590.6	1.26268	2590.6	3.37659	3089.87	80.1975
2590.72	0.90738	2590.72	0.43751	2590.72	2.66014	3090.7	72.7811
2590.85	0.58725	2590.85	0.11164	2590.85	0.96185	3091.53	77.2573
2590.98	0.05529	2590.98	0.0375	2590.98	0.16896	3092.36	68.4373
2591.11	0.57311	2591.11	0.20124	2591.11	0.04699	3093.19	52.6821
2591.23	0.74822	2591.23	1.01024	2591.23	0.32431	3094.02	62.5512
2591.36	0.31157	2591.36	2.6959	2591.36	0.37028	3094.85	68.7969
2591.49	0.13055	2591.49	3.58206	2591.49	1.10204	3095.68	54.3852
2591.62	0.16075	2591.62	2.19219	2591.62	3.56042	3096.51	60.194
2591.74	0.17188	2591.74	0.69612	2591.74	5.06097	3097.34	91.6399
2591.87	1.03453	2591.87	2.10845	2591.87	3.26587	3098.16	95.3347
2592	2.67102	2592	5.97833	2592	0.70314	3098.99	67.3109
2592.12	2.65327	2592.12	8.43067	2592.12	0.06608	3099.82	84.6072
2592.25	1.07796	2592.25	6.30584	2592.25	0.47042	3100.65	74.7012
2592.38	0.3688	2592.38	2.51651	2592.38	0.63807	3101.48	79.8183
2592.51	0.53511	2592.51	1.39927	2592.51	0.93475	3102.31	60.4107
2592.63	1.02813	2592.63	1.14016	2592.63	1.77181	3103.14	74.7185
2592.76	1.43498	2592.76	0.17534	2592.76	2.50957	3103.97	92.5746
2592.89	0.88222	2592.89	0.53486	2592.89	2.51926	3104.8	93.3279
2593.02	0.12904	2593.02	1.31582	2593.02	2.19705	3105.63	100.594
2593.14	0.03972	2593.14	1.08004	2593.14	2.17389	3106.46	83.5972
2593.27	0.09879	2593.27	0.70703	2593.27	2.57628	3107.29	64.4144
2593.4	0.0057	2593.4	0.30915	2593.4	3.40113	3108.12	84.3496
2593.52	0.31806	2593.52	0.68614	2593.52	4.28968	3108.95	102.78
2593.65	1.18039	2593.65	1.81978	2593.65	4.33363	3109.77	87.1831
2593.78	1.58347	2593.78	1.38608	2593.78	3.24055	3110.6	62.0898
2593.91	1.69406	2593.91	0.2558	2593.91	1.80446	3111.43	62.4906
2594.03	2.26733	2594.03	0.87098	2594.03	0.78347	3112.26	96.5992
2594.16	2.11306	2594.16	2.18035	2594.16	0.80155	3113.09	96.3444
2594.29	1.04501	2594.29	1.96798	2594.29	2.61673	3113.92	65.165
2594.41	0.41535	2594.41	0.36986	2594.41	5.02204	3114.75	96.8603
2594.54	0.20024	2594.54	0.49694	2594.54	5.12962	3115.58	130.732
2594.67	0.13477	2594.67	2.39117	2594.67	3.71989	3116.41	86.3184
2594.8	0.32306	2594.8	1.59581	2594.8	4.1562	3117.24	85.5
2594.92	0.65906	2594.92	0.18846	2594.92	4.44483	3118.07	83.7621
2595.05	1.21823	2595.05	2.72687	2595.05	1.4813	3118.9	86.1126
2595.18	1.5205	2595.18	4.32596	2595.18	0.38693	3119.73	102.29
2595.31	1.04451	2595.31	1.85825	2595.31	6.16449	3120.55	62.6767
2595.43	0.45684	2595.43	0.08338	2595.43	14.2046	3121.38	69.7387
2595.56	0.63206	2595.56	0.06754	2595.56	17.2563	3122.21	109.292
2595.69	1.51266	2595.69	0.09431	2595.69	12.7552	3123.04	119.629
2595.81	2.21767	2595.81	0.12367	2595.81	4.66087	3123.87	80.2532
2595.94	1.86622	2595.94	0.01581	2595.94	0.63055	3124.7	92.551
2596.07	0.79861	2596.07	0.87444	2596.07	1.27916	3125.53	100.738
2596.2	0.16196	2596.2	1.71155	2596.2	0.7699	3126.36	82.3452
2596.32	0.09205	2596.32	0.51857	2596.32	0.20556	3127.19	94.8872
2596.45	0.36933	2596.45	0.63483	2596.45	2.93635	3128.02	82.9737
2596.58	0.82694	2596.58	2.47201	2596.58	3.59938	3128.85	70.9707
2596.71	0.45819	2596.71	1.70374	2596.71	0.6065	3129.68	91.4582
2596.83	0.1013	2596.83	0.12754	2596.83	1.15689	3130.51	87.3799
2596.96	1.31575	2596.96	0.07503	2596.96	4.34695	3131.34	85.5616
2597.09	1.96184	2597.09	0.03611	2597.09	4.53766	3132.16	87.9977
2597.21	0.72698	2597.21	1.66636	2597.21	4.31953	3132.99	105.443
2597.34	0.10462	2597.34	4.07194	2597.34	4.99399	3133.82	144.037
2597.47	1.15627	2597.47	3.05905	2597.47	2.64248	3134.65	117.653
2597.6	2.15037	2597.6	0.75862	2597.6	0.1178	3135.48	94.6907
2597.72	1.41797	2597.72	0.09982	2597.72	1.80008	3136.31	82.2193
2597.85	0.17054	2597.85	0.18972	2597.85	3.8099	3137.14	107.106
2597.98	0.68577	2597.98	0.95146	2597.98	2.9603	3137.97	115.579
2598.11	1.48115	2598.11	1.07452	2598.11	1.71704	3138.8	96.3189
2598.23	0.69225	2598.23	0.18762	2598.23	1.18471	3139.63	100.574
2598.36	0.05179	2598.36	0.6908	2598.36	0.48723	3140.46	126.529
2598.49	1.11225	2598.49	1.2001	2598.49	0.15168	3141.29	98.4088
2598.61	2.38669	2598.61	0.57569	2598.61	0.56697	3142.12	98.7746
2598.74	1.63732	2598.74	1.04641	2598.74	1.2001	3142.95	128.034
2598.87	0.50768	2598.87	1.19456	2598.87	1.78691	3143.77	78.52
2599	1.31619	2599	0.22052	2599	1.78774	3144.6	58.1132
2599.12	1.40029	2599.12	1.00228	2599.12	0.68614	3145.43	85.196
2599.25	0.14058	2599.25	2.53464	2599.25	0.06104	3146.26	106.585
2599.38	0.47428	2599.38	2.42668	2599.38	1.66248	3147.09	115.572
2599.51	1.19644	2599.51	1.40069	2599.51	3.51603	3147.92	101.364
2599.63	0.87661	2599.63	0.37282	2599.63	3.38521	3148.75	113.692
2599.76	0.79764	2599.76	0.16488	2599.76	2.95239	3149.58	106.461
2599.89	0.98541	2599.89	0.963	2599.89	2.70341	3150.41	98.2772
2600.01	1.02759	2600.01	1.6347	2600.01	1.12318	3151.24	116.894
2600.14	0.44268	2600.14	1.55475	2600.14	1.05453	3152.07	131.858
2600.27	0.11169	2600.27	0.67997	2600.27	3.72676	3152.9	132.691
2600.4	1.80284	2600.4	0.07605	2600.4	3.47101	3153.73	109.862
2600.52	2.74692	2600.52	0.7703	2600.52	0.31602	3154.56	105.614
2600.65	1.03001	2600.65	1.4284	2600.65	1.64943	3155.38	104.534
2600.78	0.45345	2600.78	1.36004	2600.78	5.58183	3156.21	89.3198
2600.91	1.85512	2600.91	1.80461	2600.91	4.57119	3157.04	99.9135
2601.03	2.26939	2601.03	2.77287	2601.03	0.94069	3157.87	132.918
2601.16	1.2571	2601.16	3.27574	2601.16	0.46132	3158.7	129.434
2601.29	0.24317	2601.29	3.40025	2601.29	0.93345	3159.53	113.288
2601.41	0.41176	2601.41	3.5373	2601.41	0.25368	3160.36	107.386
2601.54	1.30371	2601.54	3.14129	2601.54	1.3983	3161.19	93.1286
2601.67	1.49026	2601.67	2.45636	2601.67	3.61205	3162.02	120.475
2601.8	1.08878	2601.8	2.1615	2601.8	2.45854	3162.85	150.425
2601.92	0.57109	2601.92	1.72141	2601.92	0.18311	3163.68	98.8878
2602.05	0.15168	2602.05	2.64593	2602.05	1.7551	3164.51	94.826
2602.18	0.08971	2602.18	5.12941	2602.18	3.44589	3165.34	98.8058
2602.3	0.14613	2602.3	4.51978	2602.3	1.31553	3166.16	96.7517
2602.43	0.66711	2602.43	1.57684	2602.43	0.34951	3166.99	87.1789
2602.56	0.88953	2602.56	0.52631	2602.56	1.75654	3167.82	131.553
2602.69	0.12111	2602.69	0.14561	2602.69	1.42069	3168.65	175.456
2602.81	0.94662	2602.81	1.47567	2602.81	3.91653	3169.48	147.366
2602.94	2.90398	2602.94	4.26917	2602.94	12.066	3170.31	114.381
2603.07	2.57234	2603.07	2.89747	2603.07	15.0037	3171.14	105.455
2603.2	1.08397	2603.2	0.16226	2603.2	7.36446	3171.97	131.294
2603.32	0.25849	2603.32	0.37314	2603.32	0.5313	3172.8	116.456
2603.45	0.01222	2603.45	0.16137	2603.45	1.27434	3173.63	102.562
2603.58	0.39725	2603.58	0.56241	2603.58	4.66842	3174.46	130.701
2603.7	0.8482	2603.7	2.15423	2603.7	5.41359	3175.29	97.2597
2603.83	1.99175	2603.83	1.57972	2603.83	2.4643	3176.12	108.73
2603.96	2.63034	2603.96	3.738	2603.96	0.55484	3176.95	188.174
2604.09	0.81387	2604.09	12.0825	2604.09	2.64996	3177.77	127.622
2604.21	0.2068	2604.21	17.9618	2604.21	3.46488	3178.6	131.425
2604.34	1.23718	2604.34	13.3622	2604.34	1.09845	3179.43	112.124
2604.47	0.62173	2604.47	3.33065	2604.47	0.29754	3180.26	93.2084
2604.6	0.97984	2604.6	0.53266	2604.6	0.5497	3181.09	112.821
2604.72	2.03828	2604.72	5.14721	2604.72	0.28689	3181.92	121.826
2604.85	0.66897	2604.85	5.58964	2604.85	1.86115	3182.75	106.251
2604.98	0.35444	2604.98	1.65559	2604.98	3.0099	3183.58	93.08
2605.1	1.86226	2605.1	1.69867	2605.1	1.29709	3184.41	137.47
2605.23	1.46491	2605.23	3.94409	2605.23	0.07245	3185.24	127.942
2605.36	0.29812	2605.36	2.72501	2605.36	0.12552	3186.07	121.591
2605.49	0.31998	2605.49	0.16981	2605.49	1.13034	3186.9	168.302
2605.61	0.29718	2605.61	1.59476	2605.61	3.63635	3187.73	183.791
2605.74	0.00114	2605.74	4.54158	2605.74	2.98067	3188.56	122.842
2605.87	0.31331	2605.87	2.60187	2605.87	0.23591	3189.38	125.484
2606	0.53728	2606	0.19334	2606	4.13422	3190.21	118.018
2606.12	0.12843	2606.12	3.68934	2606.12	9.37493	3191.04	142.994
2606.25	0.04629	2606.25	6.35153	2606.25	5.95922	3191.87	182.654
2606.38	0.32511	2606.38	3.33339	2606.38	1.06099	3192.7	130.632
2606.5	0.60177	2606.5	0.42578	2606.5	0.84061	3193.53	156.006
2606.63	0.7844	2606.63	0.0022	2606.63	0.88701	3194.36	161.317
2606.76	0.34046	2606.76	0.06277	2606.76	4.10154	3195.19	189.656
2606.89	0.16722	2606.89	0.3599	2606.89	9.9313	3196.02	180.532
2607.01	0.56737	2607.01	0.59403	2607.01	7.80761	3196.85	178.712
2607.14	0.39906	2607.14	1.52147	2607.14	2.52733	3197.68	195.093
2607.27	0.4135	2607.27	3.27792	2607.27	7.12385	3198.51	170.317
2607.4	0.71805	2607.4	2.98332	2607.4	13.7164	3199.34	121.838
2607.52	0.35195	2607.52	0.98248	2607.52	10.6528	3200.17	132.871
2607.65	0.07901	2607.65	0.24067	2607.65	3.71183	3200.99	161.59
2607.78	0.04676	2607.78	0.24797	2607.78	0.63584	3201.82	146.43
2607.9	0.13993	2607.9	0.52628	2607.9	0.15621	3202.65	139.325
2608.03	1.31447	2608.03	1.51744	2608.03	0.96746	3203.48	195.552
2608.16	2.91175	2608.16	1.73758	2608.16	2.09966	3204.31	166.306
2608.29	2.79337	2608.29	1.38938	2608.29	1.71539	3205.14	175.525
2608.41	1.07771	2608.41	1.51268	2608.41	0.59416	3205.97	158.786
2608.54	0.53304	2608.54	1.03776	2608.54	0.40858	3206.8	133.879
2608.67	1.18444	2608.67	0.25424	2608.67	0.95834	3207.63	202.459
2608.8	0.7557	2608.8	0.10657	2608.8	1.54202	3208.46	200.019
2608.92	0.29745	2608.92	0.12861	2608.92	1.77519	3209.29	169.62
2609.05	0.88962	2609.05	0.38542	2609.05	1.22844	3210.12	137.522
2609.18	1.0971	2609.18	0.72142	2609.18	0.63304	3210.95	122.891
2609.3	0.64716	2609.3	0.80594	2609.3	2.2244	3211.77	124.945
2609.43	0.18362	2609.43	1.343	2609.43	5.71452	3212.6	141.334
2609.56	0.04174	2609.56	3.3689	2609.56	7.43735	3213.43	170.305
2609.69	0.02643	2609.69	6.95779	2609.69	7.13358	3214.26	164.874
2609.81	0.04469	2609.81	8.90267	2609.81	7.83707	3215.09	168.129
2609.94	0.27244	2609.94	7.29198	2609.94	7.61518	3215.92	163.703
2610.07	0.04744	2610.07	5.47667	2610.07	3.84412	3216.75	165.27
2610.2	0.58619	2610.2	3.72929	2610.2	0.7706	3217.58	181.341
2610.32	2.2978	2610.32	0.89907	2610.32	0.76575	3218.41	126.969
2610.45	1.91722	2610.45	0.64402	2610.45	0.47428	3219.24	127.525
2610.58	0.55741	2610.58	1.84697	2610.58	0.13794	3220.07	152.7
2610.7	0.90127	2610.7	0.72993	2610.7	1.52581	3220.9	161.649
2610.83	0.76097	2610.83	0.48447	2610.83	1.56846	3221.73	161.989
2610.96	0.27011	2610.96	2.165	2610.96	0.30284	3222.56	154.218
2611.09	0.77755	2611.09	2.46912	2611.09	3.31089	3223.38	162.57
2611.21	0.83888	2611.21	2.07651	2611.21	9.3468	3224.21	143.523
2611.34	0.58693	2611.34	2.26127	2611.34	10.6746	3225.04	154.816
2611.47	0.46527	2611.47	2.12788	2611.47	6.8827	3225.87	176.902
2611.59	0.1447	2611.59	1.42498	2611.59	4.47052	3226.7	158.431
2611.72	0.04623	2611.72	0.5395	2611.72	3.80472	3227.53	178.647
2611.85	0.4169	2611.85	0.0694	2611.85	1.71145	3228.36	214.995
2611.98	1.37338	2611.98	0.04908	2611.98	0.3093	3229.19	185.059
2612.1	1.54529	2612.1	0.81517	2612.1	1.94086	3230.02	155.823
2612.23	0.37253	2612.23	2.9151	2612.23	4.4491	3230.85	132.942
2612.36	0.06337	2612.36	4.97511	2612.36	5.61838	3231.68	148.813
2612.49	0.31917	2612.49	6.36361	2612.49	4.56696	3232.51	191.566
2612.61	0.1476	2612.61	6.98311	2612.61	1.78312	3233.34	165.642
2612.74	0.63335	2612.74	5.36813	2612.74	0.42449	3234.17	135.912
2612.87	1.04414	2612.87	3.27753	2612.87	1.69111	3234.99	164.581
2612.99	1.39818	2612.99	2.85468	2612.99	2.70675	3235.82	180.673
2613.12	2.35989	2613.12	2.22237	2613.12	2.05392	3236.65	204.45
2613.25	2.28375	2613.25	2.05536	2613.25	1.19449	3237.48	208.855
2613.38	2.33285	2613.38	4.56165	2613.38	1.15034	3238.31	141.345
2613.5	3.33424	2613.5	7.32899	2613.5	1.62342	3239.14	198.483
2613.63	2.08747	2613.63	7.40961	2613.63	3.05414	3239.97	255.676
2613.76	0.10128	2613.76	4.97623	2613.76	8.40153	3240.8	195.238
2613.89	0.61075	2613.89	2.06579	2613.89	16.7608	3241.63	197.21
2614.01	1.76677	2614.01	0.53939	2614.01	18.4729	3242.46	267.105
2614.14	2.27057	2614.14	0.1967	2614.14	9.42865	3243.29	185.151
2614.27	1.47956	2614.27	0.31346	2614.27	1.23581	3244.12	174.219
2614.39	0.26359	2614.39	0.4728	2614.39	0.15025	3244.95	207.118
2614.52	1.67744	2614.52	0.18391	2614.52	0.45206	3245.78	158.907
2614.65	2.46627	2614.65	0.17202	2614.65	0.1064	3246.6	153.11
2614.78	0.55827	2614.78	0.65769	2614.78	0.23434	3247.43	199.165
2614.9	0.58175	2614.9	0.70102	2614.9	2.53888	3248.26	167.033
2615.03	1.09407	2615.03	0.49161	2615.03	9.64945	3249.09	161.904
2615.16	0.10623	2615.16	0.31162	2615.16	13.9767	3249.92	175.812
2615.29	0.24427	2615.29	0.42179	2615.29	6.92579	3250.75	143.197
2615.41	0.2254	2615.41	1.42253	2615.41	1.43322	3251.58	158.311
2615.54	0.45671	2615.54	1.96566	2615.54	6.96805	3252.41	165.557
2615.67	1.57838	2615.67	0.97441	2615.67	9.431	3253.24	240.431
2615.79	0.73351	2615.79	0.08024	2615.79	3.59399	3254.07	242.783
2615.92	0.44018	2615.92	0.13045	2615.92	0.93512	3254.9	180.27
2616.05	1.68402	2616.05	0.26303	2616.05	1.24609	3255.73	194.234
2616.18	1.13943	2616.18	0.35748	2616.18	0.11067	3256.56	175.466
2616.3	0.42146	2616.3	0.68473	2616.3	1.39133	3257.38	230.493
2616.43	0.94912	2616.43	0.88188	2616.43	2.88839	3258.21	297.532
2616.56	1.95195	2616.56	0.68856	2616.56	1.0598	3259.04	254.493
2616.69	2.31626	2616.69	0.35545	2616.69	1.13977	3259.87	242.191
2616.81	0.76499	2616.81	0.12701	2616.81	3.13793	3260.7	181
2616.94	0.21229	2616.94	0.28951	2616.94	1.98622	3261.53	177.448
2617.07	0.89974	2617.07	1.00463	2617.07	0.15645	3262.36	173.416
2617.19	0.17803	2617.19	1.5076	2617.19	0.22434	3263.19	196.523
2617.32	0.37349	2617.32	1.03162	2617.32	0.23623	3264.02	199.258
2617.45	1.35435	2617.45	0.23948	2617.45	0.63562	3264.85	207.965
2617.58	1.85751	2617.58	0.00169	2617.58	1.06491	3265.68	132.306
2617.7	3.44588	2617.7	0.06034	2617.7	0.30215	3266.51	188.223
2617.83	3.13607	2617.83	0.40583	2617.83	1.5409	3267.34	280.012
2617.96	0.56325	2617.96	1.13869	2617.96	4.55088	3268.17	227.969
2618.09	0.42577	2618.09	1.16824	2618.09	3.64306	3268.99	251.674
2618.21	1.41225	2618.21	1.51579	2618.21	0.31422	3269.82	193.91
2618.34	0.89203	2618.34	4.27618	2618.34	1.17757	3270.65	201.3
2618.47	0.32441	2618.47	6.08899	2618.47	4.07882	3271.48	217.276
2618.59	0.301	2618.59	4.11285	2618.59	2.9149	3272.31	195.542
2618.72	0.28012	2618.72	2.40865	2618.72	0.30659	3273.14	233.335
2618.85	0.24029	2618.85	2.84942	2618.85	2.78701	3273.97	273.978
2618.98	0.42999	2618.98	2.95687	2618.98	7.66934	3274.8	159.204
2619.1	0.87342	2619.1	2.18396	2619.1	7.23069	3275.63	215.536
2619.23	1.03347	2619.23	1.5409	2619.23	2.68269	3276.46	211.016
2619.36	1.00322	2619.36	2.03861	2619.36	1.48151	3277.29	189.414
2619.48	1.43772	2619.48	2.16855	2619.48	3.02476	3278.12	191.755
2619.61	1.59205	2619.61	0.71752	2619.61	2.3397	3278.95	235.071
2619.74	0.62244	2619.74	0.89968	2619.74	0.43563	3279.78	179.188
2619.87	0.000667647	2619.87	1.36522	2619.87	0.30581	3280.6	143.665
2619.99	0.31864	2619.99	0.33715	2619.99	1.33586	3281.43	206.416
2620.12	0.19864	2620.12	3.66903	2620.12	2.11802	3282.26	244.588
2620.25	0.00902	2620.25	7.42322	2620.25	1.87433	3283.09	185.55
2620.38	0.21694	2620.38	3.5392	2620.38	0.70296	3283.92	187.539
2620.5	0.28232	2620.5	0.07003	2620.5	0.18451	3284.75	176.25
2620.63	0.62529	2620.63	1.0287	2620.63	0.68775	3285.58	214.344
2620.76	1.25512	2620.76	0.4463	2620.76	0.99208	3286.41	290.519
2620.88	1.88298	2620.88	0.828	2620.88	0.8206	3287.24	305.789
2621.01	1.94487	2621.01	1.94436	2621.01	0.35779	3288.07	199.454
2621.14	0.90939	2621.14	0.44664	2621.14	0.56218	3288.9	210.381
2621.27	0.11659	2621.27	1.93873	2621.27	3.07973	3289.73	220.719
2621.39	0.0017	2621.39	4.19213	2621.39	5.69808	3290.56	232.649
2621.52	0.1821	2621.52	1.04452	2621.52	4.40366	3291.39	271.443
2621.65	0.95766	2621.65	1.09271	2621.65	1.37125	3292.21	203.817
2621.78	1.16794	2621.78	6.79114	2621.78	0.94014	3293.04	218.339
2621.9	0.52174	2621.9	7.12373	2621.9	1.30522	3293.87	221.897
2622.03	0.0804	2622.03	2.41843	2622.03	0.28634	3294.7	238.349
2622.16	0.04451	2622.16	0.42294	2622.16	0.84726	3295.53	229.732
2622.28	0.25007	2622.28	0.22087	2622.28	4.29697	3296.36	199.054
2622.41	0.68984	2622.41	0.02937	2622.41	6.8148	3297.19	247.583
2622.54	2.60061	2622.54	0.37018	2622.54	5.71878	3298.02	247.841
2622.67	3.84862	2622.67	0.45239	2622.67	2.91301	3298.85	177.796
2622.79	1.3307	2622.79	1.64612	2622.79	1.02153	3299.68	211.338
2622.92	0.25201	2622.92	3.7076	2622.92	0.711	3300.51	220.033
2623.05	2.02417	2623.05	2.85728	2623.05	1.49187	3301.34	136.868
2623.18	1.24033	2623.18	0.73873	2623.18	1.71685	3302.17	163.178
2623.3	0.02991	2623.3	1.15119	2623.3	0.59888	3302.99	162.379
2623.43	0.25282	2623.43	1.75501	2623.43	0.40363	3303.82	187.221
2623.56	0.07536	2623.56	1.5579	2623.56	1.4976	3304.65	226.748
2623.68	0.63755	2623.68	3.57234	2623.68	1.00012	3305.48	221.782
2623.81	0.72149	2623.81	5.91022	2623.81	0.41585	3306.31	217.354
2623.94	0.43774	2623.94	5.13957	2623.94	2.71002	3307.14	240.316
2624.07	1.16557	2624.07	3.60872	2624.07	4.17265	3307.97	345.78
2624.19	0.837	2624.19	2.81261	2624.19	2.61304	3308.8	281.842
2624.32	0.99052	2624.32	1.16503	2624.32	2.09725	3309.63	242.099
2624.45	1.70097	2624.45	0.46525	2624.45	2.30402	3310.46	271.428
2624.58	0.50504	2624.58	1.38485	2624.58	0.74136	3311.29	272.545
2624.7	0.34669	2624.7	0.93443	2624.7	0.50063	3312.12	185.825
2624.83	0.8945	2624.83	0.41339	2624.83	2.1237	3312.95	188.061
2624.96	0.17056	2624.96	1.8944	2624.96	2.271	3313.78	187.62
2625.08	0.88127	2625.08	2.19289	2625.08	1.3983	3314.6	200.499
2625.21	1.64702	2625.21	0.47469	2625.21	0.56552	3315.43	223.857
2625.34	0.60695	2625.34	0.49468	2625.34	0.38114	3316.26	223.76
2625.47	0.19837	2625.47	2.63914	2625.47	2.01842	3317.09	278.98
2625.59	0.55885	2625.59	3.2045	2625.59	1.91923	3317.92	233.559
2625.72	0.66323	2625.72	1.40418	2625.72	0.75296	3318.75	150.401
2625.85	0.40393	2625.85	0.21617	2625.85	6.1982	3319.58	192.75
2625.98	0.04947	2625.98	0.28945	2625.98	11.406	3320.41	222.589
2626.1	0.61862	2626.1	0.71602	2626.1	5.2835	3321.24	252.673
2626.23	1.17174	2626.23	1.61713	2626.23	1.08456	3322.07	240.012
2626.36	0.48718	2626.36	1.69792	2626.36	6.65438	3322.9	185.189
2626.48	0.12685	2626.48	0.76318	2626.48	5.5459	3323.73	230.024
2626.61	0.57754	2626.61	0.18019	2626.61	0.16423	3324.56	227.286
2626.74	0.47494	2626.74	0.44682	2626.74	6.68316	3325.39	224.743
2626.87	0.43426	2626.87	2.84784	2626.87	11.6624	3326.21	249.281
2626.99	0.84762	2626.99	4.48749	2626.99	3.72229	3327.04	170.558
2627.12	0.46536	2627.12	2.6018	2627.12	3.21526	3327.87	195.903
2627.25	0.15204	2627.25	4.38266	2627.25	13.3538	3328.7	242.01
2627.37	0.59352	2627.37	9.12153	2627.37	13.6163	3329.53	298.295
2627.5	0.68186	2627.5	6.02052	2627.5	4.3315	3330.36	330.332
2627.63	0.75153	2627.63	1.08787	2627.63	0.34855	3331.19	311.092
2627.76	0.99569	2627.76	4.74168	2627.76	0.3063	3332.02	275.122
2627.88	1.3683	2627.88	8.51032	2627.88	0.08239	3332.85	209.71
2628.01	1.77352	2628.01	5.14863	2628.01	0.61103	3333.68	226.406
2628.14	1.08757	2628.14	1.13762	2628.14	0.76204	3334.51	221.89
2628.27	0.57498	2628.27	0.88477	2628.27	1.42194	3335.34	244.343
2628.39	0.98571	2628.39	1.49082	2628.39	2.93828	3336.17	256.533
2628.52	1.33683	2628.52	0.8853	2628.52	2.73941	3337	202.091
2628.65	2.30166	2628.65	0.51276	2628.65	3.32032	3337.82	279.189
2628.77	1.96912	2628.77	1.85971	2628.77	5.82514	3338.65	305.914
2628.9	0.22734	2628.9	4.93269	2628.9	4.58911	3339.48	240.813
2629.03	0.94846	2629.03	7.52085	2629.03	0.96597	3340.31	273.332
2629.16	2.01843	2629.16	5.64158	2629.16	1.39407	3341.14	273.865
2629.28	1.10702	2629.28	1.11123	2629.28	2.8549	3341.97	228.784
2629.41	0.4942	2629.41	0.66321	2629.41	1.65095	3342.8	194.764
2629.54	0.55833	2629.54	3.18683	2629.54	1.37687	3343.63	277.944
2629.67	1.00834	2629.67	2.73724	2629.67	2.55251	3344.46	318.896
2629.79	0.76915	2629.79	0.67283	2629.79	1.99208	3345.29	264.923
2629.92	0.09291	2629.92	1.62186	2629.92	0.5607	3346.12	252.199
2630.05	1.05465	2630.05	4.5303	2630.05	0.21871	3346.95	244.421
2630.17	1.19806	2630.17	5.4551	2630.17	0.30532	3347.78	237.485
2630.3	0.20275	2630.3	3.57657	2630.3	0.22266	3348.6	177.108
2630.43	0.71801	2630.43	1.24989	2630.43	0.20142	3349.43	222.59
2630.56	1.15514	2630.56	0.55218	2630.56	0.12493	3350.26	240.885
2630.68	1.60058	2630.68	1.23607	2630.68	0.47485	3351.09	238.515
2630.81	2.09209	2630.81	1.38662	2630.81	3.10347	3351.92	287.385
2630.94	0.88975	2630.94	0.31846	2630.94	7.71358	3352.75	363.341
2631.07	0.32568	2631.07	0.96335	2631.07	9.82724	3353.58	325.574
2631.19	0.65359	2631.19	5.34028	2631.19	7.26948	3354.41	297.05
2631.32	0.31745	2631.32	8.20847	2631.32	3.60482	3355.24	370.473
2631.45	0.44817	2631.45	5.23051	2631.45	1.09258	3356.07	363.048
2631.57	0.48509	2631.57	2.29871	2631.57	0.30461	3356.9	188.669
2631.7	0.55339	2631.7	2.44399	2631.7	3.10939	3357.73	138.421
2631.83	1.10149	2631.83	0.9553	2631.83	6.41081	3358.56	181.797
2631.96	0.56468	2631.96	0.84742	2631.96	4.80229	3359.39	258.33
2632.08	0.03583	2632.08	5.08252	2632.08	1.26621	3360.21	382.391
2632.21	0.39458	2632.21	5.08018	2632.21	0.57656	3361.04	300.805
2632.34	0.68358	2632.34	0.58418	2632.34	0.41905	3361.87	293.44
2632.47	1.3328	2632.47	1.49643	2632.47	0.42031	3362.7	274.502
2632.59	1.44251	2632.59	4.36605	2632.59	5.11085	3363.53	353.47
2632.72	0.3879	2632.72	2.20408	2632.72	13.6946	3364.36	307.812
2632.85	0.11025	2632.85	0.91912	2632.85	17.3539	3365.19	273.872
2632.97	0.55407	2632.97	2.15579	2632.97	9.82935	3366.02	388.628
2633.1	0.28394	2633.1	1.24734	2633.1	1.02358	3366.85	252.4
2633.23	0.17354	2633.23	2.9828	2633.23	3.69196	3367.68	304.845
2633.36	0.79693	2633.36	6.83123	2633.36	9.21946	3368.51	432.517
2633.48	0.9468	2633.48	3.8941	2633.48	4.83429	3369.34	315.517
2633.61	0.74401	2633.61	0.70842	2633.61	0.01609	3370.17	317.816
2633.74	0.66969	2633.74	3.93655	2633.74	4.44762	3371	299.185
2633.87	0.29094	2633.87	4.10787	2633.87	7.49287	3371.82	284.999
2633.99	0.20091	2633.99	0.74394	2633.99	4.26434	3372.65	269.492
2634.12	0.2667	2634.12	1.0618	2634.12	3.07875	3373.48	320.604
2634.25	0.18567	2634.25	2.04373	2634.25	3.06633	3374.31	431.603
2634.37	0.65361	2634.37	1.33016	2634.37	0.69771	3375.14	414.775
2634.5	0.50453	2634.5	1.40291	2634.5	1.7484	3375.97	289.347
2634.63	0.08476	2634.63	2.9712	2634.63	5.80526	3376.8	263.751
2634.76	0.95938	2634.76	4.44089	2634.76	5.60859	3377.63	278.747
2634.88	1.11981	2634.88	3.18736	2634.88	2.35967	3378.46	287.683
2635.01	0.3725	2635.01	0.7498	2635.01	0.88832	3379.29	249.018
2635.14	0.51123	2635.14	0.02447	2635.14	0.84316	3380.12	260.941
2635.26	0.51842	2635.26	0.84396	2635.26	1.9808	3380.95	308.86
2635.39	0.17948	2635.39	2.51214	2635.39	3.77229	3381.78	270.889
2635.52	0.21765	2635.52	2.53543	2635.52	3.51222	3382.61	267.602
2635.65	0.4897	2635.65	1.14951	2635.65	2.6459	3383.43	303.826
2635.77	1.03794	2635.77	1.03471	2635.77	4.41146	3384.26	247.797
2635.9	1.14663	2635.9	1.83381	2635.9	5.56296	3385.09	255.078
2636.03	0.54635	2636.03	4.25571	2636.03	2.61946	3385.92	347.123
2636.16	0.14354	2636.16	4.18851	2636.16	0.11206	3386.75	405.004
2636.28	0.33968	2636.28	0.33062	2636.28	1.27205	3387.58	271.924
2636.41	0.52493	2636.41	2.62704	2636.41	1.45692	3388.41	254.388
2636.54	0.1405	2636.54	5.18866	2636.54	0.21476	3389.24	245.222
2636.66	0.06896	2636.66	1.62775	2636.66	4.47921	3390.07	260.106
2636.79	0.28524	2636.79	4.63152	2636.79	12.2507	3390.9	356.031
2636.92	0.22416	2636.92	6.82207	2636.92	12.0451	3391.73	349.764
2637.05	0.92918	2637.05	0.82733	2637.05	3.52072	3392.56	266.144
2637.17	1.24587	2637.17	1.91382	2637.17	0.26446	3393.39	288.644
2637.3	0.26309	2637.3	3.30789	2637.3	5.42867	3394.21	338.961
2637.43	0.15036	2637.43	0.65385	2637.43	9.0755	3395.04	387.748
2637.56	0.59183	2637.56	5.70745	2637.56	6.25824	3395.87	337.326
2637.68	0.68347	2637.68	5.3992	2637.68	1.96052	3396.7	194.243
2637.81	1.00639	2637.81	2.88557	2637.81	0.54904	3397.53	233.322
2637.94	0.77491	2637.94	14.5525	2637.94	0.98478	3398.36	349.226
2638.06	0.48455	2638.06	15.6457	2638.06	1.31014	3399.19	267.561
2638.19	0.88439	2638.19	2.1108	2638.19	1.34195	3400.02	198.603
2638.32	0.76066	2638.32	3.75081	2638.32	1.42535	3400.85	262.288
2638.45	0.22664	2638.45	8.32771	2638.45	1.36338	3401.68	348.182
2638.57	0.1042	2638.57	1.67356	2638.57	1.34948	3402.51	286.829
2638.7	0.02812	2638.7	2.43925	2638.7	1.87339	3403.34	278.796
2638.83	0.24096	2638.83	9.73874	2638.83	2.20441	3404.17	345.208
2638.96	1.88474	2638.96	9.82987	2638.96	1.72188	3405	255.101
2639.08	3.51054	2639.08	5.74513	2639.08	1.35896	3405.82	224.34
2639.21	2.36798	2639.21	2.98157	2639.21	1.08342	3406.65	278.147
2639.34	0.51953	2639.34	2.87845	2639.34	0.69565	3407.48	346.956
2639.46	0.41892	2639.46	3.84685	2639.46	2.98198	3408.31	324.509
2639.59	0.36442	2639.59	1.94097	2639.59	7.87639	3409.14	264.197
2639.72	0.08824	2639.72	0.62136	2639.72	8.94368	3409.97	278.236
2639.85	0.07641	2639.85	3.94412	2639.85	4.51894	3410.8	283.244
2639.97	0.03613	2639.97	5.21823	2639.97	1.87421	3411.63	328.823
2640.1	0.72223	2640.1	1.46947	2640.1	2.85105	3412.46	407.914
2640.23	1.65594	2640.23	1.31232	2640.23	2.36168	3413.29	337.146
2640.36	2.51767	2640.36	5.58044	2640.36	0.44029	3414.12	247.646
2640.48	2.94091	2640.48	5.4915	2640.48	0.12504	3414.95	278.565
2640.61	1.49481	2640.61	1.54988	2640.61	0.588	3415.78	358.996
2640.74	0.11431	2640.74	0.10654	2640.74	1.11537	3416.61	287.359
2640.86	0.38653	2640.86	0.82268	2640.86	1.82276	3417.43	247.619
2640.99	0.44026	2640.99	2.22794	2640.99	1.67795	3418.26	257.172
2641.12	0.06063	2641.12	4.4118	2641.12	2.5441	3419.09	275.837
2641.25	0.14413	2641.25	5.22471	2641.25	5.90423	3419.92	332.395
2641.37	0.77102	2641.37	4.23789	2641.37	6.62475	3420.75	347.733
2641.5	1.30435	2641.5	3.47689	2641.5	2.32435	3421.58	306.153
2641.63	0.94502	2641.63	2.59471	2641.63	0.40802	3422.41	237.531
2641.76	0.44405	2641.76	1.10214	2641.76	3.6795	3423.24	262.589
2641.88	0.40882	2641.88	0.34828	2641.88	4.70908	3424.07	341.96
2642.01	0.78859	2642.01	0.27723	2642.01	1.24782	3424.9	336.132
2642.14	0.98171	2642.14	0.54765	2642.14	1.13708	3425.73	393.866
2642.26	0.19455	2642.26	1.54952	2642.26	6.97179	3426.56	308.184
2642.39	0.30434	2642.39	2.76717	2642.39	11.7907	3427.39	260.479
2642.52	1.32388	2642.52	3.91101	2642.52	11.1636	3428.22	296.226
2642.65	0.66152	2642.65	3.95413	2642.65	8.68539	3429.04	335.429
2642.77	0.02772	2642.77	2.13223	2642.77	9.863	3429.87	357.399
2642.9	0.68415	2642.9	0.50242	2642.9	17.0029	3430.7	305.348
2643.03	0.62387	2643.03	0.2329	2643.03	25.1125	3431.53	274.776
2643.15	0.39473	2643.15	2.75504	2643.15	21.6305	3432.36	288.636
2643.28	0.74766	2643.28	7.94942	2643.28	5.91866	3433.19	404.605
2643.41	0.58122	2643.41	8.40636	2643.41	1.09525	3434.02	288.661
2643.54	0.18234	2643.54	3.1788	2643.54	14.9371	3434.85	258.878
2643.66	0.19589	2643.66	0.50785	2643.66	25.4855	3435.68	312.705
2643.79	0.09946	2643.79	0.20551	2643.79	16.6588	3436.51	338.572
2643.92	0.5014	2643.92	0.45736	2643.92	3.09448	3437.34	313.456
2644.05	1.2094	2644.05	2.05287	2644.05	0.91205	3438.17	366.833
2644.17	0.18989	2644.17	0.97451	2644.17	3.99724	3439	434.13
2644.3	1.39026	2644.3	0.35484	2644.3	4.1	3439.82	391.379
2644.43	6.36827	2644.43	3.92912	2644.43	2.11153	3440.65	453.414
2644.55	5.75083	2644.55	3.92064	2644.55	1.33635	3441.48	317.399
2644.68	1.77592	2644.68	0.68406	2644.68	1.56743	3442.31	275.293
2644.81	3.57288	2644.81	0.85459	2644.81	1.05928	3443.14	241.621
2644.94	3.58355	2644.94	2.51192	2644.94	1.57343	3443.97	259.428
2645.06	0.2942	2645.06	5.95246	2645.06	4.53604	3444.8	252.067
2645.19	1.67719	2645.19	10.1799	2645.19	5.31074	3445.63	276.657
2645.32	2.76565	2645.32	8.5616	2645.32	2.24116	3446.46	209.429
2645.45	1.32721	2645.45	3.57572	2645.45	1.27181	3447.29	294.529
2645.57	1.19392	2645.57	1.17229	2645.57	3.07748	3448.12	340.315
2645.7	0.83068	2645.7	0.40002	2645.7	2.90201	3448.95	283.691
2645.83	1.83116	2645.83	0.06425	2645.83	1.42111	3449.78	364.194
2645.95	3.52661	2645.95	0.4141	2645.95	2.41127	3450.61	345.401
2646.08	2.50647	2646.08	1.73306	2646.08	7.31268	3451.43	260.902
2646.21	1.60919	2646.21	2.62081	2646.21	12.3084	3452.26	289.725
2646.34	1.04043	2646.34	1.16719	2646.34	8.48582	3453.09	226.014
2646.46	0.09977	2646.46	0.09888	2646.46	0.53667	3453.92	280.951
2646.59	0.87693	2646.59	0.29423	2646.59	6.94042	3454.75	361.159
2646.72	1.64384	2646.72	0.17456	2646.72	21.666	3455.58	297.18
2646.85	1.70203	2646.85	2.71603	2646.85	20.1604	3456.41	270.395
2646.97	1.61455	2646.97	5.52426	2646.97	4.96695	3457.24	251.136
2647.1	0.80699	2647.1	2.98277	2647.1	0.77344	3458.07	229.372
2647.23	0.69665	2647.23	0.46309	2647.23	4.53375	3458.9	245.314
2647.35	0.8282	2647.35	1.7548	2647.35	2.95565	3459.73	296.269
2647.48	0.29822	2647.48	1.81883	2647.48	0.17672	3460.56	308.045
2647.61	0.09768	2647.61	0.4208	2647.61	0.60337	3461.39	265.328
2647.74	0.38023	2647.74	0.26019	2647.74	0.32737	3462.22	239.598
2647.86	1.71661	2647.86	0.71154	2647.86	0.37977	3463.04	261.484
2647.99	2.42021	2647.99	0.83742	2647.99	2.91812	3463.87	343.829
2648.12	0.94597	2648.12	0.25396	2648.12	4.23246	3464.7	254.604
2648.25	0.21162	2648.25	0.3742	2648.25	2.55754	3465.53	221.765
2648.37	0.50148	2648.37	1.06843	2648.37	2.04204	3466.36	232.437
2648.5	0.3722	2648.5	0.15499	2648.5	5.53049	3467.19	269.557
2648.63	0.16671	2648.63	1.22977	2648.63	9.61394	3468.02	321.385
2648.75	0.12347	2648.75	5.03852	2648.75	9.17177	3468.85	266.242
2648.88	2.14637	2648.88	4.22032	2648.88	4.67694	3469.68	228.365
2649.01	3.97334	2649.01	0.73831	2649.01	0.99655	3470.51	276.428
2649.14	1.58961	2649.14	1.45042	2649.14	0.37367	3471.34	289.296
2649.26	0.07068	2649.26	2.14408	2649.26	1.40812	3472.17	276.756
2649.39	1.78989	2649.39	0.53816	2649.39	1.86705	3473	259.86
2649.52	1.71193	2649.52	1.07898	2649.52	1.12372	3473.83	202.492
2649.65	0.36248	2649.65	2.31986	2649.65	0.47008	3474.65	208.123
2649.77	0.09191	2649.77	1.65171	2649.77	0.24464	3475.48	203.624
2649.9	0.64224	2649.9	0.69062	2649.9	0.44339	3476.31	229.651
2650.03	2.14706	2650.03	0.30147	2650.03	2.25934	3477.14	263.701
2650.15	2.27646	2650.15	1.65703	2650.15	4.13039	3477.97	251.537
2650.28	0.61637	2650.28	4.4714	2650.28	3.26863	3478.8	225.268
2650.41	0.76702	2650.41	4.13367	2650.41	1.7123	3479.63	258.111
2650.54	2.06167	2650.54	0.69381	2650.54	1.59448	3480.46	323.52
2650.66	1.72042	2650.66	1.02046	2650.66	0.99581	3481.29	318.543
2650.79	0.61095	2650.79	5.46353	2650.79	0.04191	3482.12	272.715
2650.92	0.0688	2650.92	6.84677	2650.92	0.37142	3482.95	247.177
2651.04	0.08756	2651.04	3.91864	2651.04	1.05393	3483.78	354.641
2651.17	0.35007	2651.17	1.50406	2651.17	2.10634	3484.61	384.762
2651.3	0.36496	2651.3	0.88391	2651.3	3.57369	3485.44	223.309
2651.43	0.22407	2651.43	0.97146	2651.43	2.76629	3486.26	288.344
2651.55	0.42836	2651.55	2.5342	2651.55	0.45808	3487.09	337.361
2651.68	0.96687	2651.68	6.06855	2651.68	0.61215	3487.92	337.702
2651.81	1.5677	2651.81	7.63544	2651.81	1.92138	3488.75	302.621
2651.94	2.02933	2651.94	3.48942	2651.94	1.29657	3489.58	216.383
2652.06	2.00771	2652.06	0.37167	2652.06	0.3551	3490.41	208.562
2652.19	1.3932	2652.19	3.06481	2652.19	0.78196	3491.24	244.358
2652.32	0.67992	2652.32	2.93991	2652.32	1.51968	3492.07	192.312
2652.44	0.21165	2652.44	0.28633	2652.44	2.52247	3492.9	235.911
2652.57	0.00554	2652.57	4.20753	2652.57	4.26664	3493.73	245.071
2652.7	0.18049	2652.7	8.18881	2652.7	5.40437	3494.56	168.378
2652.83	0.51384	2652.83	5.78413	2652.83	4.55069	3495.39	193.416
2652.95	0.56657	2652.95	4.3416	2652.95	2.42657	3496.22	240.581
2653.08	0.28903	2653.08	4.50083	2653.08	0.95099	3497.04	303.542
2653.21	0.1087	2653.21	1.7011	2653.21	0.84476	3497.87	261.554
2653.34	0.41153	2653.34	0.33836	2653.34	1.51956	3498.7	198.365
2653.46	0.5175	2653.46	3.02408	2653.46	3.17798	3499.53	246.955
2653.59	0.08179	2653.59	3.26338	2653.59	5.79599	3500.36	335.643
2653.72	0.1069	2653.72	0.27486	2653.72	6.74655	3501.19	336.521
2653.84	0.30747	2653.84	1.29752	2653.84	4.18528	3502.02	279.992
2653.97	0.03372	2653.97	2.84772	2653.97	0.9123	3502.85	289.237
2654.1	0.22142	2654.1	0.32603	2654.1	0.02469	3503.68	329.798
2654.23	0.63859	2654.23	1.85792	2654.23	0.90817	3504.51	440.55
2654.35	0.4127	2654.35	4.05108	2654.35	2.26435	3505.34	239.737
2654.48	0.11306	2654.48	0.97151	2654.48	3.46422	3506.17	271.102
2654.61	0.09004	2654.61	4.37724	2654.61	3.43164	3507	274.662
2654.74	0.37338	2654.74	9.01197	2654.74	2.77655	3507.83	191.248
2654.86	0.90441	2654.86	2.86169	2654.86	3.57695	3508.65	190.352
2654.99	1.09778	2654.99	0.90571	2654.99	4.62656	3509.48	271.412
2655.12	0.92199	2655.12	4.59962	2655.12	3.09278	3510.31	321.688
2655.24	0.65694	2655.24	1.23454	2655.24	1.21619	3511.14	239.216
2655.37	0.33613	2655.37	1.41824	2655.37	3.08095	3511.97	233.063
2655.5	0.21481	2655.5	7.41091	2655.5	5.80203	3512.8	250.32
2655.63	0.72469	2655.63	6.14143	2655.63	3.91531	3513.63	271.344
2655.75	1.43707	2655.75	1.90276	2655.75	0.42088	3514.46	273.528
2655.88	1.05467	2655.88	1.6176	2655.88	1.73122	3515.29	263.593
2656.01	0.20447	2656.01	2.95106	2656.01	5.12769	3516.12	295.677
2656.14	0.35437	2656.14	4.89383	2656.14	4.78747	3516.95	290.512
2656.26	0.83231	2656.26	5.3465	2656.26	2.5951	3517.78	228.303
2656.39	1.152	2656.39	4.17315	2656.39	2.2094	3518.61	221.704
2656.52	0.9388	2656.52	3.27791	2656.52	2.10627	3519.44	181.72
2656.64	0.06557	2656.64	1.75116	2656.64	1.1151	3520.26	130.329
2656.77	0.61454	2656.77	0.36041	2656.77	0.42261	3521.09	161.988
2656.9	1.82616	2656.9	0.23233	2656.9	0.89671	3521.92	218.271
2657.03	1.09837	2657.03	1.26439	2657.03	3.59207	3522.75	167.517
2657.15	0.08179	2657.15	3.42478	2657.15	7.04599	3523.58	165.821
2657.28	0.22993	2657.28	4.27859	2657.28	6.97752	3524.41	183.229
2657.41	0.33943	2657.41	2.55959	2657.41	4.00695	3525.24	190.227
2657.54	0.08529	2657.54	0.5401	2657.54	2.3689	3526.07	159.479
2657.66	0.22453	2657.66	1.19466	2657.66	1.52062	3526.9	158.347
2657.79	0.8169	2657.79	4.40809	2657.79	0.90829	3527.73	200.286
2657.92	0.53772	2657.92	4.4846	2657.92	3.53894	3528.56	246.608
2658.04	0.23747	2658.04	0.91794	2658.04	7.38261	3529.39	157.749
2658.17	1.47304	2658.17	0.43415	2658.17	6.55191	3530.22	128.546
2658.3	1.89918	2658.3	1.52592	2658.3	2.08149	3531.05	116.897
2658.43	0.92099	2658.43	0.49989	2658.43	0.01265	3531.87	187.964
2658.55	0.38887	2658.55	0.3201	2658.55	1.33837	3532.7	193.032
2658.68	0.08075	2658.68	0.47308	2658.68	2.78489	3533.53	160.861
2658.81	0.10406	2658.81	0.0065	2658.81	2.57188	3534.36	219.962
2658.93	0.13763	2658.93	0.74161	2658.93	1.30661	3535.19	181.541
2659.06	0.11426	2659.06	0.68701	2659.06	0.20519	3536.02	190.398
2659.19	0.60123	2659.19	1.80672	2659.19	0.22745	3536.85	210.941
2659.32	0.21666	2659.32	7.51623	2659.32	1.59978	3537.68	192.608
2659.44	0.47028	2659.44	10.8882	2659.44	3.21641	3538.51	214.032
2659.57	1.72711	2659.57	7.82747	2659.57	3.22829	3539.34	205.787
2659.7	0.62298	2659.7	3.80934	2659.7	1.22415	3540.17	173.567
2659.83	0.40251	2659.83	0.89248	2659.83	0.24468	3541	167.021
2659.95	2.61794	2659.95	0.4095	2659.95	3.78057	3541.83	136.581
2660.08	2.36089	2660.08	4.08178	2660.08	8.87191	3542.65	133.621
2660.21	1.45176	2660.21	5.59334	2660.21	8.4544	3543.48	162.69
2660.33	2.41535	2660.33	1.92286	2660.33	3.18487	3544.31	148.247
2660.46	2.27482	2660.46	0.11369	2660.46	0.34485	3545.14	171.967
2660.59	0.81471	2660.59	1.69627	2660.59	0.32894	3545.97	229.664
2660.72	0.17506	2660.72	2.04381	2660.72	0.00763	3546.8	234.827
2660.84	0.9999	2660.84	1.17871	2660.84	1.03957	3547.63	144.256
2660.97	1.2243	2660.97	0.69357	2660.97	3.70093	3548.46	151.761
2661.1	0.11913	2661.1	0.36143	2661.1	5.05314	3549.29	204.207
2661.23	0.47052	2661.23	0.30467	2661.23	4.61872	3550.12	215.178
2661.35	1.08542	2661.35	0.5661	2661.35	2.85474	3550.95	189.38
2661.48	0.27269	2661.48	0.82545	2661.48	1.69635	3551.78	129.217
2661.61	0.20325	2661.61	0.34562	2661.61	4.94954	3552.61	148.895
2661.73	0.39661	2661.73	0.19316	2661.73	8.83281	3553.44	153.932
2661.86	0.72461	2661.86	2.25206	2661.86	6.17292	3554.26	124.637
2661.99	1.8497	2661.99	2.45498	2661.99	1.47634	3555.09	141.614
2662.12	1.48696	2662.12	0.03976	2662.12	1.25331	3555.92	130.064
2662.24	0.26108	2662.24	3.50116	2662.24	1.1206	3556.75	155.931
2662.37	0.11373	2662.37	9.01863	2662.37	0.11102	3557.58	182.592
2662.5	0.61824	2662.5	5.74385	2662.5	3.81353	3558.41	159.947
2662.63	2.01639	2662.63	1.3131	2662.63	8.81218	3559.24	143.626
2662.75	3.13256	2662.75	2.90231	2662.75	7.5439	3560.07	138.516
2662.88	2.17649	2662.88	3.09582	2662.88	2.90448	3560.9	146.73
2663.01	0.54369	2663.01	1.27415	2663.01	2.01409	3561.73	152.584
2663.13	0.147	2663.13	1.83869	2663.13	4.26874	3562.56	138.146
2663.26	0.74899	2663.26	4.25152	2663.26	5.7487	3563.39	138.843
2663.39	0.95138	2663.39	6.08497	2663.39	6.48616	3564.22	148.115
2663.52	0.4826	2663.52	3.98091	2663.52	8.23281	3565.05	197.601
2663.64	0.14569	2663.64	2.84989	2663.64	9.17276	3565.87	146.642
2663.77	0.05503	2663.77	7.73756	2663.77	7.06189	3566.7	144.79
2663.9	0.03219	2663.9	9.14759	2663.9	4.78392	3567.53	137.02
2664.03	0.04095	2664.03	3.73575	2664.03	5.14621	3568.36	138.922
2664.15	0.29423	2664.15	0.16916	2664.15	5.72299	3569.19	161.476
2664.28	0.71874	2664.28	1.5999	2664.28	4.44808	3570.02	165.704
2664.41	0.58279	2664.41	6.45093	2664.41	2.64082	3570.85	155.874
2664.53	0.13323	2664.53	7.55898	2664.53	1.97103	3571.68	99.1941
2664.66	0.09598	2664.66	2.62283	2664.66	3.61945	3572.51	94.1118
2664.79	0.46323	2664.79	2.61447	2664.79	6.62034	3573.34	122.343
2664.92	0.69792	2664.92	5.66101	2664.92	7.28626	3574.17	132.197
2665.04	0.36746	2665.04	2.96197	2665.04	4.49151	3575	153.646
2665.17	0.32664	2665.17	0.20863	2665.17	1.31607	3575.83	135.652
2665.3	0.65655	2665.3	0.01381	2665.3	0.84767	3576.66	117.278
2665.43	0.47228	2665.43	0.88297	2665.43	4.27604	3577.48	104.618
2665.55	0.40201	2665.55	3.51634	2665.55	8.5383	3578.31	132.36
2665.68	0.54582	2665.68	2.74566	2665.68	7.65533	3579.14	155.762
2665.81	0.80129	2665.81	0.09495	2665.81	2.72819	3579.97	131.101
2665.93	1.26296	2665.93	0.88515	2665.93	0.94245	3580.8	119.68
2666.06	0.68831	2666.06	1.19542	2666.06	1.85771	3581.63	101.93
2666.19	0.01719	2666.19	0.43173	2666.19	1.2852	3582.46	109.89
2666.32	0.5453	2666.32	0.89133	2666.32	1.63413	3583.29	114.22
2666.44	1.31064	2666.44	1.41449	2666.44	4.31452	3584.12	101.418
2666.57	2.30683	2666.57	1.28016	2666.57	4.83427	3584.95	82.9412
2666.7	2.1289	2666.7	0.5503	2666.7	2.32484	3585.78	112.946
2666.82	0.44449	2666.82	3.1697	2666.82	0.59389	3586.61	129.923
2666.95	1.06933	2666.95	6.75419	2666.95	0.86096	3587.44	83.2411
2667.08	3.1746	2667.08	4.5925	2667.08	2.64959	3588.26	89.028
2667.21	2.84018	2667.21	5.555	2667.21	5.07837	3589.09	105.094
2667.33	1.13017	2667.33	10.8494	2667.33	5.71074	3589.92	161.29
2667.46	0.23099	2667.46	8.57736	2667.46	3.95347	3590.75	149.786
2667.59	0.06836	2667.59	7.43877	2667.59	1.6424	3591.58	110.928
2667.72	0.18489	2667.72	12.4536	2667.72	0.20372	3592.41	98.2719
2667.84	0.41799	2667.84	9.82931	2667.84	1.55076	3593.24	126.798
2667.97	0.41947	2667.97	3.97092	2667.97	4.93924	3594.07	157.397
2668.1	0.33544	2668.1	3.83129	2668.1	4.72656	3594.9	127.845
2668.22	0.93932	2668.22	2.34155	2668.22	1.27807	3595.73	93.807
2668.35	1.10306	2668.35	0.0228	2668.35	3.12482	3596.56	85.1595
2668.48	0.48409	2668.48	1.03862	2668.48	9.03909	3597.39	91.7322
2668.61	0.99923	2668.61	1.27156	2668.61	8.53224	3598.22	102.814
2668.73	1.43321	2668.73	0.21405	2668.73	2.22737	3599.05	104.648
2668.86	0.53077	2668.86	0.18917	2668.86	0.1096	3599.87	93.1066
2668.99	0.01798	2668.99	0.66082	2668.99	1.475	3600.7	83.6851
2669.12	0.04288	2669.12	1.62798	2669.12	0.63782	3601.53	95.5991
2669.24	0.09834	2669.24	2.6466	2669.24	0.27547	3602.36	92.5954
2669.37	0.11306	2669.37	1.80743	2669.37	2.40927	3603.19	82.9955
2669.5	0.98375	2669.5	0.17052	2669.5	2.3487	3604.02	106.188
2669.62	3.84669	2669.62	0.90915	2669.62	0.46989	3604.85	103.955
2669.75	4.96644	2669.75	2.08276	2669.75	1.49383	3605.68	94.6064
2669.88	2.22218	2669.88	0.75389	2669.88	2.59867	3606.51	73.6669
2670.01	0.15591	2670.01	0.69737	2670.01	0.76704	3607.34	86.8049
2670.13	0.29854	2670.13	3.25828	2670.13	0.52391	3608.17	98.4767
2670.26	0.80125	2670.26	3.52384	2670.26	1.78474	3609	98.6968
2670.39	1.02921	2670.39	1.35892	2670.39	0.60453	3609.83	106.135
2670.52	0.53195	2670.52	0.48508	2670.52	2.10616	3610.66	118.944
2670.64	0.48623	2670.64	0.61985	2670.64	8.69558	3611.48	100.928
2670.77	1.23572	2670.77	0.49065	2670.77	10.6289	3612.31	94.9701
2670.9	1.1115	2670.9	1.41031	2670.9	5.35548	3613.14	88.767
2671.02	0.65813	2671.02	3.49323	2671.02	2.24895	3613.97	66.0443
2671.15	0.59984	2671.15	3.82141	2671.15	1.91088	3614.8	94.8288
2671.28	0.37718	2671.28	1.77129	2671.28	0.55913	3615.63	91.271
2671.41	0.24625	2671.41	0.21657	2671.41	2.4421	3616.46	94.3657
2671.53	0.09993	2671.53	0.01402	2671.53	7.32647	3617.29	83.805
2671.66	0.1553	2671.66	0.14269	2671.66	7.66634	3618.12	87.1455
2671.79	1.3041	2671.79	0.26066	2671.79	4.1178	3618.95	79.9776
2671.92	2.37944	2671.92	0.29917	2671.92	4.67408	3619.78	114.036
2672.04	1.80809	2672.04	0.55001	2672.04	10.7036	3620.61	117.135
2672.17	0.56589	2672.17	0.72233	2672.17	16.1969	3621.44	98.7508
2672.3	0.04629	2672.3	1.09621	2672.3	15.034	3622.27	77.3882
2672.42	0.00591	2672.42	2.73987	2672.42	7.98197	3623.09	83.2583
2672.55	0.01595	2672.55	3.05568	2672.55	2.13733	3623.92	96.8331
2672.68	0.14802	2672.68	0.6664	2672.68	0.39764	3624.75	77.4915
2672.81	0.22889	2672.81	0.41518	2672.81	0.13037	3625.58	83.5316
2672.93	0.14254	2672.93	2.61787	2672.93	0.05228	3626.41	119.906
2673.06	0.18354	2673.06	2.39156	2673.06	0.07416	3627.24	94.686
2673.19	0.48931	2673.19	1.42901	2673.19	0.19679	3628.07	77.2955
2673.32	0.76993	2673.32	2.52483	2673.32	1.43593	3628.9	74.0423
2673.44	0.87613	2673.44	2.17459	2673.44	2.79778	3629.73	69.807
2673.57	0.80074	2673.57	0.17506	2673.57	2.11269	3630.56	75.8625
2673.7	0.35511	2673.7	0.89002	2673.7	1.059	3631.39	74.3273
2673.82	0.09389	2673.82	3.10167	2673.82	2.37338	3632.22	62.928
2673.95	0.56699	2673.95	2.73508	2673.95	4.54035	3633.05	71.3754
2674.08	0.72198	2674.08	1.11301	2674.08	4.2155	3633.87	49.1246
2674.21	0.3178	2674.21	1.16209	2674.21	1.55989	3634.7	62.7238
2674.33	0.66346	2674.33	1.55984	2674.33	0.85486	3635.53	86.4262
2674.46	1.10038	2674.46	1.15346	2674.46	4.13493	3636.36	80.5498
2674.59	0.44874	2674.59	2.1027	2674.59	7.31588	3637.19	82.6189
2674.71	0.0708	2674.71	3.92319	2674.71	6.1724	3638.02	77.1803
2674.84	0.33514	2674.84	3.54379	2674.84	2.25836	3638.85	65.4599
2674.97	0.06841	2674.97	1.8761	2674.97	0.03683	3639.68	77.0848
2675.1	0.24647	2675.1	1.18941	2675.1	1.11335	3640.51	60.5301
2675.22	0.94284	2675.22	0.8305	2675.22	2.60796	3641.34	61.1122
2675.35	0.54476	2675.35	0.11649	2675.35	1.61486	3642.17	63.0271
2675.48	0.04222	2675.48	0.6474	2675.48	0.11013	3643	54.9787
2675.61	0.29435	2675.61	4.08243	2675.61	0.23307	3643.83	59.0972
2675.73	0.57786	2675.73	6.13345	2675.73	0.62569	3644.66	45.4385
2675.86	0.56573	2675.86	2.32291	2675.86	1.94444	3645.48	45.474
2675.99	0.0324	2675.99	0.36704	2675.99	4.77101	3646.31	63.9907
2676.11	0.86615	2676.11	4.08671	2676.11	5.97255	3647.14	55.5076
2676.24	2.52483	2676.24	3.51105	2676.24	6.54172	3647.97	55.8811
2676.37	1.50183	2676.37	0.34405	2676.37	9.00724	3648.8	46.9207
2676.5	1.06882	2676.5	3.39943	2676.5	8.14631	3649.63	37.356
2676.62	2.40491	2676.62	5.13581	2676.62	2.85608	3650.46	63.9173
2676.75	0.87167	2676.75	1.28309	2676.75	1.57438	3651.29	65.9126
2676.88	0.33892	2676.88	0.44362	2676.88	3.64351	3652.12	52.0332
2677.01	2.90749	2677.01	2.22752	2677.01	2.35625	3652.95	60.2311
2677.13	2.62904	2677.13	1.31031	2677.13	0.72474	3653.78	57.0155
2677.26	0.73416	2677.26	0.01326	2677.26	1.5489	3654.61	51.8787
2677.39	0.34349	2677.39	0.7009	2677.39	0.90082	3655.44	48.1281
2677.51	0.07865	2677.51	1.68197	2677.51	0.46408	3656.27	56.2426
2677.64	0.03661	2677.64	1.65347	2677.64	3.40843	3657.09	43.6286
2677.77	0.10219	2677.77	0.98136	2677.77	4.97087	3657.92	33.8146
2677.9	0.45432	2677.9	0.31711	2677.9	2.5713	3658.75	38.3509
2678.02	1.06197	2678.02	1.56052	2678.02	0.86388	3659.58	57.6116
2678.15	0.68725	2678.15	5.30932	2678.15	1.74414	3660.41	62.9112
2678.28	0.25756	2678.28	6.19659	2678.28	2.64527	3661.24	44.899
2678.41	0.10389	2678.41	2.80212	2678.41	2.25755	3662.07	39.1434
2678.53	0.38186	2678.53	1.31201	2678.53	1.29193	3662.9	47.4797
2678.66	1.10536	2678.66	1.3159	2678.66	0.62384	3663.73	40.38
2678.79	0.39791	2678.79	0.68431	2678.79	0.52141	3664.56	50.2005
2678.91	0.25638	2678.91	1.51226	2678.91	1.45594	3665.39	38.5297
2679.04	1.51144	2679.04	0.78006	2679.04	3.31625	3666.22	41.7806
2679.17	1.3103	2679.17	0.63386	2679.17	3.75245	3667.05	44.4124
2679.3	1.03495	2679.3	6.96658	2679.3	2.59778	3667.88	44.9124
2679.42	0.70002	2679.42	10.3111	2679.42	3.54029	3668.7	47.2109
2679.55	0.37953	2679.55	4.96355	2679.55	5.33794	3669.53	49.1826
2679.68	2.89558	2679.68	1.21028	2679.68	3.29558	3670.36	45.7168
2679.81	3.69012	2679.81	0.38653	2679.81	0.89111	3671.19	56.5381
2679.93	0.94682	2679.93	0.7301	2679.93	2.86805	3672.02	39.51
2680.06	0.32525	2680.06	7.89376	2680.06	4.01157	3672.85	48.8645
2680.19	0.75134	2680.19	13.958	2680.19	1.18311	3673.68	37.3148
2680.31	0.73767	2680.31	7.71044	2680.31	0.65692	3674.51	34.0915
2680.44	1.59986	2680.44	0.37821	2680.44	3.19136	3675.34	30.5065
2680.57	0.98755	2680.57	2.71209	2680.57	2.52447	3676.17	39.5063
2680.7	0.01707	2680.7	5.2582	2680.7	0.15085	3677	36.3673
2680.82	0.65531	2680.82	2.17527	2680.82	2.29009	3677.83	38.8826
2680.95	0.61543	2680.95	0.10053	2680.95	6.63557	3678.66	33.6298
2681.08	0.30684	2681.08	0.93369	2681.08	6.98359	3679.48	34.602
2681.21	0.72064	2681.21	1.13208	2681.21	3.54489	3680.31	33.502
2681.33	0.71639	2681.33	0.53172	2681.33	1.05917	3681.14	41.5655
2681.46	0.61742	2681.46	0.41714	2681.46	1.57052	3681.97	45.3032
2681.59	0.50175	2681.59	1.42772	2681.59	3.08926	3682.8	54.0139
2681.71	0.71956	2681.71	3.13924	2681.71	2.70197	3683.63	31.5711
2681.84	3.26127	2681.84	3.18272	2681.84	0.71702	3684.46	32.8964
2681.97	6.92174	2681.97	1.25925	2681.97	0.87367	3685.29	43.23
2682.1	7.26546	2682.1	0.18107	2682.1	4.14633	3686.12	47.1426
2682.22	3.78627	2682.22	0.68611	2682.22	6.62478	3686.95	29.0932
2682.35	1.08565	2682.35	1.48485	2682.35	6.19136	3687.78	39.1737
2682.48	1.23038	2682.48	2.55503	2682.48	5.6593	3688.61	29.8018
2682.6	1.34559	2682.6	3.32453	2682.6	6.46175	3689.44	37.9539
2682.73	0.30257	2682.73	2.62916	2682.73	5.92803	3690.27	28.6654
2682.86	0.18372	2682.86	1.80787	2682.86	3.13271	3691.09	37.5374
2682.99	0.77457	2682.99	1.62639	2682.99	1.89932	3691.92	26.8982
2683.11	0.47268	2683.11	1.6536	2683.11	4.53346	3692.75	26.1927
2683.24	0.02257	2683.24	3.95527	2683.24	6.14257	3693.58	27.765
2683.37	0.05286	2683.37	6.54333	2683.37	2.695	3694.41	28.0158
2683.5	0.1539	2683.5	4.1027	2683.5	1.60683	3695.24	20.6626
2683.62	0.3944	2683.62	0.74014	2683.62	7.77922	3696.07	26.1797
2683.75	0.68419	2683.75	1.32073	2683.75	10.5464	3696.9	29.2139
2683.88	1.65038	2683.88	1.14526	2683.88	4.76571	3697.73	23.7803
2684	3.12643	2684	0.06855	2684	2.20321	3698.56	23.4866
2684.13	2.79762	2684.13	2.46374	2684.13	4.08022	3699.39	28.854
2684.26	0.99697	2684.26	4.30366	2684.26	2.10866	3700.22	26.9302
2684.39	0.08621	2684.39	1.95777	2684.39	1.61873	3701.05	30.1429
2684.51	0.21933	2684.51	0.51345	2684.51	4.25465	3701.88	25.6881
2684.64	1.02689	2684.64	3.21093	2684.64	1.42594	3702.7	29.0239
2684.77	1.89447	2684.77	6.31763	2684.77	1.46188	3703.53	22.4637
2684.9	1.72643	2684.9	7.0921	2684.9	10.6959	3704.36	25.4486
2685.02	1.07301	2685.02	6.50583	2685.02	11.5209	3705.19	18.2949
2685.15	0.91083	2685.15	4.37001	2685.15	2.95972	3706.02	19.5777
2685.28	0.62311	2685.28	2.43697	2685.28	6.7323	3706.85	19.8558
2685.4	0.08326	2685.4	4.53504	2685.4	14.5951	3707.68	29.1141
2685.53	1.22409	2685.53	6.10353	2685.53	7.94961	3708.51	12.557
2685.66	3.00732	2685.66	2.44003	2685.66	0.42664	3709.34	17.8024
2685.79	1.87546	2685.79	0.15743	2685.79	3.7537	3710.17	13.7633
2685.91	0.23152	2685.91	1.23333	2685.91	5.38641	3711	14.4216
2686.04	0.76293	2686.04	0.5062	2686.04	2.27661	3711.83	13.3089
2686.17	0.52964	2686.17	0.46155	2686.17	1.29289	3712.66	16.5223
2686.3	0.03065	2686.3	2.06233	2686.3	0.88199	3713.49	12.9347
2686.42	0.62384	2686.42	1.24201	2686.42	0.4426	3714.31	10.2932
2686.55	0.2319	2686.55	2.14097	2686.55	1.77543	3715.14	9.99584
2686.68	0.38363	2686.68	6.74901	2686.68	1.97834	3715.97	16.6958
2686.8	1.48354	2686.8	7.04134	2686.8	0.51467	3716.8	11.6622
2686.93	0.83436	2686.93	2.25567	2686.93	0.03423	3717.63	14.8108
2687.06	0.65157	2687.06	0.01365	2687.06	0.60675	3718.46	10.6496
2687.19	2.4633	2687.19	2.21862	2687.19	1.45936	3719.29	12.534
2687.31	3.17033	2687.31	4.85585	2687.31	1.79145	3720.12	8.55081
2687.44	2.21568	2687.44	3.46125	2687.44	2.03589	3720.95	10.7907
2687.57	1.70418	2687.57	0.27425	2687.57	3.95838	3721.78	9.9171
2687.7	2.36114	2687.7	2.57054	2687.7	4.87013	3722.61	13.1107
2687.82	2.84648	2687.82	6.63818	2687.82	2.00277	3723.44	8.23931
2687.95	1.82722	2687.95	4.15142	2687.95	0.05217	3724.27	15.941
2688.08	0.446	2688.08	0.32641	2688.08	1.55687	3725.09	8.36458
2688.2	0.21737	2688.2	0.77713	2688.2	2.22112	3725.92	13.5067
2688.33	0.68581	2688.33	1.07382	2688.33	0.99311	3726.75	9.01802
2688.46	0.90217	2688.46	0.7051	2688.46	0.60569	3727.58	13.5718
2688.59	0.77116	2688.59	2.30561	2688.59	1.21805	3728.41	9.82474
2688.71	0.94484	2688.71	4.70378	2688.71	1.82761	3729.24	10.7822
2688.84	1.53275	2688.84	6.90901	2688.84	2.58306	3730.07	7.65033
2688.97	1.49795	2688.97	7.05884	2688.97	3.54005	3730.9	12.5584
2689.1	0.60618	2689.1	4.59734	2689.1	3.31903	3731.73	11.7478
2689.22	0.13808	2689.22	3.55357	2689.22	1.18774	3732.56	13.3328
2689.35	0.51735	2689.35	4.12132	2689.35	0.02573	3733.39	7.86725
2689.48	0.84917	2689.48	3.23294	2689.48	1.18426	3734.22	12.0493
2689.6	0.74108	2689.6	1.95077	2689.6	2.32352	3735.05	8.26418
2689.73	0.28283	2689.73	1.63214	2689.73	5.05963	3735.88	10.2213
2689.86	0.06642	2689.86	2.00018	2689.86	9.93895	3736.7	6.07952
2689.99	0.7096	2689.99	2.855	2689.99	9.60804	3737.53	9.81968
2690.11	0.93865	2690.11	2.35027	2690.11	5.69775	3738.36	7.55546
2690.24	0.19269	2690.24	0.59313	2690.24	10.3031	3739.19	9.22336
2690.37	0.35443	2690.37	1.23714	2690.37	17.4789	3740.02	8.10135
2690.49	1.31544	2690.49	3.59214	2690.49	11.498	3740.85	13.0465
2690.62	1.25751	2690.62	3.11486	2690.62	1.19298	3741.68	5.83923
2690.75	0.48159	2690.75	1.29958	2690.75	4.25084	3742.51	10.3303
2690.88	0.0482	2690.88	2.17885	2690.88	12.4394	3743.34	6.7732
2691	0.24574	2691	3.01284	2691	11.469	3744.17	8.48263
2691.13	1.06373	2691.13	1.9266	2691.13	5.00474	3745	6.18648
2691.26	1.63307	2691.26	2.11433	2691.26	2.36125	3745.83	8.1124
2691.39	1.06987	2691.39	2.23486	2691.39	2.72953	3746.66	5.8642
2691.51	0.30635	2691.51	0.54243	2691.51	2.6406	3747.49	7.9622
2691.64	0.42258	2691.64	0.09858	2691.64	2.19227	3748.31	6.29885
[truncated: 10,281 more rows]

## Sheet: Fig 3c
Mass density profiles
[truncated: 342 more rows]

[truncated: 26 more sheets: Fig 3d, Fig 3e, Fig 3f, Fig 3g, Fig S3(a,b) , Fig S3c, Fig S3d, Fig S4, Fig S5, Fig S6b, Fig S6c, Fig S6e, Fig S6f, Fig S7a, Fig S7b, Fig S7c, Fig S7d, Fig S7e, Fig S7f, Fig S8(a-c) …]
